# Supplementary material for: Biochemical pathways mediated by KLK6 protease in breast cancer
Source: Mol Oncol. 2019 Sep 30;13(11):2329–43. doi: 10.1002/1878-0261.12493 (PMC6822253; doi:10.1002/1878-0261.12493)
Supplement: Supplementary file 5 — Table S1. Results from proteomic profiling. [file MOL2-13-2329-s005.xls]

C28WT+C5WT+PAR, Samples report created on 03/29/2016
Experiment: C28WT+C5WT+PAR
	Peak List Generator: unknown
		Version: unknown
		Charge States Calculated: unknown
		Deisotoped: unknown
		Textual Annotation: unknown
	Database Set: 1 Database
		Database Name: the FnR_ipi.HUMAN.v3.62 database
			Version: unknown
			Taxonomy: All Entries
			Number of Proteins: 167894
		Does database contain common contaminants?: unknown
	Search Engine Set: 2 Search Engines
		Search Engine: Mascot
			Version: Mascot
			Samples: All Samples
			Fragment Tolerance: 0,40 Da (Monoisotopic)
			Parent Tolerance: 7,0 PPM (Monoisotopic)
			Fixed Modifications: +57 on C (Carbamidomethyl)
			Variable Modifications: +16 on MX (Oxidation)
			Database: the FnR_ipi.HUMAN.v3.62 database (unknown version, 167894 entries)
			Digestion Enzyme: Non-specific
			Max Missed Cleavages: 1
			Probability Model: 
				Mudpit_Georgia_14E10_C28WT_11.RAW (F031543): Peptide Prophet [+2 and below,+3,+4 and above]
				Mudpit_Georgia_C5WT_10.RAW (F031747): Peptide Prophet [+2 and below,+3,+4 and above]
				Mudpit_PAR_23H10_20.RAW (F033090): Peptide Prophet [+2 and below,+3,+4 and above]
		Search Engine: X! Tandem
			Version: 2006.06.01.2
			Samples: All Samples
			Fragment Tolerance: 0,40 Da (Monoisotopic)
			Parent Tolerance: 7,0 PPM (Monoisotopic)
			Fixed Modifications: +57 on C (Carbamidomethyl)
			Variable Modifications: +16 on M (Oxidation)
			Database: the FnR_ipi.HUMAN.v3.62 database (unknown version, 167894 entries)
			Digestion Enzyme: Non-specific
			Max Missed Cleavages: 1
			Probability Model: 
				Mudpit_Georgia_14E10_C28WT_11.RAW (F031543): Peptide Prophet [+2 and below,+3,+4 and above]
				Mudpit_Georgia_C5WT_10.RAW (F031747): Peptide Prophet [+2 and below,+3,+4 and above]
				Mudpit_PAR_23H10_20.RAW (F033090): Peptide Prophet [+2 and below,+3,+4 and above]
	Scaffold: Version: Scaffold_4.4.8
		Modification Metadata Set: Unknown modifications
			Source: Unknown
			Comment: 
		Protein Grouping Strategy: Experiment-wide grouping with binary peptide-protein weights
		Peptide Thresholds: X! Tandem: -Log(Expect Scores) scores of greater than 2,8, Mascot: ion minus identity scores of greater than 10 and ion scores of greater than , 20, 30 for , doubly, triply charged peptides
		Protein Thresholds: 1 peptide minimum
		Peptide FDR: 5,6% (Prophet)
		Protein FDR: 2,9% (Prophet)
		GO Annotation Source(s): Unknown

C28WT+C5WT+PAR	Displaying:Exclusive Spectrum Count							C28WT	C5WT	PAR
#	Visible?	Starred?	Identified Proteins (3639)	Accession Number	Molecular Weight	Protein Grouping Ambiguity	Taxonomy	C28WT	C5WT	PAR
1	true	Empty	Gene_Symbol=ACTB Actin, cytoplasmic 1	IPI00021439 (+1)	42 kDa	true	unknown	1369	2087	421	
2	true	Empty	Tax_Id=9606 Gene_Symbol=TUBB Tubulin beta chain	IPI00011654	?	true	unknown	1239	550	966	
3	true	Empty	Gene_Symbol=HSP90AA1 Isoform 2 of Heat shock protein HSP 90-alpha	IPI00382470 (+1)	98 kDa	true	unknown	761	1167	748	
4	true	Empty	Gene_Symbol=TUBA1B cDNA FLJ60097, highly similar to Tubulin alpha-ubiquitous chain	IPI00792677 (+1)	46 kDa	true	unknown	1232	509	910	
5	true	Empty	Gene_Symbol=MYH9 Isoform 1 of Myosin-9	IPI00019502	227 kDa	true	unknown	1222	605	402	
6	true	Empty	Gene_Symbol=EEF1A1 Elongation factor 1-alpha 1	IPI00396485	50 kDa	true	unknown	814	454	883	
7	true	Empty	Gene_Symbol=ENO1 Isoform alpha-enolase of Alpha-enolase	IPI00465248	47 kDa	true	unknown	1232	403	495	
8	true	Empty	Gene_Symbol=FLNB filamin B isoform 1	IPI00900293	282 kDa	true	unknown	689	555	518	
9	true	Empty	Gene_Symbol=GAPDH Glyceraldehyde-3-phosphate dehydrogenase	IPI00219018	36 kDa	true	unknown	802	327	275	
10	true	Empty	Gene_Symbol=PKM2 Isoform M1 of Pyruvate kinase isozymes M1/M2	IPI00220644 (+1)	58 kDa	true	unknown	563	427	357	
11	true	Empty	Gene_Symbol=FLNA Isoform 2 of Filamin-A	IPI00302592 (+1)	280 kDa	true	unknown	506	558	321	
12	true	Empty	Gene_Symbol=TLN1 Talin-1	IPI00298994	270 kDa	true	unknown	815	327	361	
13	true	Empty	Gene_Symbol=HSPA8 Isoform 1 of Heat shock cognate 71 kDa protein	IPI00003865	71 kDa	true	unknown	389	679	311	
14	true	Empty	Gene_Symbol=ACTN4 Alpha-actinin-4	IPI00013808	105 kDa	true	unknown	468	205	557	
15	true	Empty	Gene_Symbol=PLEC Isoform 1 of Plectin-1	IPI00014898 (+7)	532 kDa	true	unknown	582	493	0	
16	true	Empty	Gene_Symbol=HSP90AB1 Heat shock protein HSP 90-beta	IPI00414676	83 kDa	true	unknown	465	293	394	
17	true	Empty	Gene_Symbol=PPIA Peptidyl-prolyl cis-trans isomerase A	IPI00419585	18 kDa		unknown	128	815	208	
18	true	Empty	Gene_Symbol=FLNC Isoform 1 of Filamin-C	IPI00178352	291 kDa	true	unknown	354	552	199	
19	true	Empty	Gene_Symbol=DYNC1H1 Cytoplasmic dynein 1 heavy chain 1	IPI00456969	532 kDa		unknown	533	339	134	
20	true	Empty	Gene_Symbol=VIM Vimentin	IPI00418471	54 kDa	true	unknown	363	569	32	
21	true	Empty	Gene_Symbol=LDHA Isoform 1 of L-lactate dehydrogenase A chain	IPI00217966	37 kDa	true	unknown	548	208	137	
22	true	Empty	Gene_Symbol=ANXA2 Isoform 2 of Annexin A2	IPI00418169 (+1)	40 kDa		unknown	486	260	231	
23	true	Empty	Gene_Symbol=HSPD1 60 kDa heat shock protein, mitochondrial	IPI00784154	61 kDa	true	unknown	389	65	512	
24	true	Empty	Gene_Symbol=EEF2 Elongation factor 2	IPI00186290	95 kDa	true	unknown	376	119	260	
25	true	Empty	Gene_Symbol=AHNAK Neuroblast differentiation-associated protein AHNAK	IPI00021812	629 kDa		unknown	483	11	138	
26	true	Empty	Gene_Symbol=VCP Transitional endoplasmic reticulum ATPase	IPI00022774	89 kDa		unknown	338	249	255	
27	true	Empty	Gene_Symbol=HSPA5 HSPA5 protein	IPI00003362	72 kDa	true	unknown	232	339	254	
28	true	Empty	Gene_Symbol=CLTC Isoform 1 of Clathrin heavy chain 1	IPI00024067 (+1)	192 kDa		unknown	340	250	180	
29	true	Empty	Gene_Symbol=PFN1 Profilin-1	IPI00216691	15 kDa		unknown	102	395	192	
30	true	Empty	Gene_Symbol=CFL1 Cofilin-1	IPI00012011	19 kDa	true	unknown	282	127	404	
31	true	Empty	Gene_Symbol=MSN Moesin	IPI00219365 (+1)	68 kDa	true	unknown	266	224	145	
32	true	Empty	Gene_Symbol=VCL Isoform 1 of Vinculin	IPI00291175 (+1)	117 kDa		unknown	227	312	152	
33	true	Empty	Gene_Symbol=SPTBN1 Isoform Long of Spectrin beta chain, brain 1	IPI00005614	275 kDa	true	unknown	369	158	128	
34	true	Empty	Gene_Symbol=SPTAN1 Isoform 1 of Spectrin alpha chain, brain	IPI00844215	285 kDa		unknown	262	207	173	
35	true	Empty	Gene_Symbol=PGK1 Phosphoglycerate kinase 1	IPI00169383	45 kDa	true	unknown	186	337	94	
36	true	Empty	Gene_Symbol=ACTN1 Alpha-actinin-1	IPI00013508	103 kDa	true	unknown	248	223	167	
37	true	Empty	Gene_Symbol=UBA1 Ubiquitin-like modifier-activating enzyme 1	IPI00645078	118 kDa		unknown	263	145	251	
38	true	Empty	Gene_Symbol=ATP5B ATP synthase subunit beta, mitochondrial	IPI00303476	57 kDa		unknown	276	129	228	
39	true	Empty	Gene_Symbol=KPNB1 Importin subunit beta-1	IPI00001639	97 kDa		unknown	175	111	238	
40	true	Empty	Gene_Symbol=HSP90B1 Endoplasmin	IPI00027230	92 kDa	true	unknown	247	118	147	
41	true	Empty	Gene_Symbol=RCTPI1;TPI1 triosephosphate isomerase 1 isoform 2	IPI00465028 (+1)	31 kDa		unknown	184	224	179	
42	true	Empty	Gene_Symbol=TKT cDNA FLJ54957, highly similar to Transketolase	IPI00643920	69 kDa	true	unknown	104	186	165	
43	true	Empty	Gene_Symbol=FASN Fatty acid synthase	IPI00026781	273 kDa		unknown	192	183	116	
44	true	Empty	Gene_Symbol=LMNA Isoform A of Lamin-A/C	IPI00021405	74 kDa	true	unknown	178	217	74	
45	true	Empty	Gene_Symbol=NME1-NME2;NME1;NME2 Nucleoside diphosphate kinase	IPI00604590 (+1)	33 kDa	true	unknown	125	44	185	
46	true	Empty	Gene_Symbol=ANXA6 Annexin A6	IPI00221226	76 kDa	true	unknown	158	78	151	
47	true	Empty	Gene_Symbol=HSPA9 Stress-70 protein, mitochondrial	IPI00007765	74 kDa		unknown	202	92	182	
48	true	Empty	Gene_Symbol=EIF4A1;SNORA67 Eukaryotic initiation factor 4A-I	IPI00025491	46 kDa	true	unknown	168	167	96	
49	true	Empty	Gene_Symbol=IPO5 Isoform 1 of Importin-5	IPI00793443 (+1)	124 kDa		unknown	183	137	140	
50	true	Empty	Gene_Symbol=CSE1L Isoform 1 of Exportin-2	IPI00022744 (+1)	110 kDa		unknown	205	93	152	
51	true	Empty	Gene_Symbol=IQGAP1 Ras GTPase-activating-like protein IQGAP1	IPI00009342	189 kDa	true	unknown	182	81	140	
52	true	Empty	Gene_Symbol=ANXA1 Annexin A1	IPI00218918	39 kDa		unknown	240	98	98	
53	true	Empty	Gene_Symbol=LRPPRC Leucine-rich PPR motif-containing protein, mitochondrial	IPI00783271	158 kDa		unknown	172	73	127	
54	true	Empty	Gene_Symbol=TUT1;EEF1G cDNA FLJ56389, highly similar to Elongation factor 1-gamma	IPI00000875 (+1)	56 kDa		unknown	182	71	114	
55	true	Empty	Gene_Symbol=KRT8 Keratin, type II cytoskeletal 8	IPI00554648	54 kDa	true	unknown	173	121	37	
56	true	Empty	Gene_Symbol=PRKDC Isoform 1 of DNA-dependent protein kinase catalytic subunit	IPI00296337	469 kDa		unknown	154	89	114	
57	true	Empty	Gene_Symbol=HSPA1A;HSPA1B Heat shock 70 kDa protein 1A/1B	IPI00304925	70 kDa	true	unknown	139	94	147	
58	true	Empty	Gene_Symbol=TGM2 Isoform 1 of Protein-glutamine gamma-glutamyltransferase 2	IPI00294578	77 kDa		unknown	111	121	135	
59	true	Empty	Gene_Symbol=PSMD2 26S proteasome non-ATPase regulatory subunit 2	IPI00012268	100 kDa		unknown	114	76	124	
60	true	Empty	Gene_Symbol=LOC442497;SLC3A2 Isoform 2 of 4F2 cell-surface antigen heavy chain	IPI00027493 (+5)	58 kDa		unknown	83	97	123	
61	true	Empty	Gene_Symbol=ACLY ATP-citrate synthase	IPI00021290	121 kDa		unknown	105	53	180	
62	true	Empty	Gene_Symbol=CCT8 59 kDa protein	IPI00302925 (+1)	59 kDa		unknown	164	82	108	
63	true	Empty	Gene_Symbol=CLIC1 Chloride intracellular channel protein 1	IPI00010896	27 kDa		unknown	118	149	96	
64	true	Empty	Gene_Symbol=LDHB L-lactate dehydrogenase B chain	IPI00219217	37 kDa	true	unknown	219	75	57	
65	true	Empty	Gene_Symbol=EIF3A Eukaryotic translation initiation factor 3 subunit A	IPI00029012	167 kDa		unknown	126	36	116	
66	true	Empty	Gene_Symbol=YWHAE 14-3-3 protein epsilon	IPI00000816	29 kDa	true	unknown	122	125	71	
67	true	Empty	Gene_Symbol=MYL6B;MYL6 Isoform Non-muscle of Myosin light polypeptide 6	IPI00335168 (+3)	17 kDa	true	unknown	72	128	83	
68	true	Empty	Gene_Symbol=MYOF Isoform 1 of Myoferlin	IPI00021048 (+1)	235 kDa	true	unknown	112	107	87	
69	true	Empty	Gene_Symbol=CANX cDNA FLJ55574, highly similar to Calnexin	IPI00020984 (+1)	72 kDa	true	unknown	138	74	135	
70	true	Empty	Gene_Symbol=TUBB2C Tubulin beta-2C chain	IPI00007752	50 kDa	true	unknown	182	86	98	
71	true	Empty	Gene_Symbol=ANXA5 Annexin A5	IPI00329801 (+1)	36 kDa		unknown	98	133	102	
72	true	Empty	Gene_Symbol=GDI2 cDNA FLJ60299, highly similar to Rab GDP dissociation inhibitor beta	IPI00031461 (+1)	51 kDa	true	unknown	153	37	108	
73	true	Empty	Gene_Symbol=ACTBL2 Beta-actin-like protein 2	IPI00003269	42 kDa	true	unknown	19	91	9	
74	true	Empty	Gene_Symbol=CCT3 chaperonin containing TCP1, subunit 3 isoform b	IPI00290770 (+1)	60 kDa		unknown	112	76	131	
75	true	Empty	Gene_Symbol=PABPC1 Isoform 1 of Polyadenylate-binding protein 1	IPI00008524	71 kDa	true	unknown	116	61	114	
76	true	Empty	Gene_Symbol=CCT2 T-complex protein 1 subunit beta	IPI00297779	57 kDa		unknown	171	44	98	
77	true	Empty	Gene_Symbol=CCT7 T-complex protein 1 subunit eta	IPI00018465	59 kDa		unknown	186	32	85	
78	true	Empty	Gene_Symbol=ALDOA Fructose-bisphosphate aldolase A	IPI00465439	39 kDa	true	unknown	172	63	64	
79	true	Empty	Gene_Symbol=PRDX1 Peroxiredoxin-1	IPI00000874	22 kDa	true	unknown	65	49	124	
80	true	Empty	Gene_Symbol=MTHFD1 C-1-tetrahydrofolate synthase, cytoplasmic	IPI00218342	102 kDa		unknown	82	66	126	
81	true	Empty	Gene_Symbol=PFKP 6-phosphofructokinase type C	IPI00009790	86 kDa	true	unknown	113	66	88	
82	true	Empty	Gene_Symbol=NCL Nucleolin	IPI00604620	77 kDa		unknown	183	24	73	
83	true	Empty	Gene_Symbol=PDCD6IP Programmed cell death 6-interacting protein	IPI00246058	96 kDa		unknown	77	94	68	
84	true	Empty	Gene_Symbol=COPG Coatomer subunit gamma	IPI00783982	98 kDa	true	unknown	110	26	178	
85	true	Empty	Gene_Symbol=STIP1 Stress-induced-phosphoprotein 1	IPI00013894	63 kDa		unknown	102	68	78	
86	true	Empty	Gene_Symbol=ATP5A1 ATP synthase subunit alpha, mitochondrial	IPI00440493	60 kDa		unknown	152	32	81	
87	true	Empty	Gene_Symbol=MDH2 Malate dehydrogenase, mitochondrial	IPI00291006	36 kDa		unknown	72	90	140	
88	true	Empty	Gene_Symbol=P4HB Protein disulfide-isomerase	IPI00010796	57 kDa	true	unknown	97	57	87	
89	true	Empty	Gene_Symbol=GANAB cDNA FLJ61290, highly similar to Neutral alpha-glucosidase AB	IPI00383581	113 kDa		unknown	55	67	104	
90	true	Empty	Gene_Symbol=PPP2R1A Serine/threonine-protein phosphatase 2A 65 kDa regulatory subunit A alpha isoform	IPI00554737	65 kDa	true	unknown	85	32	128	
91	true	Empty	Gene_Symbol=UBA52 ubiquitin and ribosomal protein L40 precursor	IPI00456429	15 kDa	true	unknown	118	65	60	
92	true	Empty	Gene_Symbol=TAGLN2 Transgelin-2	IPI00550363 (+1)	22 kDa		unknown	76	94	142	
93	true	Empty	Gene_Symbol=HSPA4 Heat shock 70 kDa protein 4	IPI00002966	94 kDa	true	unknown	138	51	98	
94	true	Empty	Gene_Symbol=TARS Threonyl-tRNA synthetase, cytoplasmic	IPI00329633	83 kDa		unknown	85	90	85	
95	true	Empty	Gene_Symbol=KRT18 Keratin, type I cytoskeletal 18	IPI00554788	48 kDa	true	unknown	92	91	26	
96	true	Empty	Gene_Symbol=S100A11 Protein S100-A11	IPI00013895	12 kDa		unknown	9	298	21	
97	true	Empty	Gene_Symbol=HNRNPK Heterogeneous nuclear ribonucleoprotein K	IPI00514561 (+2)	48 kDa		unknown	102	63	129	
98	true	Empty	Gene_Symbol=GSTP1 Glutathione S-transferase P	IPI00219757	23 kDa		unknown	119	84	90	
99	true	Empty	Gene_Symbol=TFRC Transferrin receptor protein 1	IPI00022462	85 kDa		unknown	88	82	84	
100	true	Empty	Gene_Symbol=CAND1 Isoform 1 of Cullin-associated NEDD8-dissociated protein 1	IPI00100160	136 kDa		unknown	114	44	88	
101	true	Empty	Gene_Symbol=PDIA3 Protein disulfide-isomerase A3	IPI00025252	57 kDa	true	unknown	91	88	58	
102	true	Empty	Gene_Symbol=ILK-2;CCT4 T-complex protein 1 subunit delta	IPI00302927 (+1)	58 kDa		unknown	118	56	76	
103	true	Empty	Gene_Symbol=ACTA1 Actin, alpha skeletal muscle	IPI00021428 (+2)	42 kDa	true	unknown	30	99	24	
104	true	Empty	Gene_Symbol=ATP1A1 Isoform Long of Sodium/potassium-transporting ATPase subunit alpha-1	IPI00006482 (+1)	113 kDa		unknown	96	84	35	
105	true	Empty	Gene_Symbol=CCT6A T-complex protein 1 subunit zeta	IPI00027626	58 kDa	true	unknown	85	48	115	
106	true	Empty	Gene_Symbol=COPB1 Coatomer subunit beta	IPI00295851	107 kDa		unknown	92	27	82	
107	true	Empty	Gene_Symbol=KRT1 Keratin, type II cytoskeletal 1	IPI00220327	66 kDa	true	unknown	72	39	155	
108	true	Empty	Gene_Symbol=LGALS1 Galectin-1	IPI00219219	15 kDa		unknown	38	123	19	
109	true	Empty	Gene_Symbol=ITGB1 Isoform Beta-1A of Integrin beta-1	IPI00217563	88 kDa		unknown	51	109	73	
110	true	Empty	Gene_Symbol=- 29 kDa protein	IPI00453476 (+1)	29 kDa	true	unknown	82	47	77	
111	true	Empty	Gene_Symbol=CCT5 T-complex protein 1 subunit epsilon	IPI00010720	60 kDa		unknown	84	27	111	
112	true	Empty	Gene_Symbol=S100A4 Protein S100-A4	IPI00032313	12 kDa		unknown	1	206	13	
113	true	Empty	Gene_Symbol=XRCC6 ATP-dependent DNA helicase 2 subunit 1	IPI00644712	70 kDa		unknown	89	28	73	
114	true	Empty	Gene_Symbol=VARS Valyl-tRNA synthetase	IPI00000873 (+1)	140 kDa		unknown	88	51	60	
115	true	Empty	Gene_Symbol=PRDX6 Peroxiredoxin-6	IPI00220301	25 kDa		unknown	87	49	71	
116	true	Empty	Gene_Symbol=XRCC5 ATP-dependent DNA helicase 2 subunit 2	IPI00220834	83 kDa		unknown	84	33	67	
117	true	Empty	Gene_Symbol=PKM2 Isoform M2 of Pyruvate kinase isozymes M1/M2	IPI00479186	58 kDa	true	unknown	207	14	53	
118	true	Empty	Gene_Symbol=KIF5B Kinesin-1 heavy chain	IPI00012837	110 kDa		unknown	74	82	53	
119	true	Empty	Gene_Symbol=HADHA Trifunctional enzyme subunit alpha, mitochondrial	IPI00031522	83 kDa		unknown	92	45	80	
120	true	Empty	Gene_Symbol=HSPH1 Isoform Beta of Heat shock protein 105 kDa	IPI00218993 (+1)	92 kDa	true	unknown	70	42	82	
121	true	Empty	Gene_Symbol=PDIA4 Protein disulfide-isomerase A4	IPI00009904	73 kDa	true	unknown	56	43	78	
122	true	Empty	Gene_Symbol=AHCY Adenosylhomocysteinase	IPI00012007	48 kDa		unknown	70	44	76	
123	true	Empty	Gene_Symbol=HYOU1 Hypoxia up-regulated protein 1	IPI00000877	111 kDa		unknown	78	36	75	
124	true	Empty	Gene_Symbol=PSMD3 26S proteasome non-ATPase regulatory subunit 3	IPI00011603	61 kDa		unknown	66	109	40	
125	true	Empty	Gene_Symbol=EZR Ezrin	IPI00843975 (+1)	69 kDa	true	unknown	97	41	48	
126	true	Empty	Gene_Symbol=CKAP4 Isoform 1 of Cytoskeleton-associated protein 4	IPI00141318	66 kDa		unknown	81	57	68	
127	true	Empty	Gene_Symbol=NPM1 Isoform 1 of Nucleophosmin	IPI00549248	33 kDa		unknown	103	10	104	
128	true	Empty	Gene_Symbol=HSPE1 10 kDa heat shock protein, mitochondrial	IPI00220362	11 kDa		unknown	49	52	110	
129	true	Empty	Gene_Symbol=AARS Alanyl-tRNA synthetase, cytoplasmic	IPI00027442	107 kDa		unknown	56	109	47	
130	true	Empty	Gene_Symbol=WDR1 Isoform 1 of WD repeat-containing protein 1	IPI00746165 (+1)	66 kDa		unknown	69	31	39	
131	true	Empty	Gene_Symbol=EHD1 EH domain-containing protein 1	IPI00017184	61 kDa	true	unknown	75	33	81	
132	true	Empty	Gene_Symbol=CTSD Cathepsin D	IPI00011229	45 kDa		unknown	51	66	73	
133	true	Empty	Gene_Symbol=GPI Glucose-6-phosphate isomerase	IPI00027497 (+2)	63 kDa		unknown	100	28	66	
134	true	Empty	Gene_Symbol=PSMC1 26S protease regulatory subunit 4	IPI00011126	49 kDa		unknown	75	30	52	
135	true	Empty	Gene_Symbol=XPO1 Exportin-1	IPI00298961 (+1)	123 kDa		unknown	82	15	87	
136	true	Empty	Gene_Symbol=IARS Isoleucyl-tRNA synthetase, cytoplasmic	IPI00644127	145 kDa		unknown	75	54	46	
137	true	Empty	Gene_Symbol=PYGL Glycogen phosphorylase, liver form	IPI00783313	97 kDa	true	unknown	47	22	73	
138	true	Empty	Gene_Symbol=RPL6 60S ribosomal protein L6	IPI00329389 (+2)	33 kDa		unknown	65	10	102	
139	true	Empty	Gene_Symbol=GCN1L1 Translational activator GCN1	IPI00001159	293 kDa		unknown	90	5	96	
140	true	Empty	Gene_Symbol=MYO1C Isoform 1 of Myosin-Ic	IPI00743335 (+1)	122 kDa		unknown	39	14	135	
141	true	Empty	Gene_Symbol=NAP1L1 Nucleosome assembly protein 1-like 1	IPI00023860 (+2)	45 kDa	true	unknown	87	24	68	
142	true	Empty	Gene_Symbol=CAPG Macrophage-capping protein	IPI00027341	39 kDa	true	unknown	102	58	48	
143	true	Empty	Gene_Symbol=FAM129B Niban-like protein 1	IPI00456750 (+1)	83 kDa		unknown	72	23	102	
144	true	Empty	Gene_Symbol=AP2B1 Isoform 1 of AP-2 complex subunit beta	IPI00784156 (+1)	105 kDa	true	unknown	72	32	81	
145	true	Empty	Gene_Symbol=RPL4 60S ribosomal protein L4	IPI00003918	48 kDa		unknown	32	28	74	
146	true	Empty	Gene_Symbol=YWHAZ 14-3-3 protein zeta/delta	IPI00021263	28 kDa	true	unknown	128	49	33	
147	true	Empty	Gene_Symbol=IPO7 Importin-7	IPI00007402	120 kDa	true	unknown	63	38	73	
148	true	Empty	Gene_Symbol=TCP1 T-complex protein 1 subunit alpha	IPI00290566	60 kDa		unknown	80	36	51	
149	true	Empty	Gene_Symbol=RARS Isoform Complexed of Arginyl-tRNA synthetase, cytoplasmic	IPI00004860	75 kDa		unknown	62	41	68	
150	true	Empty	Gene_Symbol=ARF1 ADP-ribosylation factor 1	IPI00215914	21 kDa	true	unknown	35	46	103	
151	true	Empty	Gene_Symbol=RPL23 60S ribosomal protein L23	IPI00010153 (+1)	15 kDa		unknown	32	117	68	
152	true	Empty	Gene_Symbol=QARS cDNA FLJ75085, highly similar to Homo sapiens glutaminyl-tRNA synthetase (QARS), mRNA	IPI00026665 (+1)	90 kDa		unknown	48	30	70	
153	true	Empty	Gene_Symbol=CALR Calreticulin	IPI00020599	48 kDa	true	unknown	66	59	44	
154	true	Empty	Gene_Symbol=GARS Glycyl-tRNA synthetase	IPI00783097 (+1)	83 kDa		unknown	65	43	69	
155	true	Empty	Gene_Symbol=EIF3CL;EIF3C Eukaryotic translation initiation factor 3 subunit C	IPI00016910 (+1)	105 kDa		unknown	73	30	46	
156	true	Empty	Gene_Symbol=PSMC3 26S protease regulatory subunit 6A	IPI00018398	49 kDa		unknown	94	27	48	
157	true	Empty	Gene_Symbol=ARHGDIA Rho GDP-dissociation inhibitor 1	IPI00003815 (+3)	23 kDa		unknown	63	109	17	
158	true	Empty	Gene_Symbol=CAP1 Isoform 1 of Adenylyl cyclase-associated protein 1	IPI00008274	52 kDa	true	unknown	73	53	26	
159	true	Empty	Gene_Symbol=NPEPPS Puromycin-sensitive aminopeptidase	IPI00026216	103 kDa		unknown	37	43	80	
160	true	Empty	Gene_Symbol=PSMD1 Isoform 1 of 26S proteasome non-ATPase regulatory subunit 1	IPI00299608	106 kDa		unknown	71	32	55	
161	true	Empty	Gene_Symbol=IMPDH2 Inosine-5'-monophosphate dehydrogenase 2	IPI00291510	56 kDa	true	unknown	62	21	70	
162	true	Empty	Gene_Symbol=CAD CAD protein	IPI00301263 (+1)	243 kDa		unknown	70	29	45	
163	true	Empty	Gene_Symbol=PRDX3 Thioredoxin-dependent peroxide reductase, mitochondrial	IPI00024919 (+1)	28 kDa		unknown	69	18	76	
164	true	Empty	Gene_Symbol=TUBB6 cDNA FLJ52712, highly similar to Tubulin beta-6 chain	IPI00908469	47 kDa	true	unknown	122	32	45	
165	true	Empty	Gene_Symbol=PDIA6 Isoform 2 of Protein disulfide-isomerase A6	IPI00299571 (+1)	54 kDa		unknown	75	38	69	
166	true	Empty	Gene_Symbol=VPS35 Vacuolar protein sorting-associated protein 35	IPI00018931	92 kDa		unknown	50	53	60	
167	true	Empty	Gene_Symbol=PLIN3 Isoform B of Perilipin-3	IPI00303882	47 kDa		unknown	111	31	44	
168	true	Empty	Tax_Id=9606 Gene_Symbol=KRT7 keratin 7	IPI00847342	?	true	unknown	108	40	21	
169	true	Empty	Gene_Symbol=HK1 Isoform 1 of Hexokinase-1	IPI00018246 (+4)	102 kDa	true	unknown	53	47	62	
170	true	Empty	Gene_Symbol=HNRNPD Isoform 1 of Heterogeneous nuclear ribonucleoprotein D0	IPI00028888 (+1)	38 kDa	true	unknown	64	40	45	
171	true	Empty	Gene_Symbol=ESYT1 Isoform 1 of Extended synaptotagmin-1	IPI00022143 (+1)	123 kDa		unknown	77	11	92	
172	true	Empty	Gene_Symbol=EIF5A Isoform 2 of Eukaryotic translation initiation factor 5A-1	IPI00376005 (+1)	20 kDa		unknown	30	7	130	
173	true	Empty	Gene_Symbol=PCBP1 Poly(rC)-binding protein 1	IPI00016610	37 kDa	true	unknown	71	58	37	
174	true	Empty	Gene_Symbol=CDC42 Isoform 2 of Cell division control protein 42 homolog	IPI00016786 (+1)	21 kDa	true	unknown	45	11	93	
175	true	Empty	Gene_Symbol=MYL12B Myosin regulatory light chain 12B	IPI00033494	20 kDa	true	unknown	60	33	57	
176	true	Empty	Gene_Symbol=RPS4X 40S ribosomal protein S4, X isoform	IPI00217030	30 kDa		unknown	35	31	74	
177	true	Empty	Gene_Symbol=ACAT1 Acetyl-CoA acetyltransferase, mitochondrial	IPI00030363	45 kDa		unknown	84	25	53	
178	true	Empty	Gene_Symbol=GLUD1 Glutamate dehydrogenase 1, mitochondrial	IPI00016801	61 kDa		unknown	56	38	31	
179	true	Empty	Gene_Symbol=OLA1 Isoform 1 of Obg-like ATPase 1	IPI00290416 (+1)	45 kDa		unknown	81	20	60	
180	true	Empty	Gene_Symbol=HUWE1 482 kDa protein	IPI00179298 (+3)	482 kDa		unknown	48	16	58	
181	true	Empty	Gene_Symbol=ITGA3 Isoform Alpha-3A of Integrin alpha-3	IPI00215995	117 kDa		unknown	28	53	42	
182	true	Empty	Gene_Symbol=EIF4G1 Eukaryotic translation initiation factor 4 gamma, 1, isoform CRA_c	IPI00479262 (+8)	176 kDa		unknown	60	21	41	
183	true	Empty	Gene_Symbol=EEF1D Isoform 1 of Elongation factor 1-delta	IPI00023048 (+2)	31 kDa	true	unknown	75	33	59	
184	true	Empty	Gene_Symbol=PTBP1 Isoform 1 of Polypyrimidine tract-binding protein 1	IPI00179964 (+2)	57 kDa	true	unknown	61	7	66	
185	true	Empty	Gene_Symbol=PLS3 Plastin-3	IPI00216694	71 kDa	true	unknown	41	69	24	
186	true	Empty	Gene_Symbol=RPLP0 60S acidic ribosomal protein P0	IPI00008530	34 kDa		unknown	45	40	82	
187	true	Empty	Gene_Symbol=TPM3 Isoform 2 of Tropomyosin alpha-3 chain	IPI00218319	29 kDa	true	unknown	70	31	6	
188	true	Empty	Gene_Symbol=RANP1;RAN GTP-binding nuclear protein Ran	IPI00643041 (+3)	24 kDa		unknown	32	61	23	
189	true	Empty	Gene_Symbol=YWHAQ 14-3-3 protein theta	IPI00018146	28 kDa	true	unknown	75	43	24	
190	true	Empty	Gene_Symbol=XPO5 Exportin-5	IPI00640703 (+1)	136 kDa		unknown	94	14	53	
191	true	Empty	Gene_Symbol=GOT1 Aspartate aminotransferase, cytoplasmic	IPI00219029	46 kDa		unknown	46	27	54	
192	true	Empty	Gene_Symbol=TUFM Tu translation elongation factor, mitochondrial precursor	IPI00027107	50 kDa		unknown	58	29	40	
193	true	Empty	Gene_Symbol=PPIB Peptidyl-prolyl cis-trans isomerase B	IPI00646304	24 kDa		unknown	36	58	52	
194	true	Empty	Gene_Symbol=PYGB Glycogen phosphorylase, brain form	IPI00004358	97 kDa	true	unknown	34	17	70	
195	true	Empty	Gene_Symbol=DDX5 Probable ATP-dependent RNA helicase DDX5	IPI00017617	69 kDa	true	unknown	44	27	40	
196	true	Empty	Gene_Symbol=CAPN2 Calpain-2 catalytic subunit	IPI00289758	80 kDa		unknown	39	33	56	
197	true	Empty	Gene_Symbol=PAICS Multifunctional protein ADE2	IPI00217223	50 kDa		unknown	63	12	52	
198	true	Empty	Gene_Symbol=KRT19 Keratin, type I cytoskeletal 19	IPI00479145	44 kDa	true	unknown	78	27	16	
199	true	Empty	Gene_Symbol=RNH1 Ribonuclease inhibitor	IPI00550069	50 kDa		unknown	69	39	32	
200	true	Empty	Gene_Symbol=TXNDC5 Thioredoxin domain-containing protein 5	IPI00171438 (+2)	48 kDa		unknown	39	31	32	
201	true	Empty	Gene_Symbol=PEA15 Astrocytic phosphoprotein PEA-15	IPI00014850 (+1)	15 kDa		unknown	5	89	9	
202	true	Empty	Gene_Symbol=EIF3E Eukaryotic translation initiation factor 3 subunit E	IPI00013068	52 kDa		unknown	54	14	30	
203	true	Empty	Gene_Symbol=ANXA3 Annexin A3	IPI00024095 (+1)	36 kDa		unknown	47	43	44	
204	true	Empty	Gene_Symbol=RPN1 Dolichyl-diphosphooligosaccharide--protein glycosyltransferase subunit 1 precursor	IPI00025874	73 kDa		unknown	36	25	46	
205	true	Empty	Gene_Symbol=PSMC2 26S protease regulatory subunit 7	IPI00021435	49 kDa		unknown	67	23	27	
206	true	Empty	Gene_Symbol=PSMB1 Proteasome subunit beta type-1	IPI00025019	26 kDa		unknown	62	18	67	
207	true	Empty	Gene_Symbol=HNRNPM Isoform 1 of Heterogeneous nuclear ribonucleoprotein M	IPI00171903 (+1)	78 kDa		unknown	72	25	28	
208	true	Empty	Gene_Symbol=MAP1B Microtubule-associated protein 1B	IPI00008868	271 kDa		unknown	42	19	77	
209	true	Empty	Gene_Symbol=PHB2 Prohibitin-2	IPI00027252	33 kDa		unknown	41	12	84	
210	true	Empty	Gene_Symbol=HLA-A HLA class I histocompatibility antigen, A-2 alpha chain	IPI00876963 (+3)	41 kDa	true	unknown	63	25	56	
211	true	Empty	Tax_Id=9606 Gene_Symbol=AP2A1 adaptor-related protein complex 2, alpha 1 subunit isoform 1	IPI00942271	?	true	unknown	27	16	60	
212	true	Empty	Gene_Symbol=GART Isoform Long of Trifunctional purine biosynthetic protein adenosine-3	IPI00025273	108 kDa		unknown	35	11	61	
213	true	Empty	Gene_Symbol=RHOA Transforming protein RhoA	IPI00478231	22 kDa	true	unknown	65	16	68	
214	true	Empty	Gene_Symbol=TXNRD1 Isoform 1 of Thioredoxin reductase 1, cytoplasmic	IPI00884896	71 kDa	true	unknown	53	11	63	
215	true	Empty	Gene_Symbol=EPRS Bifunctional aminoacyl-tRNA synthetase	IPI00013452 (+1)	171 kDa		unknown	34	17	46	
216	true	Empty	Gene_Symbol=RUVBL1 Isoform 1 of RuvB-like 1	IPI00021187	50 kDa		unknown	39	26	54	
217	true	Empty	Gene_Symbol=PSMD11 Proteasome 26S non-ATPase subunit 11 variant (Fragment)	IPI00105598	48 kDa		unknown	45	40	36	
218	true	Empty	Gene_Symbol=SERPINH1 Serpin H1	IPI00032140	46 kDa		unknown	46	2	74	
219	true	Empty	Gene_Symbol=CPNE1 Copine-1	IPI00018452 (+1)	59 kDa		unknown	44	12	46	
220	true	Empty	Gene_Symbol=NAMPT Nicotinamide phosphoribosyltransferase	IPI00018873	56 kDa		unknown	54	17	33	
221	true	Empty	Gene_Symbol=DDX3X ATP-dependent RNA helicase DDX3X	IPI00215637	73 kDa	true	unknown	59	16	55	
222	true	Empty	Gene_Symbol=DARS Aspartyl-tRNA synthetase, cytoplasmic	IPI00216951	57 kDa		unknown	37	53	12	
223	true	Empty	Gene_Symbol=TRIM28 Isoform 1 of Transcription intermediary factor 1-beta	IPI00438229	89 kDa		unknown	37	30	52	
224	true	Empty	Gene_Symbol=EEA1 Early endosome antigen 1	IPI00329536 (+1)	162 kDa		unknown	64	37	7	
225	true	Empty	Gene_Symbol=RAB11B Ras-related protein Rab-11B	IPI00020436	24 kDa	true	unknown	29	11	69	
226	true	Empty	Gene_Symbol=CALM1;CALM2;CALM3 Calmodulin	IPI00075248 (+3)	17 kDa		unknown	32	31	44	
227	true	Empty	Gene_Symbol=KHSRP KH-type splicing regulatory protein	IPI00479786	73 kDa	true	unknown	50	10	68	
228	true	Empty	Gene_Symbol=HNRNPH1 Heterogeneous nuclear ribonucleoprotein H	IPI00013881 (+1)	49 kDa	true	unknown	79	17	40	
229	true	Empty	Gene_Symbol=SLC25A5 ADP/ATP translocase 2	IPI00007188	33 kDa	true	unknown	31	3	72	
230	true	Empty	Gene_Symbol=GSTO1 Glutathione S-transferase omega-1	IPI00019755	28 kDa		unknown	35	28	28	
231	true	Empty	Gene_Symbol=RPS2 40S ribosomal protein S2	IPI00013485 (+1)	31 kDa		unknown	43	19	29	
232	true	Empty	Gene_Symbol=ARCN1 Coatomer subunit delta	IPI00514053 (+1)	57 kDa		unknown	48	32	26	
233	true	Empty	Gene_Symbol=GOT2 Aspartate aminotransferase, mitochondrial	IPI00018206	47 kDa		unknown	37	28	31	
234	true	Empty	Gene_Symbol=RTN4 Isoform 1 of Reticulon-4	IPI00021766 (+2)	130 kDa		unknown	42	18	60	
235	true	Empty	Gene_Symbol=PGM1 Isoform 1 of Phosphoglucomutase-1	IPI00219526	61 kDa		unknown	49	28	38	
236	true	Empty	Gene_Symbol=KRT2 Keratin, type II cytoskeletal 2 epidermal	IPI00021304	66 kDa	true	unknown	30	3	112	
237	true	Empty	Gene_Symbol=TNPO1 Isoform 1 of Transportin-1	IPI00024364 (+1)	102 kDa	true	unknown	38	33	49	
238	true	Empty	Gene_Symbol=ACTR3 Actin-related protein 3	IPI00028091	47 kDa		unknown	50	33	34	
239	true	Empty	Gene_Symbol=ATIC Bifunctional purine biosynthesis protein PURH	IPI00289499	65 kDa		unknown	35	3	61	
240	true	Empty	Gene_Symbol=MACF1 Isoform 2 of Microtubule-actin cross-linking factor 1, isoforms 1/2/3/5	IPI00256861 (+1)	620 kDa	true	unknown	70	26	5	
241	true	Empty	Gene_Symbol=PRKCSH cDNA FLJ59211, highly similar to Glucosidase 2 subunit beta	IPI00026154 (+2)	60 kDa		unknown	30	45	21	
242	true	Empty	Gene_Symbol=RPS16 40S ribosomal protein S16	IPI00221092	16 kDa		unknown	27	23	75	
243	true	Empty	Gene_Symbol=COPA Isoform 1 of Coatomer subunit alpha	IPI00295857 (+1)	138 kDa		unknown	28	21	32	
244	true	Empty	Gene_Symbol=SYNCRIP Isoform 1 of Heterogeneous nuclear ribonucleoprotein Q	IPI00018140	70 kDa	true	unknown	42	38	27	
245	true	Empty	Gene_Symbol=RPL18 60S ribosomal protein L18	IPI00215719	22 kDa		unknown	38	45	48	
246	true	Empty	Gene_Symbol=SH3BGRL3 Putative uncharacterized protein	IPI00010402 (+2)	24 kDa		unknown	3	28	9	
247	true	Empty	Gene_Symbol=BAT1 Isoform 2 of Spliceosome RNA helicase BAT1	IPI00641829 (+1)	51 kDa	true	unknown	33	23	39	
248	true	Empty	Gene_Symbol=DDB1;LOC100290337 DNA damage-binding protein 1	IPI00293464	127 kDa		unknown	37	31	5	
249	true	Empty	Gene_Symbol=SND1 Staphylococcal nuclease domain-containing protein 1	IPI00140420	102 kDa		unknown	23	15	46	
250	true	Empty	Gene_Symbol=TXN Thioredoxin	IPI00216298	12 kDa		unknown	25	20	35	
251	true	Empty	Gene_Symbol=DHX9 ATP-dependent RNA helicase A	IPI00844578	141 kDa		unknown	40	23	32	
252	true	Empty	Gene_Symbol=KPNA2 Importin subunit alpha-2	IPI00002214	58 kDa		unknown	50	24	36	
253	true	Empty	Gene_Symbol=ACADVL cDNA FLJ56425, highly similar to Very-long-chain specific acyl-CoAdehydrogenase, mitochondrial	IPI00028031 (+1)	75 kDa		unknown	34	27	52	
254	true	Empty	Gene_Symbol=PPP1CA Serine/threonine-protein phosphatase PP1-alpha catalytic subunit	IPI00550451	38 kDa	true	unknown	53	21	39	
255	true	Empty	Gene_Symbol=RPS3 40S ribosomal protein S3	IPI00011253	27 kDa		unknown	38	29	30	
256	true	Empty	Gene_Symbol=DDX1 ATP-dependent RNA helicase DDX1	IPI00293655	82 kDa		unknown	24	39	24	
257	true	Empty	Gene_Symbol=RAB1A Isoform 1 of Ras-related protein Rab-1A	IPI00005719 (+1)	23 kDa	true	unknown	32	15	41	
258	true	Empty	Gene_Symbol=TUBB3 Tubulin beta-3 chain	IPI00013683	50 kDa	true	unknown	75	23	25	
259	true	Empty	Gene_Symbol=DHX15 Putative pre-mRNA-splicing factor ATP-dependent RNA helicase DHX15	IPI00396435	91 kDa	true	unknown	46	31	38	
260	true	Empty	Gene_Symbol=SF3B3 Isoform 1 of Splicing factor 3B subunit 3	IPI00300371	136 kDa		unknown	40	48	26	
261	true	Empty	Gene_Symbol=EIF4G2 cDNA FLJ59571, highly similar to Eukaryotic translation initiation factor 4gamma 2	IPI00015952 (+2)	110 kDa		unknown	41	12	29	
262	true	Empty	Gene_Symbol=VAT1 Synaptic vesicle membrane protein VAT-1 homolog	IPI00156689	42 kDa		unknown	44	40	32	
263	true	Empty	Gene_Symbol=MAP4 Isoform 1 of Microtubule-associated protein 4	IPI00396171 (+1)	121 kDa	true	unknown	19	5	63	
264	true	Empty	Gene_Symbol=EIF3B Isoform 1 of Eukaryotic translation initiation factor 3 subunit B	IPI00396370 (+1)	92 kDa		unknown	39	28	23	
265	true	Empty	Gene_Symbol=CNDP2 Isoform 1 of Cytosolic non-specific dipeptidase	IPI00177728	53 kDa		unknown	55	5	44	
266	true	Empty	Gene_Symbol=RPL14 Ribosomal protein L14 variant	IPI00555744	24 kDa		unknown	41	26	46	
267	true	Empty	Gene_Symbol=LAP3 Isoform 2 of Cytosol aminopeptidase	IPI00789806	53 kDa		unknown	41	25	41	
268	true	Empty	Gene_Symbol=PTRF Isoform 1 of Polymerase I and transcript release factor	IPI00176903	43 kDa		unknown	39	34	35	
269	true	Empty	Gene_Symbol=PGD 6-phosphogluconate dehydrogenase, decarboxylating	IPI00219525	53 kDa		unknown	40	25	43	
270	true	Empty	Gene_Symbol=ACO1 Cytoplasmic aconitate hydratase	IPI00008485	98 kDa		unknown	47	12	53	
271	true	Empty	Gene_Symbol=SEPT9 septin 9 isoform a	IPI00784614	65 kDa		unknown	25	12	49	
272	true	Empty	Gene_Symbol=RUVBL2 RuvB-like 2	IPI00009104	51 kDa		unknown	54	30	26	
273	true	Empty	Gene_Symbol=PSMC6 26S protease regulatory subunit S10B	IPI00021926 (+1)	44 kDa		unknown	49	27	36	
274	true	Empty	Gene_Symbol=PRDX2 Peroxiredoxin-2	IPI00027350 (+1)	22 kDa	true	unknown	41	12	53	
275	true	Empty	Gene_Symbol=PA2G4 Proliferation-associated protein 2G4	IPI00299000	44 kDa		unknown	42	17	24	
276	true	Empty	Gene_Symbol=RPSA;RPSAP15 33 kDa protein	IPI00413108 (+2)	33 kDa		unknown	36	30	44	
277	true	Empty	Gene_Symbol=RPL13 60S ribosomal protein L13	IPI00465361	24 kDa		unknown	27	18	32	
278	true	Empty	Gene_Symbol=RRBP1 p180/ribosome receptor	IPI00856098	166 kDa		unknown	38	19	29	
279	true	Empty	Gene_Symbol=LASP1 Isoform 1 of LIM and SH3 domain protein 1	IPI00000861	30 kDa		unknown	54	6	48	
280	true	Empty	Gene_Symbol=STMN1 Stathmin	IPI00479997	17 kDa		unknown	27	3	49	
281	true	Empty	Gene_Symbol=CNN3 Calponin-3	IPI00216682	36 kDa	true	unknown	44	1	53	
282	true	Empty	Gene_Symbol=SMC3 Structural maintenance of chromosomes protein 3	IPI00219420	142 kDa		unknown	45	24	14	
283	true	Empty	Gene_Symbol=CBR1 Carbonyl reductase [NADPH] 1	IPI00295386	30 kDa	true	unknown	36	19	38	
284	true	Empty	Gene_Symbol=SFPQ Isoform Long of Splicing factor, proline- and glutamine-rich	IPI00010740	76 kDa		unknown	26	12	31	
285	true	Empty	Gene_Symbol=USP14 Ubiquitin carboxyl-terminal hydrolase 14	IPI00219913	56 kDa		unknown	60	26	20	
286	true	Empty	Gene_Symbol=ERP29 Endoplasmic reticulum resident protein 29	IPI00024911	29 kDa		unknown	38	26	30	
287	true	Empty	Gene_Symbol=GFPT1 Isoform 1 of Glucosamine--fructose-6-phosphate aminotransferase [isomerizing] 1	IPI00217952 (+1)	79 kDa	true	unknown	35	34	14	
288	true	Empty	Gene_Symbol=SLC1A5 Neutral amino acid transporter B(0)	IPI00019472	57 kDa		unknown	57	4	34	
289	true	Empty	Gene_Symbol=RAB7A Ras-related protein Rab-7a	IPI00016342	23 kDa		unknown	32	28	48	
290	true	Empty	Gene_Symbol=SARS Seryl-tRNA synthetase, cytoplasmic	IPI00220637 (+1)	59 kDa		unknown	42	6	29	
291	true	Empty	Gene_Symbol=NSUN2 tRNA (cytosine-5-)-methyltransferase NSUN2	IPI00306369	86 kDa		unknown	42	16	19	
292	true	Empty	Gene_Symbol=PCBP2 poly(rC) binding protein 2 isoform b	IPI00012066 (+1)	38 kDa	true	unknown	32	29	24	
293	true	Empty	Gene_Symbol=ALB Isoform 1 of Serum albumin	IPI00745872 (+1)	69 kDa		unknown	11	64	10	
294	true	Empty	Tax_Id=9606 Gene_Symbol=MDH1 Malate dehydrogenase, cytoplasmic	IPI00291005 (+1)	?		unknown	34	34	29	
295	true	Empty	Gene_Symbol=TALDO1 Transaldolase	IPI00744692	38 kDa		unknown	27	35	30	
296	true	Empty	Gene_Symbol=CAPN1 Calpain-1 catalytic subunit	IPI00011285	82 kDa		unknown	31	20	28	
297	true	Empty	Gene_Symbol=RPS8 40S ribosomal protein S8	IPI00216587	24 kDa		unknown	45	27	25	
298	true	Empty	Gene_Symbol=GNB2L1 Guanine nucleotide-binding protein subunit beta-2-like 1	IPI00848226	35 kDa		unknown	38	34	29	
299	true	Empty	Gene_Symbol=DIAPH1 Isoform 1 of Protein diaphanous homolog 1	IPI00852685 (+5)	141 kDa		unknown	36	15	25	
300	true	Empty	Gene_Symbol=PPME1 Isoform 1 of Protein phosphatase methylesterase 1	IPI00007694	42 kDa		unknown	20	16	46	
301	true	Empty	Gene_Symbol=RAD23B UV excision repair protein RAD23 homolog B	IPI00008223	43 kDa	true	unknown	36	7	48	
302	true	Empty	Gene_Symbol=EEF1B2 Elongation factor 1-beta	IPI00178440	25 kDa	true	unknown	32	33	44	
303	true	Empty	Gene_Symbol=RPS9 40S ribosomal protein S9	IPI00221088	23 kDa		unknown	34	14	20	
304	true	Empty	Gene_Symbol=ILF2 Interleukin enhancer-binding factor 2	IPI00005198	43 kDa		unknown	34	40	26	
305	true	Empty	Gene_Symbol=MCM2 DNA replication licensing factor MCM2	IPI00184330	102 kDa		unknown	16	31	37	
306	true	Empty	Gene_Symbol=WARS Isoform 1 of Tryptophanyl-tRNA synthetase, cytoplasmic	IPI00295400	53 kDa		unknown	38	30	28	
307	true	Empty	Gene_Symbol=RPL7A 60S ribosomal protein L7a	IPI00299573	30 kDa		unknown	35	14	21	
308	true	Empty	Gene_Symbol=CACYBP Isoform 1 of Calcyclin-binding protein	IPI00395627	26 kDa		unknown	41	13	40	
309	true	Empty	Gene_Symbol=RPS3A 40S ribosomal protein S3a	IPI00419880	30 kDa		unknown	26	23	17	
310	true	Empty	Gene_Symbol=PSMC5 26S protease regulatory subunit 8	IPI00023919 (+1)	46 kDa	true	unknown	47	17	21	
311	true	Empty	Gene_Symbol=LRRC59 Leucine-rich repeat-containing protein 59	IPI00396321	35 kDa		unknown	25	20	27	
312	true	Empty	Gene_Symbol=PAFAH1B2 Platelet-activating factor acetylhydrolase IB subunit beta	IPI00026546	26 kDa		unknown	21	67	25	
313	true	Empty	Gene_Symbol=DPYSL2 Dihydropyrimidinase-related protein 2	IPI00257508	62 kDa	true	unknown	25	14	39	
314	true	Empty	Gene_Symbol=PHB Prohibitin	IPI00017334	30 kDa		unknown	37	8	51	
315	true	Empty	Gene_Symbol=YARS Tyrosyl-tRNA synthetase, cytoplasmic	IPI00007074	59 kDa		unknown	29	14	22	
316	true	Empty	Gene_Symbol=PSMD7 26S proteasome non-ATPase regulatory subunit 7	IPI00019927	37 kDa		unknown	26	18	45	
317	true	Empty	Gene_Symbol=OGDH 2-oxoglutarate dehydrogenase, mitochondrial	IPI00098902 (+3)	116 kDa		unknown	18	10	41	
318	true	Empty	Gene_Symbol=RPS24 Isoform 1 of 40S ribosomal protein S24	IPI00029750 (+6)	15 kDa		unknown	18	11	78	
319	true	Empty	Gene_Symbol=ALCAM Isoform 1 of CD166 antigen	IPI00015102 (+1)	65 kDa		unknown	27	30	18	
320	true	Empty	Gene_Symbol=SAR1A GTP-binding protein SAR1a	IPI00015954	22 kDa	true	unknown	22	11	45	
321	true	Empty	Gene_Symbol=PSMD5 26S proteasome non-ATPase regulatory subunit 5	IPI00002134 (+1)	56 kDa		unknown	50	22	27	
322	true	Empty	Gene_Symbol=ALDH18A1 Isoform Long of Delta-1-pyrroline-5-carboxylate synthetase	IPI00008982 (+1)	87 kDa		unknown	34	9	47	
323	true	Empty	Gene_Symbol=FKBP4 Peptidyl-prolyl cis-trans isomerase FKBP4	IPI00219005	52 kDa		unknown	26	9	43	
324	true	Empty	Gene_Symbol=PSMD13 proteasome 26S non-ATPase subunit 13 isoform 2	IPI00375380	43 kDa	true	unknown	43	25	22	
325	true	Empty	Gene_Symbol=CUTA Isoform A of Protein CutA	IPI00034319 (+2)	21 kDa		unknown	24	40	37	
326	true	Empty	Gene_Symbol=CYFIP1 Isoform 1 of Cytoplasmic FMR1-interacting protein 1	IPI00644231	145 kDa		unknown	40	12	19	
327	true	Empty	Gene_Symbol=PPP2R5D Isoform Delta-1 of Serine/threonine-protein phosphatase 2A 56 kDa regulatory subunit delta isoform	IPI00000030	70 kDa	true	unknown	32	13	35	
328	true	Empty	Gene_Symbol=MARS Methionyl-tRNA synthetase, cytoplasmic	IPI00008240	101 kDa		unknown	28	15	43	
329	true	Empty	Gene_Symbol=RAB5C Ras-related protein Rab-5C	IPI00016339	23 kDa	true	unknown	23	25	44	
330	true	Empty	Gene_Symbol=MOGS Mannosyl-oligosaccharide glucosidase	IPI00328170 (+1)	92 kDa		unknown	22	9	44	
331	true	Empty	Gene_Symbol=TPR Nucleoprotein TPR	IPI00742682	267 kDa		unknown	52	16	16	
332	true	Empty	Gene_Symbol=SET Isoform 1 of Protein SET	IPI00072377	33 kDa		unknown	35	11	18	
333	true	Empty	Gene_Symbol=SF3B1 Splicing factor 3B subunit 1	IPI00026089	146 kDa		unknown	27	12	32	
334	true	Empty	Gene_Symbol=LCP1 Plastin-2	IPI00010471	70 kDa	true	unknown	13	75	0	
335	true	Empty	Gene_Symbol=STOML2 Stomatin-like protein 2	IPI00334190	39 kDa		unknown	40	0	52	
336	true	Empty	Gene_Symbol=DLD Dihydrolipoyl dehydrogenase, mitochondrial	IPI00015911	54 kDa		unknown	35	10	33	
337	true	Empty	Gene_Symbol=LARS Leucyl-tRNA synthetase, cytoplasmic	IPI00103994 (+1)	134 kDa		unknown	34	13	31	
338	true	Empty	Gene_Symbol=PSMA5 Proteasome subunit alpha type-5	IPI00291922	26 kDa		unknown	40	7	41	
339	true	Empty	Gene_Symbol=RPL24 60S ribosomal protein L24	IPI00306332 (+2)	18 kDa		unknown	19	9	35	
340	true	Empty	Gene_Symbol=CDC37 Hsp90 co-chaperone Cdc37	IPI00013122	44 kDa		unknown	54	8	8	
341	true	Empty	Gene_Symbol=PRDX5 Isoform Mitochondrial of Peroxiredoxin-5, mitochondrial	IPI00024915 (+1)	22 kDa		unknown	40	13	32	
342	true	Empty	Gene_Symbol=PSMA6 Proteasome subunit alpha type-6	IPI00029623	27 kDa		unknown	24	29	30	
343	true	Empty	Gene_Symbol=GLO1 Lactoylglutathione lyase	IPI00220766	21 kDa		unknown	21	13	37	
344	true	Empty	Gene_Symbol=HNRNPU Isoform Short of Heterogeneous nuclear ribonucleoprotein U	IPI00479217 (+1)	89 kDa		unknown	26	16	26	
345	true	Empty	Gene_Symbol=CDK1 Putative uncharacterized protein DKFZp686L20222	IPI00026689 (+1)	35 kDa	true	unknown	30	15	16	
346	true	Empty	Gene_Symbol=RPL7P32;RPL7 60S ribosomal protein L7	IPI00030179 (+3)	29 kDa		unknown	20	22	23	
347	true	Empty	Gene_Symbol=G6PD Isoform Long of Glucose-6-phosphate 1-dehydrogenase	IPI00216008 (+2)	64 kDa		unknown	20	9	23	
348	true	Empty	Gene_Symbol=PEBP1 Phosphatidylethanolamine-binding protein 1	IPI00219446	21 kDa		unknown	27	21	42	
349	true	Empty	Gene_Symbol=RPL5 60S ribosomal protein L5	IPI00000494	34 kDa		unknown	14	24	23	
350	true	Empty	Gene_Symbol=CKAP5 Isoform 1 of Cytoskeleton-associated protein 5	IPI00028275 (+2)	226 kDa		unknown	35	12	12	
351	true	Empty	Gene_Symbol=KIAA0368 KIAA0368 protein	IPI00157790	224 kDa		unknown	16	7	43	
352	true	Empty	Gene_Symbol=EIF3L Eukaryotic translation initiation factor 3, subunit E interacting protein	IPI00465233 (+1)	71 kDa		unknown	56	15	20	
353	true	Empty	Gene_Symbol=MIF Macrophage migration inhibitory factor	IPI00293276	12 kDa		unknown	25	44	23	
354	true	Empty	Gene_Symbol=YWHAB Isoform Long of 14-3-3 protein beta/alpha	IPI00216318 (+1)	28 kDa	true	unknown	44	30	12	
355	true	Empty	Gene_Symbol=PSMA2 Proteasome subunit alpha type-2	IPI00219622	26 kDa		unknown	28	8	55	
356	true	Empty	Gene_Symbol=PSMB3 Proteasome subunit beta type-3	IPI00028004	23 kDa		unknown	34	14	44	
357	true	Empty	Gene_Symbol=SERPINB6 Serpin B6	IPI00413451 (+1)	46 kDa	true	unknown	23	18	33	
358	true	Empty	Gene_Symbol=PARP1 Poly [ADP-ribose] polymerase 1	IPI00449049	113 kDa		unknown	22	12	33	
359	true	Empty	Gene_Symbol=RPS18;RPS18P9 40S ribosomal protein S18	IPI00013296	18 kDa		unknown	22	13	32	
360	true	Empty	Gene_Symbol=AK1 Adenylate kinase isoenzyme 1	IPI00018342 (+1)	22 kDa		unknown	30	15	44	
361	true	Empty	Gene_Symbol=VAPA Isoform 1 of Vesicle-associated membrane protein-associated protein A	IPI00170692	28 kDa	true	unknown	25	13	40	
362	true	Empty	Gene_Symbol=CD44 Isoform 12 of CD44 antigen	IPI00297160 (+15)	39 kDa		unknown	29	14	23	
363	true	Empty	Gene_Symbol=NONO Non-POU domain-containing octamer-binding protein	IPI00304596	54 kDa	true	unknown	34	23	10	
364	true	Empty	Gene_Symbol=UBR4 Isoform 4 of E3 ubiquitin-protein ligase UBR4	IPI00640981 (+3)	574 kDa		unknown	30	26	4	
365	true	Empty	Gene_Symbol=HSD17B10 Isoform 1 of 3-hydroxyacyl-CoA dehydrogenase type-2	IPI00017726	27 kDa		unknown	31	23	43	
366	true	Empty	Gene_Symbol=TMPO Lamina-associated polypeptide 2, isoform alpha	IPI00216230	75 kDa	true	unknown	46	9	21	
367	true	Empty	Gene_Symbol=PSME1 Proteasome activator complex subunit 1	IPI00479722	29 kDa		unknown	34	15	29	
368	true	Empty	Gene_Symbol=HSPB1 Heat shock protein beta-1	IPI00025512	23 kDa		unknown	12	4	54	
369	true	Empty	Gene_Symbol=EIF5 Eukaryotic translation initiation factor 5	IPI00022648	49 kDa		unknown	34	8	26	
370	true	Empty	Gene_Symbol=PSMA3 Isoform 2 of Proteasome subunit alpha type-3	IPI00171199 (+1)	28 kDa		unknown	30	26	32	
371	true	Empty	Gene_Symbol=TPT1 Translationally-controlled tumor protein	IPI00550900	20 kDa		unknown	16	11	37	
372	true	Empty	Gene_Symbol=NAP1L4 Putative uncharacterized protein NAP1L4	IPI00017763 (+1)	44 kDa	true	unknown	41	1	26	
373	true	Empty	Gene_Symbol=EIF3D Eukaryotic translation initiation factor 3 subunit D	IPI00006181 (+1)	64 kDa		unknown	33	2	28	
374	true	Empty	Gene_Symbol=OAT Ornithine aminotransferase, mitochondrial	IPI00022334	49 kDa		unknown	39	19	32	
375	true	Empty	Gene_Symbol=RPL12 Isoform 1 of 60S ribosomal protein L12	IPI00024933	18 kDa		unknown	19	18	54	
376	true	Empty	Gene_Symbol=IPO9 Importin-9	IPI00185146	116 kDa		unknown	40	17	21	
377	true	Empty	Gene_Symbol=ACTR1A Alpha-centractin	IPI00029468	43 kDa	true	unknown	34	8	30	
378	true	Empty	Gene_Symbol=KTN1 Isoform 1 of Kinectin	IPI00328753	156 kDa		unknown	27	18	21	
379	true	Empty	Gene_Symbol=RPS7 40S ribosomal protein S7	IPI00013415	22 kDa		unknown	16	4	54	
380	true	Empty	Gene_Symbol=NACA Nascent polypeptide-associated complex subunit alpha	IPI00023748 (+1)	23 kDa	true	unknown	51	31	12	
381	true	Empty	Gene_Symbol=SERPINB1 Leukocyte elastase inhibitor	IPI00027444	43 kDa	true	unknown	32	18	20	
382	true	Empty	Gene_Symbol=APRT Adenine phosphoribosyltransferase	IPI00218693	20 kDa		unknown	25	8	42	
383	true	Empty	Gene_Symbol=RAB14 Ras-related protein Rab-14	IPI00291928	24 kDa	true	unknown	41	9	22	
384	true	Empty	Gene_Symbol=RPLP2 60S acidic ribosomal protein P2	IPI00008529	12 kDa	true	unknown	25	18	42	
385	true	Empty	Gene_Symbol=SEC24C Protein transport protein Sec24C	IPI00024661	118 kDa		unknown	31	12	11	
386	true	Empty	Gene_Symbol=PAK2;LOC646214 Serine/threonine-protein kinase PAK 2	IPI00419979	58 kDa		unknown	33	9	15	
387	true	Empty	Gene_Symbol=AP1G1 cDNA FLJ46199 fis, clone TESTI4007965, highly similar to AP-1 complex subunit gamma-1	IPI00643591 (+2)	94 kDa		unknown	17	27	12	
388	true	Empty	Gene_Symbol=SSB Lupus La protein	IPI00009032 (+1)	47 kDa		unknown	34	3	36	
389	true	Empty	Gene_Symbol=ILF3 Isoform 5 of Interleukin enhancer-binding factor 3	IPI00219330 (+5)	75 kDa		unknown	31	18	11	
390	true	Empty	Gene_Symbol=ACO2 Aconitate hydratase, mitochondrial	IPI00017855 (+1)	85 kDa		unknown	25	10	34	
391	true	Empty	Gene_Symbol=TTLL3;ARPC4 Actin-related protein 2/3 complex subunit 4	IPI00554811 (+2)	20 kDa		unknown	15	16	22	
392	true	Empty	Gene_Symbol=G3BP1 Ras GTPase-activating protein-binding protein 1	IPI00012442	52 kDa	true	unknown	24	8	37	
393	true	Empty	Gene_Symbol=EFTUD2 116 kDa U5 small nuclear ribonucleoprotein component	IPI00003519 (+1)	109 kDa	true	unknown	25	24	20	
394	true	Empty	Gene_Symbol=MYBBP1A Isoform 1 of Myb-binding protein 1A	IPI00005024 (+1)	149 kDa		unknown	28	4	33	
395	true	Empty	Gene_Symbol=SEC22B Vesicle-trafficking protein SEC22b	IPI00006865	25 kDa		unknown	34	9	36	
396	true	Empty	Gene_Symbol=EIF3M Eukaryotic translation initiation factor 3 subunit M	IPI00102069	43 kDa		unknown	34	6	25	
397	true	Empty	Gene_Symbol=SLC2A1 Solute carrier family 2, facilitated glucose transporter member 1	IPI00220194 (+1)	54 kDa		unknown	28	24	35	
398	true	Empty	Gene_Symbol=RPS12 40S ribosomal protein S12	IPI00013917	15 kDa		unknown	12	11	30	
399	true	Empty	Gene_Symbol=ERO1L ERO1-like protein alpha	IPI00386755 (+1)	54 kDa		unknown	32	14	21	
400	true	Empty	Gene_Symbol=RPS10 40S ribosomal protein S10	IPI00008438	19 kDa		unknown	0	1	68	
401	true	Empty	Gene_Symbol=EIF2S1 Eukaryotic translation initiation factor 2 subunit 1	IPI00219678	36 kDa		unknown	30	14	19	
402	true	Empty	Gene_Symbol=HARS Histidyl-tRNA synthetase, cytoplasmic	IPI00021808	57 kDa	true	unknown	25	13	17	
403	true	Empty	Gene_Symbol=FLII Protein flightless-1 homolog	IPI00031023	145 kDa		unknown	23	13	18	
404	true	Empty	Gene_Symbol=LTA4H Isoform 1 of Leukotriene A-4 hydrolase	IPI00219077	69 kDa		unknown	27	14	25	
405	true	Empty	Gene_Symbol=FKBP1A Peptidyl-prolyl cis-trans isomerase FKBP1A	IPI00873810	12 kDa		unknown	52	6	17	
406	true	Empty	Gene_Symbol=TUBA1C Tubulin alpha-1C chain	IPI00218343	50 kDa	true	unknown	46	8	30	
407	true	Empty	Gene_Symbol=PDHB Isoform 1 of Pyruvate dehydrogenase E1 component subunit beta, mitochondrial	IPI00003925 (+1)	39 kDa		unknown	33	16	22	
408	true	Empty	Gene_Symbol=SEPT11 Isoform 2 of Septin-11	IPI00019376	51 kDa	true	unknown	23	33	16	
409	true	Empty	Gene_Symbol=CNOT1 Isoform 1 of CCR4-NOT transcription complex subunit 1	IPI00166010 (+1)	267 kDa		unknown	29	6	22	
410	true	Empty	Gene_Symbol=FAM49B Protein FAM49B	IPI00303318	37 kDa		unknown	34	13	18	
411	true	Empty	Gene_Symbol=PRPF8 Pre-mRNA-processing-splicing factor 8	IPI00007928	274 kDa		unknown	35	10	9	
412	true	Empty	Gene_Symbol=PSMD6 26S proteasome non-ATPase regulatory subunit 6	IPI00014151	46 kDa		unknown	36	10	8	
413	true	Empty	Gene_Symbol=DDX46 cDNA FLJ78679, highly similar to Homo sapiens DEAD (Asp-Glu-Ala-Asp) box polypeptide 46 (DDX46), mRNA	IPI00329791 (+1)	117 kDa		unknown	17	7	13	
414	true	Empty	Gene_Symbol=ATP5O ATP synthase subunit O, mitochondrial	IPI00007611	23 kDa		unknown	25	11	35	
415	true	Empty	Gene_Symbol=MCM3 MCM3 minichromosome maintenance deficient 3 (S. cerevisiae), isoform CRA_b	IPI00013214 (+1)	96 kDa		unknown	5	3	46	
416	true	Empty	Gene_Symbol=PNP cDNA FLJ25678 fis, clone TST04067, highly similar to PURINE NUCLEOSIDE PHOSPHORYLASE	IPI00017672	33 kDa		unknown	30	18	23	
417	true	Empty	Gene_Symbol=DLAT Dihydrolipoyllysine-residue acetyltransferase component of pyruvate dehydrogenase complex, mitochondrial	IPI00021338	69 kDa		unknown	24	12	24	
418	true	Empty	Gene_Symbol=ATP2A2 Isoform SERCA2B of Sarcoplasmic/endoplasmic reticulum calcium ATPase 2	IPI00219078	115 kDa		unknown	45	9	6	
419	true	Empty	Gene_Symbol=RPS13 40S ribosomal protein S13	IPI00221089	17 kDa		unknown	14	12	38	
420	true	Empty	Gene_Symbol=LAMP1 Lysosome-associated membrane glycoprotein 1	IPI00884105	45 kDa		unknown	11	31	12	
421	true	Empty	Gene_Symbol=MAPRE1 Microtubule-associated protein RP/EB family member 1	IPI00017596	30 kDa		unknown	29	6	24	
422	true	Empty	Gene_Symbol=USP5 Isoform Long of Ubiquitin carboxyl-terminal hydrolase 5	IPI00024664 (+1)	96 kDa	true	unknown	19	14	25	
423	true	Empty	Gene_Symbol=TRAP1 Heat shock protein 75 kDa, mitochondrial	IPI00030275	80 kDa		unknown	25	5	29	
424	true	Empty	Gene_Symbol=NCAPG Condensin complex subunit 3	IPI00106495	114 kDa		unknown	32	5	27	
425	true	Empty	Gene_Symbol=PSMB5 Proteasome subunit beta type-5	IPI00479306	28 kDa		unknown	26	15	32	
426	true	Empty	Gene_Symbol=RNPEP Aminopeptidase B	IPI00642211	73 kDa	true	unknown	13	17	26	
427	true	Empty	Gene_Symbol=DCTN1 137 kDa protein	IPI00916757 (+1)	137 kDa		unknown	25	23	12	
428	true	Empty	Gene_Symbol=SSBP1 Single-stranded DNA-binding protein, mitochondrial	IPI00029744	17 kDa		unknown	18	10	50	
429	true	Empty	Gene_Symbol=SMC2 Isoform 1 of Structural maintenance of chromosomes protein 2	IPI00007927	136 kDa		unknown	26	6	28	
430	true	Empty	Gene_Symbol=RPS25 40S ribosomal protein S25	IPI00012750 (+1)	14 kDa		unknown	21	18	19	
431	true	Empty	Gene_Symbol=ALDH1B1 Aldehyde dehydrogenase X, mitochondrial	IPI00103467	57 kDa		unknown	32	5	39	
432	true	Empty	Gene_Symbol=PSMD12 26S proteasome non-ATPase regulatory subunit 12	IPI00185374	53 kDa		unknown	36	18	7	
433	true	Empty	Gene_Symbol=COPB2 Coatomer subunit beta'	IPI00220219	102 kDa		unknown	30	23	8	
434	true	Empty	Gene_Symbol=ACAT2 cDNA FLJ53975, highly similar to Acetyl-CoA acetyltransferase, cytosolic	IPI00291419	45 kDa		unknown	31	10	27	
435	true	Empty	Gene_Symbol=TPD52L2 Isoform 1 of Tumor protein D54	IPI00306825 (+3)	22 kDa	true	unknown	29	10	29	
436	true	Empty	Gene_Symbol=UGGT1 Isoform 1 of UDP-glucose:glycoprotein glucosyltransferase 1	IPI00024466 (+1)	177 kDa		unknown	16	10	26	
437	true	Empty	Gene_Symbol=FUBP1 Isoform 1 of Far upstream element-binding protein 1	IPI00375441 (+4)	68 kDa	true	unknown	19	3	25	
438	true	Empty	Gene_Symbol=RPL10A 60S ribosomal protein L10a	IPI00412579	25 kDa		unknown	19	8	16	
439	true	Empty	Gene_Symbol=PSMA7 Isoform 1 of Proteasome subunit alpha type-7	IPI00024175	28 kDa		unknown	29	14	17	
440	true	Empty	Gene_Symbol=ABCE1 ATP-binding cassette sub-family E member 1	IPI00303207	67 kDa		unknown	24	24	6	
441	true	Empty	Gene_Symbol=HMGB1 High mobility group protein B1	IPI00419258	25 kDa	true	unknown	20	3	23	
442	true	Empty	Gene_Symbol=NCAPD2 Condensin complex subunit 1	IPI00299524	157 kDa		unknown	22	1	36	
443	true	Empty	Gene_Symbol=UAP1 Isoform AGX2 of UDP-N-acetylhexosamine pyrophosphorylase	IPI00000684 (+2)	59 kDa	true	unknown	23	12	22	
444	true	Empty	Gene_Symbol=USP9X ubiquitin specific protease 9, X-linked isoform 4	IPI00003964 (+1)	290 kDa		unknown	40	12	7	
445	true	Empty	Gene_Symbol=IARS2 Isoleucyl-tRNA synthetase, mitochondrial	IPI00017283	114 kDa		unknown	9	1	27	
446	true	Empty	Gene_Symbol=GSN Isoform 1 of Gelsolin	IPI00026314 (+2)	86 kDa		unknown	26	13	31	
447	true	Empty	Gene_Symbol=RPS17 40S ribosomal protein S17	IPI00221093	16 kDa		unknown	14	8	37	
448	true	Empty	Gene_Symbol=GSTM3 Glutathione S-transferase Mu 3	IPI00246975	27 kDa	true	unknown	27	14	25	
449	true	Empty	Gene_Symbol=EIF3F cDNA FLJ36192 fis, clone TESTI2027450, highly similar to Eukaryotic translation initiation factor 3 subunit 5	IPI00654777 (+1)	39 kDa		unknown	32	8	22	
450	true	Empty	Gene_Symbol=OXSR1 Serine/threonine-protein kinase OSR1	IPI00010080	58 kDa	true	unknown	32	16	21	
451	true	Empty	Gene_Symbol=PRDX4 Peroxiredoxin-4	IPI00011937	31 kDa	true	unknown	24	17	21	
452	true	Empty	Gene_Symbol=DPP3 Isoform 1 of Dipeptidyl peptidase 3	IPI00020672	83 kDa		unknown	23	16	22	
453	true	Empty	Gene_Symbol=ARF4 ADP-ribosylation factor 4	IPI00215918	21 kDa	true	unknown	21	13	19	
454	true	Empty	Gene_Symbol=ADSL Isoform 1 of Adenylosuccinate lyase	IPI00942092	55 kDa		unknown	26	14	15	
455	true	Empty	Gene_Symbol=ATXN10 Ataxin-10	IPI00001636	53 kDa		unknown	27	16	21	
456	true	Empty	Gene_Symbol=CLIC4 Chloride intracellular channel protein 4	IPI00001960	29 kDa	true	unknown	33	11	14	
457	true	Empty	Gene_Symbol=RAP1B Ras-related protein Rap-1b	IPI00015148	21 kDa	true	unknown	14	5	45	
458	true	Empty	Gene_Symbol=PSMA1 Isoform Short of Proteasome subunit alpha type-1	IPI00016832 (+2)	30 kDa		unknown	35	19	16	
459	true	Empty	Gene_Symbol=HMGB2 High mobility group protein B2	IPI00219097	24 kDa	true	unknown	26	7	28	
460	true	Empty	Gene_Symbol=COTL1 Coactosin-like protein	IPI00017704	16 kDa		unknown	2	57	7	
461	true	Empty	Gene_Symbol=SHMT2 Serine hydroxymethyltransferase, mitochondrial	IPI00002520	56 kDa	true	unknown	17	16	22	
462	true	Empty	Gene_Symbol=GPD2 Isoform 1 of Glycerol-3-phosphate dehydrogenase, mitochondrial	IPI00017895 (+1)	81 kDa		unknown	25	14	15	
463	true	Empty	Gene_Symbol=PCNA Proliferating cell nuclear antigen	IPI00021700	29 kDa		unknown	38	13	11	
464	true	Empty	Gene_Symbol=IDH1 Isocitrate dehydrogenase [NADP] cytoplasmic	IPI00027223	47 kDa	true	unknown	21	7	21	
465	true	Empty	Gene_Symbol=RANGAP1 Ran GTPase-activating protein 1	IPI00294879	64 kDa		unknown	28	12	17	
466	true	Empty	Gene_Symbol=EIF5B Eukaryotic translation initiation factor 5B	IPI00299254	139 kDa		unknown	21	6	23	
467	true	Empty	Gene_Symbol=RPL3 60S ribosomal protein L3	IPI00550021	46 kDa		unknown	16	9	13	
468	true	Empty	Gene_Symbol=KRT10 Keratin, type I cytoskeletal 10	IPI00009865	59 kDa	true	unknown	14	6	27	
469	true	Empty	Gene_Symbol=PSMC4 Isoform 1 of 26S protease regulatory subunit 6B	IPI00020042 (+1)	47 kDa		unknown	32	4	21	
470	true	Empty	Gene_Symbol=HADHB Trifunctional enzyme subunit beta, mitochondrial	IPI00022793	51 kDa		unknown	22	8	16	
471	true	Empty	Gene_Symbol=UBA6 Isoform 1 of Ubiquitin-like modifier-activating enzyme 6	IPI00023647	118 kDa		unknown	15	17	12	
472	true	Empty	Gene_Symbol=CAPNS1 Calpain small subunit 1	IPI00025084	28 kDa		unknown	45	13	11	
473	true	Empty	Gene_Symbol=RPS14 40S ribosomal protein S14	IPI00026271	16 kDa		unknown	22	12	26	
474	true	Empty	Gene_Symbol=DNM1L Isoform 5 of Dynamin-1-like protein	IPI00037283 (+6)	79 kDa		unknown	35	7	26	
475	true	Empty	Gene_Symbol=HPRT1 Hypoxanthine-guanine phosphoribosyltransferase	IPI00218493	25 kDa		unknown	22	7	35	
476	true	Empty	Gene_Symbol=DCTN2 dynactin 2	IPI00220503	45 kDa		unknown	40	15	10	
477	true	Empty	Gene_Symbol=RPL10 60S ribosomal protein L10	IPI00554723 (+2)	25 kDa		unknown	24	12	17	
478	true	Empty	Gene_Symbol=ALDH7A1 Alpha-aminoadipic semialdehyde dehydrogenase	IPI00936002	55 kDa		unknown	20	13	24	
479	true	Empty	Gene_Symbol=ACTR2 Actin-related protein 2	IPI00005159	45 kDa		unknown	25	15	18	
480	true	Empty	Gene_Symbol=ARPC3 Actin-related protein 2/3 complex subunit 3	IPI00005162	21 kDa		unknown	13	5	30	
481	true	Empty	Gene_Symbol=ATP6V1A V-type proton ATPase catalytic subunit A	IPI00007682	68 kDa		unknown	24	19	15	
482	true	Empty	Gene_Symbol=SEPT2 Isoform 1 of Septin-2	IPI00014177 (+1)	41 kDa		unknown	24	12	27	
483	true	Empty	Gene_Symbol=RPL23A 60S ribosomal protein L23a	IPI00021266	18 kDa		unknown	20	4	17	
484	true	Empty	Gene_Symbol=HLA-B HLA class I histocompatibility antigen, B-41 alpha chain	IPI00026602	41 kDa	true	unknown	26	18	19	
485	true	Empty	Gene_Symbol=PAPSS2 Isoform A of Bifunctional 3'-phosphoadenosine 5'-phosphosulfate synthase 2	IPI00030009 (+2)	70 kDa	true	unknown	26	7	26	
486	true	Empty	Gene_Symbol=IPO4 Isoform 1 of Importin-4	IPI00156374 (+1)	119 kDa		unknown	22	6	33	
487	true	Empty	Gene_Symbol=ANXA7 Isoform 1 of Annexin A7	IPI00002460 (+1)	53 kDa		unknown	24	18	8	
488	true	Empty	Gene_Symbol=RAC1 Isoform A of Ras-related C3 botulinum toxin substrate 1	IPI00010271 (+1)	21 kDa	true	unknown	13	12	22	
489	true	Empty	Gene_Symbol=EGFR Isoform 1 of Epidermal growth factor receptor	IPI00018274	134 kDa		unknown	30	8	18	
490	true	Empty	Gene_Symbol=C20orf3 Isoform 1 of Adipocyte plasma membrane-associated protein	IPI00031131	46 kDa		unknown	20	17	10	
491	true	Empty	Gene_Symbol=NPC2 cDNA FLJ59142, highly similar to Epididymal secretory protein E1	IPI00301579 (+1)	22 kDa		unknown	14	6	43	
492	true	Empty	Gene_Symbol=CYB5R3 Isoform 1 of NADH-cytochrome b5 reductase 3	IPI00328415 (+2)	34 kDa		unknown	26	19	23	
493	true	Empty	Gene_Symbol=SLC25A24 Isoform 1 of Calcium-binding mitochondrial carrier protein SCaMC-1	IPI00337494	53 kDa		unknown	20	9	28	
494	true	Empty	Gene_Symbol=ALDH9A1 aldehyde dehydrogenase 9A1	IPI00479877	56 kDa		unknown	25	23	7	
495	true	Empty	Gene_Symbol=RPL15 60S ribosomal protein L15	IPI00470528	24 kDa		unknown	7	3	32	
496	true	Empty	Gene_Symbol=RAB10 Ras-related protein Rab-10	IPI00016513	23 kDa	true	unknown	8	2	59	
497	true	Empty	Gene_Symbol=LAMP2 Isoform LAMP-2A of Lysosome-associated membrane glycoprotein 2	IPI00009030 (+2)	45 kDa		unknown	17	20	13	
498	true	Empty	Gene_Symbol=AIMP1 Aminoacyl tRNA synthetase complex-interacting multifunctional protein 1	IPI00006252 (+1)	34 kDa		unknown	21	12	14	
499	true	Empty	Gene_Symbol=GMPS GMP synthase [glutamine-hydrolyzing]	IPI00029079	77 kDa		unknown	27	9	16	
500	true	Empty	Gene_Symbol=PSME3 Isoform 1 of Proteasome activator complex subunit 3	IPI00030243 (+1)	30 kDa		unknown	27	7	20	
501	true	Empty	Gene_Symbol=DNM2 Isoform 1 of Dynamin-2	IPI00033022 (+1)	98 kDa	true	unknown	18	11	27	
502	true	Empty	Gene_Symbol=PCMT1 Isoform 1 of Protein-L-isoaspartate(D-aspartate) O-methyltransferase	IPI00411680	25 kDa		unknown	24	5	20	
503	true	Empty	Gene_Symbol=SNRNP200 Isoform 1 of U5 small nuclear ribonucleoprotein 200 kDa helicase	IPI00420014	245 kDa		unknown	27	15	11	
504	true	Empty	Gene_Symbol=DUT Isoform 1 of Deoxyuridine 5'-triphosphate nucleotidohydrolase, mitochondrial	IPI00013679 (+3)	27 kDa		unknown	20	4	42	
505	true	Empty	Gene_Symbol=PPA1 Inorganic pyrophosphatase	IPI00015018	33 kDa		unknown	27	9	7	
506	true	Empty	Gene_Symbol=CARS cysteinyl-tRNA synthetase isoform c	IPI00027443 (+3)	95 kDa		unknown	7	16	12	
507	true	Empty	Gene_Symbol=STAT1 Isoform Alpha of Signal transducer and activator of transcription 1-alpha/beta	IPI00030781	87 kDa		unknown	16	8	28	
508	true	Empty	Gene_Symbol=AXL Isoform Long of Tyrosine-protein kinase receptor UFO	IPI00296992 (+1)	98 kDa		unknown	16	13	23	
509	true	Empty	Gene_Symbol=HNRNPAB Isoform 3 of Heterogeneous nuclear ribonucleoprotein A/B	IPI00334713	31 kDa	true	unknown	27	9	21	
510	true	Empty	Gene_Symbol=ANXA11 cDNA FLJ55482, highly similar to Annexin A11	IPI00414320 (+1)	66 kDa		unknown	23	12	21	
511	true	Empty	Gene_Symbol=LONP1 Lon protease homolog, mitochondrial	IPI00005158 (+1)	106 kDa		unknown	24	10	28	
512	true	Empty	Gene_Symbol=ALDH2 Aldehyde dehydrogenase, mitochondrial	IPI00006663	56 kDa		unknown	16	16	26	
513	true	Empty	Gene_Symbol=TOMM34 Mitochondrial import receptor subunit TOM34	IPI00009946	35 kDa		unknown	22	8	20	
514	true	Empty	Gene_Symbol=CPNE3 Copine-3	IPI00024403	60 kDa	true	unknown	21	15	6	
515	true	Empty	Gene_Symbol=ST13 Hsc70-interacting protein	IPI00032826	41 kDa		unknown	22	23	7	
516	true	Empty	Gene_Symbol=ENO2 Gamma-enolase	IPI00216171	47 kDa	true	unknown	36	6	15	
517	true	Empty	Gene_Symbol=PICALM Isoform 2 of Phosphatidylinositol-binding clathrin assembly protein	IPI00216184 (+5)	69 kDa		unknown	33	7	26	
518	true	Empty	Gene_Symbol=SOD1 Superoxide dismutase [Cu-Zn]	IPI00218733	16 kDa		unknown	19	23	19	
519	true	Empty	Gene_Symbol=EIF2S3 Eukaryotic translation initiation factor 2 subunit 3	IPI00297982	51 kDa		unknown	27	12	8	
520	true	Empty	Gene_Symbol=MYH10 Isoform 1 of Myosin-10	IPI00397526 (+2)	229 kDa	true	unknown	25	1	31	
521	true	Empty	Gene_Symbol=EHD4 EH domain-containing protein 4	IPI00005578	61 kDa	true	unknown	21	19	24	
522	true	Empty	Gene_Symbol=MSH2 DNA mismatch repair protein Msh2	IPI00017303	105 kDa		unknown	20	4	25	
523	true	Empty	Gene_Symbol=SLC25A3 Isoform A of Phosphate carrier protein, mitochondrial	IPI00022202 (+3)	40 kDa		unknown	9	9	26	
524	true	Empty	Gene_Symbol=PARK7 Protein DJ-1	IPI00298547	20 kDa		unknown	17	9	33	
525	true	Empty	Gene_Symbol=RBBP7 Histone-binding protein RBBP7	IPI00395865	48 kDa	true	unknown	7	15	10	
526	true	Empty	Gene_Symbol=ASNS Asparagine synthetase [glutamine-hydrolyzing]	IPI00554777 (+1)	64 kDa		unknown	13	21	17	
527	true	Empty	Gene_Symbol=TUBB2A Tubulin beta-2A chain	IPI00013475	50 kDa	true	unknown	22	13	29	
528	true	Empty	Gene_Symbol=ABCF1 Isoform 2 of ATP-binding cassette sub-family F member 1	IPI00013495 (+1)	92 kDa	true	unknown	22	9	22	
529	true	Empty	Gene_Symbol=PTGES3 Prostaglandin E synthase 3	IPI00015029 (+3)	19 kDa		unknown	15	9	32	
530	true	Empty	Gene_Symbol=EPHA2 Ephrin type-A receptor 2	IPI00021267	108 kDa	true	unknown	21	16	16	
531	true	Empty	Gene_Symbol=BCAP31 B-cell receptor-associated protein 31	IPI00218200 (+1)	28 kDa		unknown	14	33	0	
532	true	Empty	Gene_Symbol=FTL Ferritin	IPI00375676	21 kDa		unknown	30	4	21	
533	true	Empty	Gene_Symbol=C14orf166 UPF0568 protein C14orf166	IPI00006980 (+1)	28 kDa		unknown	18	9	25	
534	true	Empty	Gene_Symbol=SDHA SDHA protein	IPI00217143	57 kDa	true	unknown	16	2	40	
535	true	Empty	Gene_Symbol=IDE Insulin-degrading enzyme	IPI00220373	118 kDa		unknown	10	14	11	
536	true	Empty	Gene_Symbol=STRAP cDNA FLJ51909, highly similar to Serine-threonine kinase receptor-associatedprotein	IPI00294536 (+1)	40 kDa		unknown	28	11	10	
537	true	Empty	Gene_Symbol=RPL11 Isoform 1 of 60S ribosomal protein L11	IPI00376798 (+1)	20 kDa		unknown	11	17	19	
538	true	Empty	Gene_Symbol=PGLS 6-phosphogluconolactonase	IPI00029997	28 kDa		unknown	26	11	18	
539	true	Empty	Gene_Symbol=CUL4B Isoform 1 of Cullin-4B	IPI00179057 (+2)	102 kDa	true	unknown	15	6	19	
540	true	Empty	Gene_Symbol=RPL21P19;RPL21 60S ribosomal protein L21	IPI00247583	19 kDa		unknown	14	9	24	
541	true	Empty	Gene_Symbol=PTPN1 Tyrosine-protein phosphatase non-receptor type 1	IPI00297261	50 kDa		unknown	26	19	13	
542	true	Empty	Gene_Symbol=RPS26 40S ribosomal protein S26	IPI00655650	13 kDa		unknown	22	4	29	
543	true	Empty	Gene_Symbol=MMS19 cDNA FLJ55586, highly similar to MMS19-like protein	IPI00154451 (+1)	116 kDa		unknown	24	1	29	
544	true	Empty	Gene_Symbol=NUMA1 Isoform 2 of Nuclear mitotic apparatus protein 1	IPI00006196 (+2)	237 kDa		unknown	23	13	0	
545	true	Empty	Gene_Symbol=TJP2 Isoform A1 of Tight junction protein ZO-2	IPI00003843 (+1)	134 kDa		unknown	23	5	20	
546	true	Empty	Gene_Symbol=RPS5 40S ribosomal protein S5	IPI00008433	23 kDa		unknown	21	5	31	
547	true	Empty	Gene_Symbol=SPR Sepiapterin reductase	IPI00017469	28 kDa		unknown	24	6	27	
548	true	Empty	Gene_Symbol=AHSA1 Activator of 90 kDa heat shock protein ATPase homolog 1	IPI00030706	38 kDa		unknown	19	9	15	
549	true	Empty	Gene_Symbol=HPCAL1 Hippocalcin-like protein 1	IPI00219344	22 kDa		unknown	15	10	26	
550	true	Empty	Gene_Symbol=ACOT9 Isoform 1 of Acyl-coenzyme A thioesterase 9, mitochondrial	IPI00220710 (+2)	50 kDa		unknown	25	4	11	
551	true	Empty	Gene_Symbol=FUS Isoform Short of RNA-binding protein FUS	IPI00221354 (+4)	53 kDa	true	unknown	26	10	18	
552	true	Empty	Gene_Symbol=CTPS CTP synthase 1	IPI00290142	67 kDa	true	unknown	21	8	20	
553	true	Empty	Gene_Symbol=PFAS Phosphoribosylformylglycinamidine synthase	IPI00004534 (+1)	145 kDa		unknown	12	6	27	
554	true	Empty	Gene_Symbol=HSD17B12 Estradiol 17-beta-dehydrogenase 12	IPI00007676	34 kDa		unknown	18	8	23	
555	true	Empty	Gene_Symbol=PPP2CA Serine/threonine-protein phosphatase 2A catalytic subunit alpha isoform	IPI00008380	36 kDa	true	unknown	20	17	20	
556	true	Empty	Gene_Symbol=ATL3 Isoform 1 of Atlastin-3	IPI00550523	61 kDa		unknown	24	10	17	
557	true	Empty	Gene_Symbol=FH Isoform Mitochondrial of Fumarate hydratase, mitochondrial	IPI00296053 (+1)	55 kDa		unknown	24	15	13	
558	true	Empty	Gene_Symbol=MCM7 Isoform 1 of DNA replication licensing factor MCM7	IPI00299904	81 kDa		unknown	3	5	45	
559	true	Empty	Gene_Symbol=GLOD4 Uncharacterized protein C17orf25	IPI00007102 (+2)	55 kDa		unknown	18	14	8	
560	true	Empty	Gene_Symbol=KARS Isoform Cytoplasmic of Lysyl-tRNA synthetase	IPI00014238 (+1)	68 kDa		unknown	17	7	13	
561	true	Empty	Gene_Symbol=BSG Isoform 2 of Basigin	IPI00019906 (+1)	29 kDa		unknown	18	11	12	
562	true	Empty	Gene_Symbol=DRG1 Developmentally-regulated GTP-binding protein 1	IPI00031836	41 kDa		unknown	27	12	16	
563	true	Empty	Gene_Symbol=CAPZB cDNA FLJ60094, highly similar to F-actin capping protein subunit beta	IPI00218782 (+1)	37 kDa		unknown	15	13	9	
564	true	Empty	Gene_Symbol=HDLBP Vigilin	IPI00022228	141 kDa		unknown	11	2	27	
565	true	Empty	Gene_Symbol=MCTS1 Isoform 1 of Malignant T cell-amplified sequence 1	IPI00179026 (+2)	21 kDa		unknown	11	3	38	
566	true	Empty	Gene_Symbol=EIF6 Eukaryotic translation initiation factor 6	IPI00010105	27 kDa		unknown	25	10	15	
567	true	Empty	Gene_Symbol=KLC1 Isoform A of Kinesin light chain 1	IPI00020096 (+9)	65 kDa	true	unknown	14	7	11	
568	true	Empty	Gene_Symbol=ECHS1 Enoyl-CoA hydratase, mitochondrial	IPI00024993	31 kDa		unknown	27	6	28	
569	true	Empty	Gene_Symbol=TMED10 Transmembrane emp24 domain-containing protein 10	IPI00028055	25 kDa		unknown	14	11	30	
570	true	Empty	Gene_Symbol=TNPO3 Isoform 2 of Transportin-3	IPI00395694	104 kDa		unknown	23	1	23	
571	true	Empty	Gene_Symbol=AKR1B1 Aldose reductase	IPI00413641	36 kDa		unknown	11	15	7	
572	true	Empty	Gene_Symbol=BAT3 Isoform 1 of Large proline-rich protein BAT3	IPI00465128 (+6)	119 kDa		unknown	27	6	17	
573	true	Empty	Gene_Symbol=PSMB4 Proteasome subunit beta type-4	IPI00555956	29 kDa		unknown	29	5	18	
574	true	Empty	Gene_Symbol=SMCHD1 Isoform 1 of Structural maintenance of chromosomes flexible hinge domain-containing protein 1	IPI00890837	226 kDa		unknown	19	3	19	
575	true	Empty	Gene_Symbol=USO1 General vesicular transport factor p115	IPI00941161	108 kDa		unknown	25	9	12	
576	true	Empty	Gene_Symbol=C8orf62 Phosphoserine aminotransferase	IPI00001734 (+2)	45 kDa		unknown	12	17	12	
577	true	Empty	Gene_Symbol=CAPZA1 F-actin-capping protein subunit alpha-1	IPI00005969	33 kDa	true	unknown	23	18	11	
578	true	Empty	Gene_Symbol=GLRX3 Glutaredoxin-3	IPI00008552	37 kDa		unknown	17	4	16	
579	true	Empty	Gene_Symbol=ACOT7 Isoform 1 of Cytosolic acyl coenzyme A thioester hydrolase	IPI00010415 (+2)	42 kDa		unknown	11	5	15	
580	true	Empty	Gene_Symbol=CS Citrate synthase, mitochondrial	IPI00025366	52 kDa		unknown	14	15	17	
581	true	Empty	Gene_Symbol=ARPC2 Actin-related protein 2/3 complex subunit 2	IPI00005161	34 kDa		unknown	12	5	10	
582	true	Empty	Gene_Symbol=NT5E 5'-nucleotidase	IPI00009456	63 kDa		unknown	4	8	23	
583	true	Empty	Gene_Symbol=NCKAP1 Isoform 1 of Nck-associated protein 1	IPI00031982 (+1)	129 kDa		unknown	27	16	1	
584	true	Empty	Gene_Symbol=TOMM70A Mitochondrial import receptor subunit TOM70	IPI00015602	67 kDa		unknown	18	9	9	
585	true	Empty	Gene_Symbol=RPL19 60S ribosomal protein L19	IPI00025329	23 kDa		unknown	19	6	22	
586	true	Empty	Gene_Symbol=ATP5F1 ATP synthase subunit b, mitochondrial	IPI00029133 (+1)	29 kDa		unknown	21	4	20	
587	true	Empty	Gene_Symbol=UPF1 Isoform 1 of Regulator of nonsense transcripts 1	IPI00034049 (+1)	124 kDa		unknown	17	4	10	
588	true	Empty	Gene_Symbol=NAA15 Isoform 1 of NMDA receptor-regulated protein 1	IPI00386189	101 kDa		unknown	11	9	16	
589	true	Empty	Gene_Symbol=RIC8A resistance to inhibitors of cholinesterase 8 homolog A	IPI00100106 (+1)	60 kDa	true	unknown	17	0	37	
590	true	Empty	Gene_Symbol=AP3B1 Isoform 1 of AP-3 complex subunit beta-1	IPI00021129	121 kDa		unknown	8	11	18	
591	true	Empty	Gene_Symbol=IDH3A Isoform 1 of Isocitrate dehydrogenase [NAD] subunit alpha, mitochondrial	IPI00030702	40 kDa		unknown	29	4	15	
592	true	Empty	Gene_Symbol=EIF3K Eukaryotic translation initiation factor 3 subunit K	IPI00033143	25 kDa		unknown	26	7	21	
593	true	Empty	Gene_Symbol=ATP5H Isoform 1 of ATP synthase subunit d, mitochondrial	IPI00220487	18 kDa		unknown	20	4	27	
594	true	Empty	Gene_Symbol=EHD2 EH domain-containing protein 2	IPI00100980	61 kDa	true	unknown	15	3	22	
595	true	Empty	Gene_Symbol=ITGB4 Isoform Beta-4C of Integrin beta-4	IPI00027422 (+3)	202 kDa		unknown	0	1	44	
596	true	Empty	Gene_Symbol=GSS Glutathione synthetase	IPI00010706	52 kDa		unknown	18	13	10	
597	true	Empty	Gene_Symbol=MCM4 DNA replication licensing factor MCM4	IPI00018349 (+1)	97 kDa		unknown	4	3	38	
598	true	Empty	Gene_Symbol=SUCLG2 Succinyl-CoA ligase [GDP-forming] subunit beta, mitochondrial	IPI00096066	47 kDa		unknown	20	6	14	
599	true	Empty	Gene_Symbol=NARS Asparaginyl-tRNA synthetase, cytoplasmic	IPI00306960	63 kDa		unknown	23	3	16	
600	true	Empty	Gene_Symbol=UGP2 Isoform 1 of UTP--glucose-1-phosphate uridylyltransferase	IPI00329331 (+2)	57 kDa		unknown	14	11	15	
601	true	Empty	Gene_Symbol=RPL27A 60S ribosomal protein L27a	IPI00456758	17 kDa		unknown	11	9	19	
602	true	Empty	Gene_Symbol=TUBA1A Tubulin alpha-1A chain	IPI00180675	50 kDa	true	unknown	17	9	27	
603	true	Empty	Gene_Symbol=GNS N-acetylglucosamine-6-sulfatase	IPI00012102 (+1)	62 kDa		unknown	9	18	6	
604	true	Empty	Gene_Symbol=RPL8 60S ribosomal protein L8	IPI00012772 (+1)	28 kDa		unknown	13	13	18	
605	true	Empty	Gene_Symbol=PAFAH1B3 Platelet-activating factor acetylhydrolase IB subunit gamma	IPI00014808	26 kDa		unknown	9	19	13	
606	true	Empty	Gene_Symbol=SRI Sorcin	IPI00027175	22 kDa		unknown	16	6	19	
607	true	Empty	Gene_Symbol=RPS19 40S ribosomal protein S19	IPI00215780	16 kDa		unknown	12	5	14	
608	true	Empty	Gene_Symbol=PRPS2 Isoform 1 of Ribose-phosphate pyrophosphokinase 2	IPI00219617 (+1)	35 kDa	true	unknown	21	7	18	
609	true	Empty	Gene_Symbol=HNRNPA2B1 Isoform B1 of Heterogeneous nuclear ribonucleoproteins A2/B1	IPI00396378 (+1)	37 kDa	true	unknown	15	6	13	
610	true	Empty	Gene_Symbol=CYCS Cytochrome c	IPI00465315 (+1)	12 kDa		unknown	8	12	29	
611	true	Empty	Gene_Symbol=UBE2L3 Ubiquitin-conjugating enzyme E2 L3	IPI00021347 (+1)	18 kDa		unknown	11	2	31	
612	true	Empty	Gene_Symbol=DST dystonin isoform 3	IPI00008756 (+3)	634 kDa	true	unknown	20	6	1	
613	true	Empty	Gene_Symbol=CSTB Cystatin-B	IPI00021828	11 kDa		unknown	10	10	22	
614	true	Empty	Gene_Symbol=PPM1G Protein phosphatase 1G	IPI00006167	59 kDa		unknown	13	8	18	
615	true	Empty	Gene_Symbol=DYNC1LI1 Cytoplasmic dynein 1 light intermediate chain 1	IPI00007675	57 kDa	true	unknown	18	5	11	
616	true	Empty	Gene_Symbol=EIF4A3 Eukaryotic initiation factor 4A-III	IPI00009328	47 kDa	true	unknown	12	12	6	
617	true	Empty	Gene_Symbol=CSNK2A1 CSNK2A1 protein	IPI00016613 (+1)	46 kDa		unknown	17	9	14	
618	true	Empty	Gene_Symbol=SEC23A Protein transport protein Sec23A	IPI00017375	86 kDa	true	unknown	19	10	15	
619	true	Empty	Gene_Symbol=RPS6 40S ribosomal protein S6	IPI00021840	29 kDa		unknown	15	6	3	
620	true	Empty	Gene_Symbol=ARF6 ADP-ribosylation factor 6	IPI00215920	20 kDa		unknown	10	4	36	
621	true	Empty	Gene_Symbol=OPA1 Isoform 1 of Dynamin-like 120 kDa protein, mitochondrial	IPI00006721 (+3)	112 kDa		unknown	13	4	14	
622	true	Empty	Gene_Symbol=DTYMK Thymidylate kinase	IPI00013862	24 kDa		unknown	7	5	28	
623	true	Empty	Gene_Symbol=DDX6 Probable ATP-dependent RNA helicase DDX6	IPI00030320	54 kDa		unknown	14	15	8	
624	true	Empty	Gene_Symbol=MCM6 DNA replication licensing factor MCM6	IPI00031517	93 kDa		unknown	9	6	20	
625	true	Empty	Gene_Symbol=UBQLN1 Isoform 1 of Ubiquilin-1	IPI00099550	63 kDa	true	unknown	24	8	14	
626	true	Empty	Gene_Symbol=NUDT5 ADP-sugar pyrophosphatase	IPI00296913 (+1)	24 kDa		unknown	13	7	21	
627	true	Empty	Gene_Symbol=FARSB Phenylalanyl-tRNA synthetase beta chain	IPI00300074	66 kDa		unknown	12	6	21	
628	true	Empty	Gene_Symbol=SMC4 Isoform 1 of Structural maintenance of chromosomes protein 4	IPI00411559	147 kDa		unknown	26	11	6	
629	true	Empty	Gene_Symbol=PABPC4 poly A binding protein, cytoplasmic 4 isoform 1	IPI00642904	72 kDa	true	unknown	5	4	23	
630	true	Empty	Gene_Symbol=RAB1B Ras-related protein Rab-1B	IPI00008964 (+1)	22 kDa	true	unknown	15	22	13	
631	true	Empty	Gene_Symbol=ZYX Zyxin	IPI00926625	61 kDa		unknown	11	1	25	
632	true	Empty	Gene_Symbol=COPG2 Coatomer subunit gamma-2	IPI00002557	98 kDa	true	unknown	13	7	10	
633	true	Empty	Gene_Symbol=MAPK1 Mitogen-activated protein kinase 1	IPI00003479	41 kDa	true	unknown	9	2	12	
634	true	Empty	Gene_Symbol=AGPS Alkyldihydroxyacetonephosphate synthase, peroxisomal	IPI00010349	73 kDa		unknown	15	4	20	
635	true	Empty	Gene_Symbol=ETFA Electron transfer flavoprotein subunit alpha, mitochondrial	IPI00010810	35 kDa		unknown	11	16	17	
636	true	Empty	Gene_Symbol=LOC723972;ANP32A Acidic leucine-rich nuclear phosphoprotein 32 family member A	IPI00025849 (+1)	29 kDa	true	unknown	18	9	13	
637	true	Empty	Gene_Symbol=SEPT7 51 kDa protein	IPI00033025 (+2)	51 kDa		unknown	25	8	12	
638	true	Empty	Gene_Symbol=NANS Sialic acid synthase	IPI00147874	40 kDa		unknown	19	11	12	
639	true	Empty	Gene_Symbol=NASP Isoform 1 of Nuclear autoantigenic sperm protein	IPI00179953 (+2)	85 kDa		unknown	16	8	9	
640	true	Empty	Gene_Symbol=SRP72 Signal recognition particle 72 kDa protein	IPI00215888	75 kDa		unknown	17	10	15	
641	true	Empty	Gene_Symbol=BZW1 Isoform 1 of Basic leucine zipper and W2 domain-containing protein 1	IPI00785096 (+2)	48 kDa		unknown	13	11	2	
642	true	Empty	Gene_Symbol=AK2 Isoform 1 of Adenylate kinase 2, mitochondrial	IPI00215901 (+1)	26 kDa		unknown	23	2	11	
643	true	Empty	Gene_Symbol=ANXA4 annexin IV	IPI00793199 (+1)	36 kDa		unknown	24	11	5	
644	true	Empty	Gene_Symbol=UBE2N Ubiquitin-conjugating enzyme E2 N	IPI00003949 (+1)	17 kDa		unknown	18	6	19	
645	true	Empty	Gene_Symbol=NDUFS3 NADH dehydrogenase [ubiquinone] iron-sulfur protein 3, mitochondrial	IPI00025796	30 kDa		unknown	15	2	35	
646	true	Empty	Gene_Symbol=ARL3 ADP-ribosylation factor-like protein 3	IPI00003327	20 kDa		unknown	12	4	28	
647	true	Empty	Gene_Symbol=IFIT3 Interferon-induced protein with tetratricopeptide repeats 3	IPI00024254	56 kDa		unknown	28	5	15	
648	true	Empty	Gene_Symbol=FAH Fumarylacetoacetase	IPI00031708	46 kDa		unknown	11	5	26	
649	true	Empty	Gene_Symbol=CPOX Coproporphyrinogen-III oxidase, mitochondrial	IPI00093057	50 kDa		unknown	15	7	14	
650	true	Empty	Gene_Symbol=LMNB1 Lamin-B1	IPI00217975	66 kDa	true	unknown	22	12	5	
651	true	Empty	Gene_Symbol=DNAJC7 DnaJ homolog subfamily C member 7	IPI00329629	56 kDa		unknown	23	5	17	
652	true	Empty	Gene_Symbol=PCYOX1 Prenylcysteine oxidase 1	IPI00384280	57 kDa		unknown	20	12	7	
653	true	Empty	Gene_Symbol=RDX Radixin	IPI00903145	69 kDa	true	unknown	26	3	9	
654	true	Empty	Gene_Symbol=TBCA Tubulin-specific chaperone A	IPI00217236	13 kDa		unknown	16	4	13	
655	true	Empty	Gene_Symbol=PUF60 Isoform 1 of Poly(U)-binding-splicing factor PUF60	IPI00069750 (+5)	60 kDa		unknown	22	7	9	
656	true	Empty	Gene_Symbol=HSPA1A;HSPA1B cDNA FLJ54408, highly similar to Heat shock 70 kDa protein 1	IPI00911039	64 kDa	true	unknown	10	13	14	
657	true	Empty	Gene_Symbol=SRP14 Signal recognition particle 14 kDa protein	IPI00293434	15 kDa		unknown	12	0	33	
658	true	Empty	Gene_Symbol=TMOD3 Tropomodulin-3	IPI00005087	40 kDa		unknown	19	8	19	
659	true	Empty	Gene_Symbol=MATR3 Matrin-3	IPI00017297 (+1)	95 kDa		unknown	12	12	14	
660	true	Empty	Gene_Symbol=DDAH1 N(G),N(G)-dimethylarginine dimethylaminohydrolase 1	IPI00220342	31 kDa	true	unknown	19	9	8	
661	true	Empty	Gene_Symbol=YWHAG 14-3-3 protein gamma	IPI00220642	28 kDa	true	unknown	21	20	4	
662	true	Empty	Gene_Symbol=BLVRA Biliverdin reductase A	IPI00294158	33 kDa		unknown	12	7	19	
663	true	Empty	Gene_Symbol=IQGAP3 Ras GTPase-activating-like protein IQGAP3	IPI00328905	185 kDa	true	unknown	23	5	11	
664	true	Empty	Gene_Symbol=DLSTP1;DLST Dihydrolipoyllysine-residue succinyltransferase component of 2-oxoglutarate dehydrogenase complex, mitochondrial	IPI00420108	49 kDa		unknown	23	7	10	
665	true	Empty	Gene_Symbol=FDPS Farnesyl pyrophosphate synthase	IPI00914566 (+1)	48 kDa		unknown	10	8	9	
666	true	Empty	Gene_Symbol=DNAJB1 DnaJ homolog subfamily B member 1	IPI00015947	38 kDa	true	unknown	19	2	17	
667	true	Empty	Gene_Symbol=DNAJC9 DnaJ homolog subfamily C member 9	IPI00154975	30 kDa		unknown	27	8	2	
668	true	Empty	Gene_Symbol=SAMHD1 Isoform 1 of SAM domain and HD domain-containing protein 1	IPI00294739	72 kDa		unknown	7	1	24	
669	true	Empty	Gene_Symbol=DDOST Dolichyl-diphosphooligosaccharide--protein glycosyltransferase 48 kDa subunit	IPI00297084	51 kDa		unknown	15	7	12	
670	true	Empty	Gene_Symbol=MYO6 Myosin	IPI00844172 (+1)	145 kDa		unknown	23	9	6	
671	true	Empty	Gene_Symbol=PEPD Xaa-Pro dipeptidase	IPI00257882	55 kDa		unknown	14	18	13	
672	true	Empty	Gene_Symbol=EFHD2 EF-hand domain-containing protein D2	IPI00060181	27 kDa	true	unknown	7	2	11	
673	true	Empty	Gene_Symbol=TWF2 Twinfilin-2	IPI00550917	40 kDa	true	unknown	22	4	14	
674	true	Empty	Gene_Symbol=ANP32B Isoform 1 of Acidic leucine-rich nuclear phosphoprotein 32 family member B	IPI00007423 (+1)	29 kDa	true	unknown	13	10	14	
675	true	Empty	Gene_Symbol=RPL36 60S ribosomal protein L36	IPI00216237	12 kDa		unknown	7	0	12	
676	true	Empty	Gene_Symbol=HNRNPF Heterogeneous nuclear ribonucleoprotein F	IPI00003881	46 kDa	true	unknown	28	4	7	
677	true	Empty	Gene_Symbol=RPLP1 60S acidic ribosomal protein P1	IPI00008527	12 kDa	true	unknown	11	3	31	
678	true	Empty	Gene_Symbol=NCEH1 arylacetamide deacetylase-like 1 isoform b	IPI00002230 (+2)	49 kDa		unknown	22	9	10	
679	true	Empty	Gene_Symbol=EEF1E1 Eukaryotic translation elongation factor 1 epsilon-1	IPI00003588	20 kDa		unknown	16	6	11	
680	true	Empty	Gene_Symbol=RAB18 Ras-related protein Rab-18	IPI00014577	23 kDa		unknown	18	7	19	
681	true	Empty	Gene_Symbol=CTTN Src substrate cortactin	IPI00029601 (+1)	62 kDa		unknown	16	6	14	
682	true	Empty	Gene_Symbol=GNPNAT1 Glucosamine 6-phosphate N-acetyltransferase	IPI00061525	21 kDa		unknown	25	6	17	
683	true	Empty	Gene_Symbol=KIAA1967 Isoform 1 of Protein KIAA1967	IPI00182757	103 kDa		unknown	11	6	16	
684	true	Empty	Gene_Symbol=ITGA6 Isoform Alpha-6X1A of Integrin alpha-6	IPI00216221 (+3)	119 kDa		unknown	3	6	24	
685	true	Empty	Gene_Symbol=HIST1H1C Histone H1.2	IPI00217465	21 kDa		unknown	22	5	7	
686	true	Empty	Gene_Symbol=NDRG1 Protein NDRG1	IPI00022078 (+1)	43 kDa		unknown	18	3	12	
687	true	Empty	Gene_Symbol=PRMT1 HMT1 hnRNP methyltransferase-like 2 isoform 1	IPI00018522 (+4)	42 kDa		unknown	21	6	4	
688	true	Empty	Gene_Symbol=TPM4 Isoform 1 of Tropomyosin alpha-4 chain	IPI00010779	29 kDa	true	unknown	30	11	2	
689	true	Empty	Gene_Symbol=IDH2 Isocitrate dehydrogenase [NADP], mitochondrial	IPI00011107	51 kDa	true	unknown	8	13	25	
690	true	Empty	Gene_Symbol=PSMD14 26S proteasome non-ATPase regulatory subunit 14	IPI00024821	35 kDa		unknown	26	8	4	
691	true	Empty	Gene_Symbol=SERPINB9 Serpin B9	IPI00032139	42 kDa	true	unknown	10	8	21	
692	true	Empty	Gene_Symbol=RPL22 60S ribosomal protein L22	IPI00219153 (+1)	15 kDa		unknown	16	7	15	
693	true	Empty	Gene_Symbol=GSTK1 Glutathione S-transferase kappa 1	IPI00219673	25 kDa		unknown	10	8	8	
694	true	Empty	Gene_Symbol=RPL35 60S ribosomal protein L35	IPI00412607	15 kDa		unknown	8	3	19	
695	true	Empty	Gene_Symbol=VDAC1 Voltage-dependent anion-selective channel protein 1	IPI00216308	31 kDa		unknown	19	1	11	
696	true	Empty	Gene_Symbol=BCCIP Isoform 1 of BRCA2 and CDKN1A-interacting protein	IPI00002203	36 kDa		unknown	21	4	19	
697	true	Empty	Gene_Symbol=RPL31 60S ribosomal protein L31	IPI00026302 (+6)	14 kDa		unknown	22	0	9	
698	true	Empty	Gene_Symbol=HIST1H2AE;HIST1H2AB;HIST1H2AD;HIST1H2AK;HIST1H2AL;HIST1H2AM;HIST1H2AJ;HIST1H2AI;HIST1H2AG Histone H2A type 1-B/E	IPI00026272 (+7)	14 kDa	true	unknown	4	4	28	
699	true	Empty	Gene_Symbol=ACSL3 Long-chain-fatty-acid--CoA ligase 3	IPI00031397	80 kDa	true	unknown	10	12	19	
700	true	Empty	Gene_Symbol=SRP68 Isoform 1 of Signal recognition particle 68 kDa protein	IPI00168388	71 kDa		unknown	16	4	14	
701	true	Empty	Gene_Symbol=XPOT Exportin-T	IPI00306290	110 kDa		unknown	15	5	15	
702	true	Empty	Gene_Symbol=C22orf28 UPF0027 protein C22orf28	IPI00550689	55 kDa		unknown	17	5	10	
703	true	Empty	Gene_Symbol=XPNPEP1 X-prolyl aminopeptidase (Aminopeptidase P) 1, soluble	IPI00645898 (+1)	62 kDa		unknown	12	10	17	
704	true	Empty	Gene_Symbol=NUDT21 Cleavage and polyadenylation specificity factor subunit 5	IPI00646917	26 kDa		unknown	16	12	14	
705	true	Empty	Gene_Symbol=PSME4 Isoform 1 of Proteasome activator complex subunit 4	IPI00005260	211 kDa		unknown	24	7	3	
706	true	Empty	Gene_Symbol=S100A6 Protein S100-A6	IPI00027463	10 kDa		unknown	10	14	6	
707	true	Empty	Gene_Symbol=MVP Major vault protein	IPI00000105	99 kDa		unknown	7	4	18	
708	true	Empty	Gene_Symbol=DDX21 Isoform 1 of Nucleolar RNA helicase 2	IPI00015953 (+1)	87 kDa	true	unknown	7	8	12	
709	true	Empty	Gene_Symbol=KRT9 Keratin, type I cytoskeletal 9	IPI00019359	62 kDa		unknown	4	12	23	
710	true	Empty	Gene_Symbol=PRKAR2A Protein kinase, cAMP-dependent, regulatory, type II, alpha, isoform CRA_b	IPI00063234 (+1)	43 kDa		unknown	15	5	15	
711	true	Empty	Gene_Symbol=SF3B2 splicing factor 3B subunit 2	IPI00221106 (+1)	100 kDa		unknown	15	9	2	
712	true	Empty	Gene_Symbol=TSR1 Pre-rRNA-processing protein TSR1 homolog	IPI00292894	92 kDa		unknown	19	6	19	
713	true	Empty	Gene_Symbol=HNRNPC Isoform C1 of Heterogeneous nuclear ribonucleoproteins C1/C2	IPI00216592 (+3)	32 kDa		unknown	12	18	8	
714	true	Empty	Gene_Symbol=CD2AP CD2-associated protein	IPI00412771	71 kDa		unknown	10	1	8	
715	true	Empty	Gene_Symbol=RPN2 Dolichyl-diphosphooligosaccharide--protein glycosyltransferase subunit 2	IPI00028635 (+1)	69 kDa		unknown	15	1	20	
716	true	Empty	Gene_Symbol=SFRS3 Splicing factor, arginine/serine-rich 3	IPI00010204 (+1)	19 kDa	true	unknown	2	0	34	
717	true	Empty	Gene_Symbol=CD97 Isoform 2 of CD97 antigen	IPI00299412 (+4)	82 kDa		unknown	23	0	18	
718	true	Empty	Gene_Symbol=SART3 Isoform 1 of Squamous cell carcinoma antigen recognized by T-cells 3	IPI00006025	110 kDa		unknown	8	4	14	
719	true	Empty	Gene_Symbol=GSR Isoform Mitochondrial of Glutathione reductase, mitochondrial	IPI00016862 (+1)	56 kDa		unknown	11	9	6	
720	true	Empty	Gene_Symbol=PSMB2 Proteasome subunit beta type-2	IPI00028006	23 kDa		unknown	8	4	24	
721	true	Empty	Gene_Symbol=ACP1 Isoform 1 of Low molecular weight phosphotyrosine protein phosphatase	IPI00219861	18 kDa		unknown	14	6	16	
722	true	Empty	Gene_Symbol=PDHA1 Mitochondrial PDHA1	IPI00306301 (+2)	48 kDa		unknown	10	4	17	
723	true	Empty	Gene_Symbol=PSME2 Putative uncharacterized protein PSME2	IPI00384051 (+2)	29 kDa		unknown	24	6	6	
724	true	Empty	Gene_Symbol=UBE2V2 Ubiquitin-conjugating enzyme E2 variant 2	IPI00019600	16 kDa	true	unknown	12	4	15	
725	true	Empty	Gene_Symbol=SNRPA1 U2 small nuclear ribonucleoprotein A'	IPI00297477	28 kDa		unknown	12	4	19	
726	true	Empty	Gene_Symbol=NSFL1C Isoform 1 of NSFL1 cofactor p47	IPI00100197 (+1)	41 kDa	true	unknown	32	5	6	
727	true	Empty	Gene_Symbol=RAB5A Ras-related protein Rab-5A	IPI00023510 (+1)	24 kDa	true	unknown	14	13	15	
728	true	Empty	Gene_Symbol=UBE2M NEDD8-conjugating enzyme Ubc12	IPI00022597	21 kDa		unknown	11	2	21	
729	true	Empty	Gene_Symbol=DEK Protein DEK	IPI00020021	43 kDa		unknown	21	10	9	
730	true	Empty	Gene_Symbol=ARHGAP1 Rho GTPase-activating protein 1	IPI00020567	50 kDa		unknown	17	3	8	
731	true	Empty	Gene_Symbol=UBA2 SUMO-activating enzyme subunit 2	IPI00023234	71 kDa		unknown	17	4	11	
732	true	Empty	Gene_Symbol=ANP32E Acidic leucine-rich nuclear phosphoprotein 32 family member E	IPI00165393 (+1)	31 kDa		unknown	21	11	7	
733	true	Empty	Gene_Symbol=PSMA4 Proteasome subunit alpha type-4	IPI00299155	29 kDa		unknown	16	15	6	
734	true	Empty	Gene_Symbol=ETF1 Eukaryotic peptide chain release factor subunit 1	IPI00429191	49 kDa		unknown	19	6	13	
735	true	Empty	Gene_Symbol=CMPK1 UMP-CMP kinase 1 isoform a	IPI00219953	26 kDa		unknown	18	6	20	
736	true	Empty	Gene_Symbol=NCSTN Isoform 1 of Nicastrin	IPI00021983 (+1)	78 kDa		unknown	11	7	3	
737	true	Empty	Gene_Symbol=HIST1H2BL Histone H2B type 1-L	IPI00018534 (+11)	14 kDa	true	unknown	8	4	24	
738	true	Empty	Gene_Symbol=DBI Isoform 1 of Acyl-CoA-binding protein	IPI00010182 (+4)	10 kDa		unknown	5	5	22	
739	true	Empty	Gene_Symbol=CNN2 Calponin-2	IPI00015262 (+1)	34 kDa	true	unknown	7	1	22	
740	true	Empty	Gene_Symbol=PTTG1IP Pituitary tumor-transforming gene 1 protein-interacting protein	IPI00023974 (+1)	20 kDa		unknown	16	13	12	
741	true	Empty	Gene_Symbol=SMS Isoform 1 of Spermine synthase	IPI00005102	41 kDa		unknown	18	5	6	
742	true	Empty	Gene_Symbol=NAPA Alpha-soluble NSF attachment protein	IPI00009253	33 kDa		unknown	18	11	12	
743	true	Empty	Gene_Symbol=UCHL3 Ubiquitin carboxyl-terminal hydrolase isozyme L3	IPI00011250	26 kDa		unknown	18	10	8	
744	true	Empty	Gene_Symbol=ADSS Adenylosuccinate synthetase isozyme 2	IPI00026833	50 kDa		unknown	20	6	12	
745	true	Empty	Gene_Symbol=YBX1 Nuclease-sensitive element-binding protein 1	IPI00031812 (+1)	36 kDa	true	unknown	18	6	9	
746	true	Empty	Gene_Symbol=UFD1L Isoform Short of Ubiquitin fusion degradation protein 1 homolog	IPI00218292 (+2)	35 kDa		unknown	9	8	5	
747	true	Empty	Gene_Symbol=HDAC2 Isoform 2 of Histone deacetylase 2	IPI00289601 (+1)	66 kDa	true	unknown	17	6	10	
748	true	Empty	Gene_Symbol=GBE1 1,4-alpha-glucan-branching enzyme	IPI00296635	80 kDa		unknown	17	4	7	
749	true	Empty	Gene_Symbol=CSDE1 Isoform Long of Cold shock domain-containing protein E1	IPI00470891 (+2)	89 kDa		unknown	10	6	9	
750	true	Empty	Gene_Symbol=PFDN2 Prefoldin subunit 2	IPI00006052	17 kDa		unknown	14	8	13	
751	true	Empty	Gene_Symbol=MAPK14 Isoform CSBP2 of Mitogen-activated protein kinase 14	IPI00002857	41 kDa	true	unknown	10	4	19	
752	true	Empty	Gene_Symbol=C1QBP Complement component 1 Q subcomponent-binding protein, mitochondrial	IPI00014230	31 kDa		unknown	23	7	6	
753	true	Empty	Gene_Symbol=MT-CO2 Cytochrome c oxidase subunit 2	IPI00017510	26 kDa		unknown	7	4	22	
754	true	Empty	Gene_Symbol=COPS4 COP9 signalosome complex subunit 4	IPI00171844	46 kDa		unknown	14	8	13	
755	true	Empty	Gene_Symbol=LGALS3 Galectin-3	IPI00465431	26 kDa		unknown	6	8	19	
756	true	Empty	Gene_Symbol=ATP5C1 Isoform Liver of ATP synthase subunit gamma, mitochondrial	IPI00478410	33 kDa		unknown	12	8	15	
757	true	Empty	Gene_Symbol=GNAI2 Isoform 1 of Guanine nucleotide-binding protein G(i) subunit alpha-2	IPI00748145 (+1)	40 kDa	true	unknown	6	4	15	
758	true	Empty	Gene_Symbol=SMC1A Structural maintenance of chromosomes protein 1A	IPI00291939	143 kDa		unknown	13	6	5	
759	true	Empty	Gene_Symbol=POR NADPH--cytochrome P450 reductase	IPI00470467 (+2)	77 kDa		unknown	14	7	11	
760	true	Empty	Gene_Symbol=NPLOC4 Isoform 2 of Nuclear protein localization protein 4 homolog	IPI00001676 (+1)	69 kDa		unknown	23	8	5	
761	true	Empty	Gene_Symbol=PODXL Podocalyxin-like protein 1 precursor	IPI00299116 (+2)	56 kDa		unknown	5	15	4	
762	true	Empty	Gene_Symbol=IGF2BP2 Isoform 1 of Insulin-like growth factor 2 mRNA-binding protein 2	IPI00179713 (+2)	66 kDa	true	unknown	11	2	21	
763	true	Empty	Gene_Symbol=PGM2 Phosphoglucomutase-2	IPI00550364	68 kDa		unknown	8	11	1	
764	true	Empty	Gene_Symbol=SURF4 Isoform 1 of Surfeit locus protein 4	IPI00005737 (+1)	30 kDa		unknown	20	10	2	
765	true	Empty	Gene_Symbol=RPL18A 60S ribosomal protein L18a	IPI00026202 (+1)	21 kDa		unknown	9	2	14	
766	true	Empty	Gene_Symbol=TBCB Tubulin-folding cofactor B	IPI00293126	27 kDa		unknown	32	8	1	
767	true	Empty	Gene_Symbol=BTF3 Isoform 2 of Transcription factor BTF3	IPI00419473	18 kDa		unknown	7	0	23	
768	true	Empty	Gene_Symbol=SF3A1 Splicing factor 3A subunit 1	IPI00017451	89 kDa		unknown	8	5	9	
769	true	Empty	Gene_Symbol=UBE2K Isoform 1 of Ubiquitin-conjugating enzyme E2 K	IPI00021370	22 kDa		unknown	11	8	7	
770	true	Empty	Gene_Symbol=NUP155 Isoform 1 of Nuclear pore complex protein Nup155	IPI00026625	155 kDa		unknown	16	7	8	
771	true	Empty	Gene_Symbol=SFRS1 Isoform ASF-1 of Splicing factor, arginine/serine-rich 1	IPI00215884	28 kDa		unknown	9	5	11	
772	true	Empty	Gene_Symbol=AKR7A2 Aflatoxin B1 aldehyde reductase member 2	IPI00305978	40 kDa		unknown	14	13	12	
773	true	Empty	Gene_Symbol=RAC2 Ras-related C3 botulinum toxin substrate 2	IPI00010270	21 kDa	true	unknown	10	7	7	
774	true	Empty	Gene_Symbol=GLS Isoform 3 of Glutaminase kidney isoform, mitochondrial	IPI00215687	65 kDa		unknown	15	1	20	
775	true	Empty	Gene_Symbol=DSTN Destrin	IPI00473014 (+1)	19 kDa	true	unknown	8	5	25	
776	true	Empty	Gene_Symbol=GTF2I Isoform 1 of General transcription factor II-I	IPI00054042 (+3)	112 kDa		unknown	4	0	23	
777	true	Empty	Gene_Symbol=HEXB Beta-hexosaminidase subunit beta	IPI00012585	63 kDa		unknown	13	4	15	
778	true	Empty	Gene_Symbol=HNRNPUL1 Isoform 1 of Heterogeneous nuclear ribonucleoprotein U-like protein 1	IPI00013070 (+2)	96 kDa		unknown	17	7	5	
779	true	Empty	Gene_Symbol=IFIT1 Interferon-induced protein with tetratricopeptide repeats 1	IPI00018300	55 kDa		unknown	12	7	8	
780	true	Empty	Gene_Symbol=TSN Translin	IPI00018768 (+1)	26 kDa		unknown	11	5	11	
781	true	Empty	Gene_Symbol=PDCD5 Programmed cell death protein 5	IPI00023640	14 kDa		unknown	13	5	24	
782	true	Empty	Gene_Symbol=YWHAH 14-3-3 protein eta	IPI00216319	28 kDa	true	unknown	21	13	3	
783	true	Empty	Gene_Symbol=RALA Ras-related protein Ral-A	IPI00217519	24 kDa	true	unknown	4	6	17	
784	true	Empty	Gene_Symbol=UQCRC2 Cytochrome b-c1 complex subunit 2, mitochondrial	IPI00305383	48 kDa		unknown	13	4	11	
785	true	Empty	Gene_Symbol=STAT3 Isoform Del-701 of Signal transducer and activator of transcription 3	IPI00306436 (+2)	88 kDa		unknown	24	6	9	
786	true	Empty	Gene_Symbol=NUP205 Nuclear pore complex protein Nup205	IPI00783781	228 kDa		unknown	11	5	6	
787	true	Empty	Gene_Symbol=KPNA6 cDNA FLJ53229, highly similar to Importin alpha-7 subunit	IPI00747764	61 kDa	true	unknown	11	4	19	
788	true	Empty	Gene_Symbol=CSRP1 Cysteine and glycine-rich protein 1	IPI00442073	21 kDa		unknown	11	5	14	
789	true	Empty	Gene_Symbol=PPP5C Serine/threonine-protein phosphatase 5	IPI00019812	57 kDa		unknown	14	4	10	
790	true	Empty	Gene_Symbol=KDELC2 Isoform 1 of KDEL motif-containing protein 2	IPI00143921	59 kDa		unknown	5	3	18	
791	true	Empty	Gene_Symbol=RPS23 40S ribosomal protein S23	IPI00218606	16 kDa		unknown	8	9	18	
792	true	Empty	Gene_Symbol=- 22 kDa protein	IPI00219910 (+1)	22 kDa		unknown	12	5	17	
793	true	Empty	Gene_Symbol=BASP1 Isoform 1 of Brain acid soluble protein 1	IPI00299024	23 kDa		unknown	22	4	8	
794	true	Empty	Gene_Symbol=PRMT5 Protein arginine N-methyltransferase 5	IPI00441473	73 kDa		unknown	9	13	9	
795	true	Empty	Gene_Symbol=SNX2 Sorting nexin-2	IPI00299095	58 kDa	true	unknown	19	3	10	
796	true	Empty	Gene_Symbol=SWAP70 Switch-associated protein 70	IPI00307200	69 kDa		unknown	15	10	2	
797	true	Empty	Gene_Symbol=APOA1BP cDNA FLJ56357, highly similar to Homo sapiens apolipoprotein A-I binding protein (APOA1BP), mRNA	IPI00168479 (+2)	34 kDa		unknown	16	4	16	
798	true	Empty	Gene_Symbol=TRIP13 Isoform 1 of Thyroid receptor-interacting protein 13	IPI00003505	49 kDa		unknown	20	3	6	
799	true	Empty	Gene_Symbol=CYC1 Cytochrome c1, heme protein, mitochondrial	IPI00029264	35 kDa		unknown	9	2	20	
800	true	Empty	Gene_Symbol=CKB Creatine kinase B-type	IPI00022977	43 kDa		unknown	23	0	10	
801	true	Empty	Gene_Symbol=OTUB1 cDNA FLJ56307, highly similar to Ubiquitin thioesterase protein OTUB1	IPI00000581 (+1)	35 kDa		unknown	16	6	11	
802	true	Empty	Gene_Symbol=EIF3I Eukaryotic translation initiation factor 3 subunit I	IPI00012795	37 kDa		unknown	12	8	5	
803	true	Empty	Gene_Symbol=ILK Integrin-linked protein kinase	IPI00013219	51 kDa		unknown	13	6	7	
804	true	Empty	Gene_Symbol=DPM1 Dolichol-phosphate mannosyltransferase	IPI00022018 (+2)	30 kDa		unknown	15	5	9	
805	true	Empty	Gene_Symbol=CALB2 Calretinin	IPI00027264	32 kDa		unknown	8	6	15	
806	true	Empty	Gene_Symbol=XRN2 Isoform 1 of 5'-3' exoribonuclease 2	IPI00100151	109 kDa		unknown	15	3	11	
807	true	Empty	Gene_Symbol=RANBP1 Ran-specific GTPase-activating protein	IPI00414127 (+1)	23 kDa		unknown	11	8	1	
808	true	Empty	Gene_Symbol=GSTM1 Isoform 1 of Glutathione S-transferase Mu 1	IPI00218831	26 kDa	true	unknown	11	3	9	
809	true	Empty	Gene_Symbol=ELAC2 Isoform 1 of Zinc phosphodiesterase ELAC protein 2	IPI00396627 (+1)	92 kDa		unknown	14	1	9	
810	true	Empty	Gene_Symbol=RPL38 60S ribosomal protein L38	IPI00215790	8 kDa		unknown	10	2	15	
811	true	Empty	Gene_Symbol=TMEM109 Transmembrane protein 109	IPI00031697 (+1)	26 kDa		unknown	7	22	7	
812	true	Empty	Gene_Symbol=NSF Vesicle-fusing ATPase	IPI00006451 (+1)	83 kDa		unknown	7	6	5	
813	true	Empty	Gene_Symbol=RPRD1B Regulation of nuclear pre-mRNA domain-containing protein 1B	IPI00009659	37 kDa		unknown	10	6	14	
814	true	Empty	Gene_Symbol=PSAP Isoform Sap-mu-0 of Proactivator polypeptide	IPI00012503 (+1)	58 kDa		unknown	16	4	10	
815	true	Empty	Gene_Symbol=RPL9 60S ribosomal protein L9	IPI00031691	22 kDa		unknown	7	4	19	
816	true	Empty	Gene_Symbol=HSPBP1 cDNA FLJ55382, highly similar to Hsp70-binding protein 1	IPI00100748	44 kDa		unknown	16	3	7	
817	true	Empty	Gene_Symbol=PPP3CA Isoform 1 of Serine/threonine-protein phosphatase 2B catalytic subunit alpha isoform	IPI00179415 (+1)	59 kDa	true	unknown	12	10	8	
818	true	Empty	Gene_Symbol=CTNNA1 Isoform 1 of Catenin alpha-1	IPI00215948 (+1)	100 kDa	true	unknown	15	3	9	
819	true	Empty	Gene_Symbol=SCRN1 Secernin-1	IPI00289862 (+1)	46 kDa		unknown	14	7	16	
820	true	Empty	Gene_Symbol=TIMM44 Mitochondrial import inner membrane translocase subunit TIM44	IPI00306516	51 kDa		unknown	17	9	8	
821	true	Empty	Gene_Symbol=RPL32 60S ribosomal protein L32	IPI00395998 (+4)	16 kDa		unknown	10	4	13	
822	true	Empty	Gene_Symbol=ZNF259 Zinc finger protein ZPR1	IPI00025244 (+1)	51 kDa		unknown	17	5	11	
823	true	Empty	Gene_Symbol=RPL17 60S ribosomal protein L17	IPI00413324 (+1)	21 kDa		unknown	6	3	14	
824	true	Empty	Gene_Symbol=PRKCDBP Protein kinase C delta-binding protein	IPI00056334	28 kDa		unknown	2	14	4	
825	true	Empty	Gene_Symbol=ICAM1 Intercellular adhesion molecule 1	IPI00008494 (+1)	58 kDa		unknown	8	14	5	
826	true	Empty	Gene_Symbol=TXNDC17 Thioredoxin domain-containing protein 17	IPI00646689	14 kDa		unknown	17	1	15	
827	true	Empty	Gene_Symbol=APEX1 DNA-(apurinic or apyrimidinic site) lyase	IPI00215911	36 kDa		unknown	22	6	6	
828	true	Empty	Gene_Symbol=RPL27 60S ribosomal protein L27	IPI00219155	16 kDa		unknown	3	6	9	
829	true	Empty	Gene_Symbol=VPS25 Vacuolar protein-sorting-associated protein 25	IPI00031655	21 kDa		unknown	12	2	14	
830	true	Empty	Gene_Symbol=PSMB8 Isoform 1 of Proteasome subunit beta type-8	IPI00000783 (+2)	30 kDa		unknown	7	8	16	
831	true	Empty	Gene_Symbol=PGRMC2 Membrane-associated progesterone receptor component 2	IPI00005202	26 kDa	true	unknown	17	5	12	
832	true	Empty	Gene_Symbol=IMMT Isoform 1 of Mitochondrial inner membrane protein	IPI00009960 (+4)	84 kDa		unknown	12	2	10	
833	true	Empty	Gene_Symbol=MAT2A S-adenosylmethionine synthetase isoform type-2	IPI00010157	44 kDa		unknown	10	3	11	
834	true	Empty	Gene_Symbol=SOD2 Superoxide dismutase [Mn], mitochondrial	IPI00022314 (+2)	25 kDa		unknown	10	4	11	
835	true	Empty	Gene_Symbol=TYMS Thymidylate synthase	IPI00221108	36 kDa		unknown	11	6	12	
836	true	Empty	Gene_Symbol=HADH Isoform 1 of Hydroxyacyl-coenzyme A dehydrogenase, mitochondrial	IPI00294398 (+2)	34 kDa		unknown	10	6	9	
837	true	Empty	Gene_Symbol=RPL13A 60S ribosomal protein L13a	IPI00304612	24 kDa		unknown	6	6	0	
838	true	Empty	Gene_Symbol=EIF2S2 Eukaryotic translation initiation factor 2 subunit 2	IPI00021728	38 kDa		unknown	22	5	3	
839	true	Empty	Gene_Symbol=TMED9 Transmembrane emp24 domain-containing protein 9	IPI00023542	27 kDa	true	unknown	16	5	12	
840	true	Empty	Gene_Symbol=MRE11A cDNA FLJ38069 fis, clone CTONG2015434, highly similar to DOUBLE-STRAND BREAK REPAIR PROTEIN MRE11A	IPI00029159 (+2)	81 kDa		unknown	8	2	14	
841	true	Empty	Gene_Symbol=NUDC Nuclear migration protein nudC	IPI00550746	38 kDa		unknown	12	3	4	
842	true	Empty	Gene_Symbol=HINT1 Histidine triad nucleotide-binding protein 1	IPI00239077	14 kDa		unknown	2	3	13	
843	true	Empty	Gene_Symbol=LEPRE1 Isoform 3 of Prolyl 3-hydroxylase 1	IPI00045839 (+1)	91 kDa		unknown	14	3	17	
844	true	Empty	Gene_Symbol=PSMB6 Proteasome subunit beta type-6	IPI00000811 (+1)	25 kDa		unknown	10	7	12	
845	true	Empty	Gene_Symbol=ACADM Isoform 1 of Medium-chain specific acyl-CoA dehydrogenase, mitochondrial	IPI00005040 (+2)	47 kDa		unknown	7	5	15	
846	true	Empty	Gene_Symbol=AIMP2 Aminoacyl tRNA synthetase complex-interacting multifunctional protein 2	IPI00011916 (+1)	35 kDa		unknown	7	3	7	
847	true	Empty	Gene_Symbol=RAB6A Isoform 1 of Ras-related protein Rab-6A	IPI00023526 (+1)	24 kDa		unknown	9	7	11	
848	true	Empty	Gene_Symbol=SRM Spermidine synthase	IPI00292020	34 kDa		unknown	8	5	20	
849	true	Empty	Gene_Symbol=SKP1 Isoform 1 of S-phase kinase-associated protein 1	IPI00301364	19 kDa		unknown	13	2	13	
850	true	Empty	Gene_Symbol=MSH6 Isoform GTBP-N of DNA mismatch repair protein Msh6	IPI00384456	153 kDa		unknown	13	6	10	
851	true	Empty	Gene_Symbol=API5 Isoform 2 of Apoptosis inhibitor 5	IPI00554742	57 kDa		unknown	13	8	6	
852	true	Empty	Gene_Symbol=IKBIP Isoform 1 of Inhibitor of nuclear factor kappa-B kinase-interacting protein	IPI00797136	39 kDa	true	unknown	8	14	5	
853	true	Empty	Gene_Symbol=DDX17 Isoform 4 of Probable ATP-dependent RNA helicase DDX17	IPI00889541 (+1)	80 kDa	true	unknown	8	5	11	
854	true	Empty	Gene_Symbol=HNRNPA1 Isoform A1-B of Heterogeneous nuclear ribonucleoprotein A1	IPI00215965 (+2)	39 kDa	true	unknown	13	2	11	
855	true	Empty	Gene_Symbol=PRPSAP1 phosphoribosyl pyrophosphate synthetase-associated protein 1	IPI00797603 (+1)	42 kDa	true	unknown	18	1	13	
856	true	Empty	Gene_Symbol=ARL2 ADP-ribosylation factor-like protein 2	IPI00003326	21 kDa		unknown	8	2	19	
857	true	Empty	Gene_Symbol=RPS11 40S ribosomal protein S11	IPI00025091	18 kDa		unknown	3	2	7	
858	true	Empty	Gene_Symbol=ARHGDIB Rho GDP-dissociation inhibitor 2	IPI00003817 (+1)	23 kDa		unknown	15	8	4	
859	true	Empty	Gene_Symbol=RFC4 Replication factor C subunit 4	IPI00017381	40 kDa		unknown	13	4	12	
860	true	Empty	Gene_Symbol=TROVE2 Isoform Long of 60 kDa SS-A/Ro ribonucleoprotein	IPI00019450 (+3)	61 kDa		unknown	10	7	15	
861	true	Empty	Gene_Symbol=NT5C2 Cytosolic purine 5'-nucleotidase	IPI00029054	65 kDa		unknown	6	6	10	
862	true	Empty	Gene_Symbol=ROCK2 Rho-associated protein kinase 2	IPI00307155	161 kDa	true	unknown	8	7	8	
863	true	Empty	Gene_Symbol=MANF mesencephalic astrocyte-derived neurotrophic factor	IPI00328748 (+1)	27 kDa		unknown	12	2	13	
864	true	Empty	Gene_Symbol=NUP93 Nuclear pore complex protein Nup93	IPI00397904	93 kDa		unknown	6	7	11	
865	true	Empty	Gene_Symbol=CAT Catalase	IPI00465436	60 kDa		unknown	8	6	7	
866	true	Empty	Gene_Symbol=PFDN5 Prefoldin subunit 5	IPI00015361	17 kDa		unknown	11	6	16	
867	true	Empty	Gene_Symbol=PSMD4 Isoform Rpn10A of 26S proteasome non-ATPase regulatory subunit 4	IPI00022694	41 kDa		unknown	12	5	9	
868	true	Empty	Gene_Symbol=ARPC5L Actin-related protein 2/3 complex subunit 5-like protein	IPI00414554	17 kDa	true	unknown	11	13	11	
869	true	Empty	Gene_Symbol=VPS26A Vacuolar protein sorting-associated protein 26A	IPI00411426	38 kDa		unknown	12	14	2	
870	true	Empty	Gene_Symbol=SAPS3 Isoform 6 of Serine/threonine-protein phosphatase 6 regulatory subunit 3	IPI00030624 (+3)	94 kDa		unknown	12	11	1	
871	true	Empty	Gene_Symbol=SH3GLB1 Isoform 1 of Endophilin-B1	IPI00006558 (+1)	41 kDa	true	unknown	10	4	12	
872	true	Empty	Gene_Symbol=USP7 Ubiquitin carboxyl-terminal hydrolase 7	IPI00003965 (+1)	128 kDa		unknown	12	7	8	
873	true	Empty	Gene_Symbol=PSMD8 proteasome 26S non-ATPase subunit 8	IPI00010201 (+1)	40 kDa		unknown	7	3	10	
874	true	Empty	Gene_Symbol=DUSP3 Dual specificity protein phosphatase 3	IPI00018671 (+1)	20 kDa		unknown	12	4	13	
875	true	Empty	Gene_Symbol=GRB2 Isoform 1 of Growth factor receptor-bound protein 2	IPI00021327	25 kDa		unknown	7	0	6	
876	true	Empty	Gene_Symbol=LGALS3BP Galectin-3-binding protein	IPI00023673	65 kDa		unknown	7	6	4	
877	true	Empty	Gene_Symbol=UGDH UDP-glucose 6-dehydrogenase	IPI00031420 (+1)	55 kDa		unknown	10	8	9	
878	true	Empty	Gene_Symbol=COBRA1 Negative elongation factor B	IPI00103483	66 kDa		unknown	10	2	13	
879	true	Empty	Gene_Symbol=EPS8L2 EPS8L2 protein	IPI00414315	82 kDa		unknown	12	4	6	
880	true	Empty	Gene_Symbol=DBNL Isoform 1 of Drebrin-like protein	IPI00456925	48 kDa		unknown	13	4	11	
881	true	Empty	Gene_Symbol=TTLL12 Tubulin--tyrosine ligase-like protein 12	IPI00029048 (+1)	74 kDa		unknown	12	4	11	
882	true	Empty	Gene_Symbol=ALDOC Fructose-bisphosphate aldolase	IPI00418262	48 kDa	true	unknown	19	14	4	
883	true	Empty	Gene_Symbol=PACSIN2 Isoform 1 of Protein kinase C and casein kinase substrate in neurons protein 2	IPI00027009 (+1)	56 kDa		unknown	13	4	11	
884	true	Empty	Gene_Symbol=TBRG4 cDNA FLJ56153, highly similar to Homo sapiens transforming growth factor beta regulator 4 (TBRG4), transcript variant 1, mRNA	IPI00329625 (+1)	72 kDa		unknown	8	1	17	
885	true	Empty	Gene_Symbol=PSPC1 Isoform 1 of Paraspeckle component 1	IPI00103525 (+1)	59 kDa	true	unknown	18	1	11	
886	true	Empty	Gene_Symbol=PSMB7 Proteasome subunit beta type-7	IPI00003217	30 kDa		unknown	13	3	0	
887	true	Empty	Gene_Symbol=GOLGA4 Isoform 1 of Golgin subfamily A member 4	IPI00013272 (+3)	261 kDa		unknown	19	7	0	
888	true	Empty	Gene_Symbol=ISG15 Interferon-induced 17 kDa protein	IPI00375631	18 kDa		unknown	0	1	29	
889	true	Empty	Gene_Symbol=BAG2 BAG family molecular chaperone regulator 2	IPI00000643	24 kDa		unknown	14	3	9	
890	true	Empty	Gene_Symbol=NPC1 Niemann-Pick C1 protein	IPI00005107	142 kDa		unknown	9	9	5	
891	true	Empty	Gene_Symbol=MRPL12 cDNA FLJ60124, highly similar to Mitochondrial dicarboxylate carrier	IPI00005537	48 kDa	true	unknown	11	5	11	
892	true	Empty	Gene_Symbol=HNRNPR Isoform 1 of Heterogeneous nuclear ribonucleoprotein R	IPI00012074 (+2)	71 kDa	true	unknown	10	7	12	
893	true	Empty	Gene_Symbol=PDXK Isoform 1 of Pyridoxal kinase	IPI00013004	35 kDa		unknown	17	3	9	
894	true	Empty	Gene_Symbol=MRPL13 39S ribosomal protein L13, mitochondrial	IPI00022403	21 kDa		unknown	3	2	14	
895	true	Empty	Gene_Symbol=HAT1 Histone acetyltransferase type B catalytic subunit	IPI00024719	50 kDa		unknown	12	5	7	
896	true	Empty	Gene_Symbol=HEBP1 Heme-binding protein 1	IPI00148063	21 kDa		unknown	12	5	15	
897	true	Empty	Gene_Symbol=MGEA5 meningioma expressed antigen 5 (hyaluronidase) isoform b	IPI00181391 (+1)	97 kDa		unknown	7	4	16	
898	true	Empty	Gene_Symbol=COASY Isoform 1 of Bifunctional coenzyme A synthase	IPI00184821 (+1)	62 kDa		unknown	11	4	19	
899	true	Empty	Gene_Symbol=PPP2R4 Isoform 3 of Serine/threonine-protein phosphatase 2A activator	IPI00217296 (+3)	33 kDa		unknown	16	9	8	
900	true	Empty	Gene_Symbol=IGF2R Cation-independent mannose-6-phosphate receptor	IPI00289819 (+1)	274 kDa		unknown	5	13	5	
901	true	Empty	Gene_Symbol=ELAVL1 cDNA FLJ60076, highly similar to ELAV-like protein 1	IPI00301936 (+1)	39 kDa		unknown	11	8	7	
902	true	Empty	Gene_Symbol=DDX42 Isoform 1 of ATP-dependent RNA helicase DDX42	IPI00409671	103 kDa		unknown	4	6	15	
903	true	Empty	Gene_Symbol=THOP1 Thimet oligopeptidase	IPI00549189	79 kDa		unknown	7	4	13	
904	true	Empty	Gene_Symbol=LMNB2 Lamin-B2	IPI00009771 (+1)	70 kDa	true	unknown	10	10	2	
905	true	Empty	Gene_Symbol=RPL30 60S ribosomal protein L30	IPI00219156 (+1)	13 kDa		unknown	4	3	18	
906	true	Empty	Gene_Symbol=CAPRIN1 Isoform 1 of Caprin-1	IPI00783872 (+1)	78 kDa		unknown	15	12	3	
907	true	Empty	Gene_Symbol=UMPS Isoform 1 of Uridine 5'-monophosphate synthase	IPI00003923	52 kDa		unknown	11	1	13	
908	true	Empty	Gene_Symbol=ARHGEF2 Isoform 1 of Rho guanine nucleotide exchange factor 2	IPI00291316 (+4)	112 kDa		unknown	14	1	5	
909	true	Empty	Gene_Symbol=HMOX2 Heme oxygenase 2	IPI00026824	42 kDa		unknown	10	0	2	
910	true	Empty	Gene_Symbol=VPS45 Vacuolar protein sorting-associated protein 45	IPI00090327	65 kDa		unknown	9	1	17	
911	true	Empty	Gene_Symbol=UBA3 NEDD8-activating enzyme E1 catalytic subunit	IPI00328154 (+1)	52 kDa		unknown	17	2	10	
912	true	Empty	Gene_Symbol=RPS27 Ribosomal protein S27	IPI00397358 (+2)	17 kDa		unknown	3	14	9	
913	true	Empty	Gene_Symbol=RAB2A Ras-related protein Rab-2A	IPI00031169	24 kDa		unknown	10	3	11	
914	true	Empty	Gene_Symbol=PDE12 Isoform 1 of 2',5'-phosphodiesterase 12	IPI00174390 (+1)	67 kDa		unknown	10	2	13	
915	true	Empty	Gene_Symbol=DHX30 Isoform 1 of Putative ATP-dependent RNA helicase DHX30	IPI00411733 (+3)	134 kDa		unknown	1	2	23	
916	true	Empty	Gene_Symbol=ARHGEF1 Isoform 3 of Rho guanine nucleotide exchange factor 1	IPI00395605 (+1)	104 kDa		unknown	10	1	10	
917	true	Empty	Gene_Symbol=PSMD9 Isoform p27-L of 26S proteasome non-ATPase regulatory subunit 9	IPI00010860	25 kDa		unknown	23	3	2	
918	true	Empty	Gene_Symbol=IDH3B Isocitrate dehydrogenase 3, beta subunit isoform a precursor	IPI00304417	43 kDa		unknown	13	2	13	
919	true	Empty	Gene_Symbol=SUB1 Activated RNA polymerase II transcriptional coactivator p15	IPI00221222	14 kDa		unknown	16	1	12	
920	true	Empty	Gene_Symbol=PTCD1 cDNA FLJ56092, highly similar to Pentatricopeptide repeat protein 1	IPI00926491 (+1)	84 kDa		unknown	6	0	26	
921	true	Empty	Gene_Symbol=NAA25 Isoform 1 of N-terminal acetyltransferase B complex subunit NAA25	IPI00025890 (+1)	112 kDa		unknown	4	3	10	
922	true	Empty	Gene_Symbol=RPL26 60S ribosomal protein L26	IPI00027270	17 kDa		unknown	6	4	7	
923	true	Empty	Gene_Symbol=COPZ1 Coatomer subunit zeta-1	IPI00032851	20 kDa		unknown	14	5	13	
924	true	Empty	Gene_Symbol=IKBIP Isoform 4 of Inhibitor of nuclear factor kappa-B kinase-interacting protein	IPI00043598	43 kDa	true	unknown	12	5	6	
925	true	Empty	Gene_Symbol=ABCF3 Isoform 1 of ATP-binding cassette sub-family F member 3	IPI00465160 (+1)	80 kDa		unknown	9	3	4	
926	true	Empty	Gene_Symbol=AP2A2 Isoform 1 of AP-2 complex subunit alpha-2	IPI00914938	104 kDa	true	unknown	9	7	6	
927	true	Empty	Gene_Symbol=CPD Carboxypeptidase D	IPI00027078	153 kDa		unknown	14	3	4	
928	true	Empty	Gene_Symbol=TMX1 Thioredoxin-related transmembrane protein 1	IPI00395887	32 kDa		unknown	7	3	13	
929	true	Empty	Gene_Symbol=HRAS GTPase HRas	IPI00000006	21 kDa	true	unknown	11	4	13	
930	true	Empty	Gene_Symbol=ATP1B1 Isoform 1 of Sodium/potassium-transporting ATPase subunit beta-1	IPI00747849 (+1)	35 kDa		unknown	9	1	16	
931	true	Empty	Gene_Symbol=IPO11 Importin-11	IPI00301107 (+1)	113 kDa		unknown	11	1	9	
932	true	Empty	Gene_Symbol=HDGF Hepatoma-derived growth factor	IPI00020956	27 kDa	true	unknown	9	2	8	
933	true	Empty	Gene_Symbol=PLOD3 Procollagen-lysine,2-oxoglutarate 5-dioxygenase 3	IPI00030255	85 kDa		unknown	8	1	10	
934	true	Empty	Gene_Symbol=RPL34 60S ribosomal protein L34	IPI00219160	13 kDa		unknown	7	1	0	
935	true	Empty	Gene_Symbol=DNAJA1 DnaJ homolog subfamily A member 1	IPI00012535	45 kDa		unknown	17	3	8	
936	true	Empty	Gene_Symbol=TIMM50 Isoform 2 of Mitochondrial import inner membrane translocase subunit TIM50	IPI00418497 (+1)	50 kDa		unknown	14	1	14	
937	true	Empty	Gene_Symbol=SLC25A6 ADP/ATP translocase 3	IPI00291467	33 kDa	true	unknown	10	2	22	
938	true	Empty	Gene_Symbol=FTH1 Ferritin heavy chain	IPI00554521	21 kDa		unknown	8	13	0	
939	true	Empty	Gene_Symbol=DDT D-dopachrome decarboxylase	IPI00293867	13 kDa		unknown	0	0	26	
940	true	Empty	Gene_Symbol=PREP Prolyl endopeptidase	IPI00008164	81 kDa		unknown	16	6	8	
941	true	Empty	Gene_Symbol=SFN Isoform 1 of 14-3-3 protein sigma	IPI00013890	28 kDa	true	unknown	11	8	5	
942	true	Empty	Gene_Symbol=POFUT1 Isoform 1 of GDP-fucose protein O-fucosyltransferase 1	IPI00058192	44 kDa		unknown	6	3	9	
943	true	Empty	Gene_Symbol=ABHD14B Isoform 1 of Abhydrolase domain-containing protein 14B	IPI00063827 (+1)	22 kDa		unknown	4	3	20	
944	true	Empty	Gene_Symbol=ARPC5 Isoform 1 of Actin-related protein 2/3 complex subunit 5	IPI00550234	16 kDa	true	unknown	5	5	13	
945	true	Empty	Gene_Symbol=MOBKL1B Isoform 1 of Mps one binder kinase activator-like 1B	IPI00301518 (+3)	25 kDa		unknown	4	5	11	
946	true	Empty	Gene_Symbol=FEN1 Flap endonuclease 1	IPI00026215	43 kDa		unknown	13	2	7	
947	true	Empty	Gene_Symbol=LETM1 Isoform 1 of LETM1 and EF-hand domain-containing protein 1, mitochondrial	IPI00017592	83 kDa		unknown	12	4	9	
948	true	Empty	Gene_Symbol=LOC728825 Putative uncharacterized protein ENSP00000391266	IPI00140827 (+2)	11 kDa	true	unknown	9	14	4	
949	true	Empty	Gene_Symbol=CLTA Isoform Non-brain of Clathrin light chain A	IPI00216393	24 kDa		unknown	8	8	3	
950	true	Empty	Gene_Symbol=SF1 Isoform 2 of Splicing factor 1	IPI00294627 (+6)	69 kDa		unknown	4	1	2	
951	true	Empty	Gene_Symbol=C14orf156 SRA stem-loop-interacting RNA-binding protein, mitochondrial	IPI00009922	12 kDa		unknown	5	2	18	
952	true	Empty	Gene_Symbol=HEATR2 Isoform 1 of HEAT repeat-containing protein 2	IPI00242630	93 kDa		unknown	4	0	22	
953	true	Empty	Gene_Symbol=DDAH2 N(G),N(G)-dimethylarginine dimethylaminohydrolase 2	IPI00000760	30 kDa	true	unknown	7	6	6	
954	true	Empty	Gene_Symbol=ACTL6A Isoform 1 of Actin-like protein 6A	IPI00003627 (+1)	47 kDa		unknown	7	5	8	
955	true	Empty	Gene_Symbol=DIABLO Diablo homolog, mitochondrial precursor	IPI00008418 (+1)	36 kDa		unknown	9	8	11	
956	true	Empty	Gene_Symbol=GNPDA1 Glucosamine-6-phosphate isomerase 1	IPI00009305	33 kDa	true	unknown	12	7	4	
957	true	Empty	Gene_Symbol=HIBADH 3-hydroxyisobutyrate dehydrogenase, mitochondrial	IPI00013860	35 kDa		unknown	6	8	15	
958	true	Empty	Gene_Symbol=IFIT2 Interferon-induced protein with tetratricopeptide repeats 2	IPI00018298	56 kDa		unknown	10	5	8	
959	true	Empty	Gene_Symbol=MCM5 DNA replication licensing factor MCM5	IPI00018350 (+3)	82 kDa		unknown	3	3	16	
960	true	Empty	Gene_Symbol=TH1L Isoform NELF-C of Negative elongation factor C/D	IPI00164949 (+1)	66 kDa		unknown	12	4	10	
961	true	Empty	Gene_Symbol=IDI1 Isoform 2 of Isopentenyl-diphosphate Delta-isomerase 1	IPI00220014	32 kDa		unknown	12	5	13	
962	true	Empty	Gene_Symbol=SRRT Isoform 2 of Serrate RNA effector molecule homolog	IPI00220038 (+3)	100 kDa		unknown	7	2	8	
963	true	Empty	Gene_Symbol=KPNA3 Importin subunit alpha-3	IPI00299033	58 kDa	true	unknown	11	3	12	
964	true	Empty	Gene_Symbol=STK10 Serine/threonine-protein kinase 10	IPI00304742	112 kDa	true	unknown	6	9	11	
965	true	Empty	Gene_Symbol=FAM3C Protein FAM3C	IPI00334282	25 kDa		unknown	10	5	14	
966	true	Empty	Gene_Symbol=LSS Lanosterol synthase	IPI00009747 (+1)	83 kDa		unknown	4	5	13	
967	true	Empty	Gene_Symbol=RGS10 Isoform 3 of Regulator of G-protein signaling 10	IPI00643554	21 kDa		unknown	8	3	15	
968	true	Empty	Gene_Symbol=PITPNB Isoform 1 of Phosphatidylinositol transfer protein beta isoform	IPI00334907 (+1)	32 kDa	true	unknown	12	2	2	
969	true	Empty	Gene_Symbol=GDI1 Rab GDP dissociation inhibitor alpha	IPI00010154	51 kDa	true	unknown	15	7	2	
970	true	Empty	Gene_Symbol=RBM39 Isoform 1 of RNA-binding protein 39	IPI00163505 (+1)	59 kDa		unknown	13	1	15	
971	true	Empty	Gene_Symbol=HSPA4L Heat shock 70 kDa protein 4L	IPI00295485 (+1)	94 kDa	true	unknown	12	3	11	
972	true	Empty	Gene_Symbol=USP39 U4/U6.U5 tri-snRNP-associated protein 2	IPI00419844	65 kDa		unknown	13	4	7	
973	true	Empty	Gene_Symbol=ASNA1 ATPase ASNA1	IPI00013466	39 kDa		unknown	14	1	7	
974	true	Empty	Gene_Symbol=RPS15A 40S ribosomal protein S15a	IPI00221091	15 kDa		unknown	2	1	8	
975	true	Empty	Gene_Symbol=GRPEL1 GrpE protein homolog 1, mitochondrial	IPI00029557	24 kDa		unknown	15	7	3	
976	true	Empty	Gene_Symbol=ATP5L ATP synthase subunit g, mitochondrial	IPI00027448	11 kDa		unknown	3	1	23	
977	true	Empty	Gene_Symbol=OSBPL3 Isoform 1a of Oxysterol-binding protein-related protein 3	IPI00023555	101 kDa		unknown	1	1	19	
978	true	Empty	Gene_Symbol=PPIH Peptidyl-prolyl cis-trans isomerase H	IPI00007346	19 kDa		unknown	3	4	10	
979	true	Empty	Gene_Symbol=SEC11A Signal peptidase complex catalytic subunit SEC11A	IPI00104128	21 kDa		unknown	17	5	8	
980	true	Empty	Gene_Symbol=DYSF Isoform 14 of Dysferlin	IPI00020210 (+6)	237 kDa	true	unknown	2	15	5	
981	true	Empty	Gene_Symbol=RAD50 Isoform 1 of DNA repair protein RAD50	IPI00305282 (+2)	154 kDa		unknown	10	5	1	
982	true	Empty	Gene_Symbol=ABHD10 Abhydrolase domain-containing protein 10, mitochondrial	IPI00020075	34 kDa		unknown	7	4	13	
983	true	Empty	Gene_Symbol=RFC2 Isoform 1 of Replication factor C subunit 2	IPI00017412	39 kDa		unknown	8	2	12	
984	true	Empty	Gene_Symbol=NEDD4L Isoform 2 of E3 ubiquitin-protein ligase NEDD4-like	IPI00163321 (+5)	105 kDa	true	unknown	6	2	14	
985	true	Empty	Gene_Symbol=BAX Isoform Alpha of Apoptosis regulator BAX	IPI00443773 (+2)	21 kDa		unknown	14	2	13	
986	true	Empty	Gene_Symbol=RAP1GDS1 Isoform 1 of Rap1 GTPase-GDP dissociation stimulator 1	IPI00607591 (+1)	66 kDa		unknown	8	3	12	
987	true	Empty	Gene_Symbol=PDCD6 Programmed cell death protein 6	IPI00025277 (+1)	22 kDa		unknown	4	0	15	
988	true	Empty	Gene_Symbol=HIST1H4K;HIST1H4F;HIST1H4I;HIST2H4A;HIST1H4A;HIST1H4C;HIST2H4B;HIST1H4L;HIST1H4E;HIST1H4H;HIST1H4B;HIST1H4J;HIST1H4D;HIST4H4 Histone H4	IPI00453473	11 kDa		unknown	1	0	14	
989	true	Empty	Gene_Symbol=BUB3 Isoform 1 of Mitotic checkpoint protein BUB3	IPI00013468 (+1)	37 kDa		unknown	12	3	1	
990	true	Empty	Gene_Symbol=CRK v-crk sarcoma virus CT10 oncogene homolog isoform b	IPI00305469	23 kDa	true	unknown	12	1	10	
991	true	Empty	Gene_Symbol=NUP160 Isoform 1 of Nuclear pore complex protein Nup160	IPI00748807 (+1)	162 kDa		unknown	13	7	4	
992	true	Empty	Gene_Symbol=PXN Isoform Alpha of Paxillin	IPI00220030 (+3)	61 kDa		unknown	2	3	23	
993	true	Empty	Gene_Symbol=SDHB Succinate dehydrogenase [ubiquinone] iron-sulfur subunit, mitochondrial	IPI00294911	32 kDa		unknown	7	1	7	
994	true	Empty	Gene_Symbol=CNBP Isoform 1 of Cellular nucleic acid-binding protein	IPI00430812 (+1)	19 kDa		unknown	12	0	14	
995	true	Empty	Gene_Symbol=STK4 Isoform 1 of Serine/threonine-protein kinase 4	IPI00011488 (+1)	56 kDa	true	unknown	7	3	8	
996	true	Empty	Gene_Symbol=RRM1 Ribonucleoside-diphosphate reductase large subunit	IPI00013871	90 kDa		unknown	12	2	8	
997	true	Empty	Gene_Symbol=COPS2 Isoform 2 of COP9 signalosome complex subunit 2	IPI00018813 (+1)	52 kDa		unknown	13	4	4	
998	true	Empty	Gene_Symbol=MARCKS Myristoylated alanine-rich C-kinase substrate	IPI00219301	32 kDa		unknown	6	10	6	
999	true	Empty	Gene_Symbol=PDCD10 Programmed cell death protein 10	IPI00298558	25 kDa		unknown	11	4	5	
1000	true	Empty	Gene_Symbol=XPO7 Exportin-7	IPI00302458 (+2)	124 kDa		unknown	14	2	8	
1001	true	Empty	Gene_Symbol=PC Pyruvate carboxylase, mitochondrial	IPI00299402	130 kDa		unknown	9	3	8	
1002	true	Empty	Gene_Symbol=UBE2I SUMO-conjugating enzyme UBC9	IPI00032957 (+1)	18 kDa		unknown	10	0	11	
1003	true	Empty	Gene_Symbol=GAPVD1 Isoform 6 of GTPase-activating protein and VPS9 domain-containing protein 1	IPI00292753 (+4)	166 kDa		unknown	13	1	5	
1004	true	Empty	Gene_Symbol=EIF1AXP1;EIF1AX Eukaryotic translation initiation factor 1A, X-chromosomal	IPI00232533	16 kDa		unknown	9	0	11	
1005	true	Empty	Gene_Symbol=SNRPD2 Small nuclear ribonucleoprotein Sm D2	IPI00017963	14 kDa		unknown	5	1	17	
1006	true	Empty	Gene_Symbol=PRPF19 Pre-mRNA-processing factor 19	IPI00004968	55 kDa		unknown	11	6	2	
1007	true	Empty	Gene_Symbol=BLMH Bleomycin hydrolase	IPI00219575	53 kDa		unknown	11	2	8	
1008	true	Empty	Gene_Symbol=TMEM33 Transmembrane protein 33	IPI00299084	28 kDa		unknown	5	6	7	
1009	true	Empty	Gene_Symbol=TOR1AIP1 Putative uncharacterized protein TOR1AIP1	IPI00792065 (+1)	66 kDa		unknown	8	9	12	
1010	true	Empty	Gene_Symbol=RCN1 Reticulocalbin-1	IPI00015842	39 kDa		unknown	10	3	4	
1011	true	Empty	Gene_Symbol=TPD52 tumor protein D52 isoform 2	IPI00619951 (+4)	22 kDa		unknown	11	0	10	
1012	true	Empty	Gene_Symbol=PGM3 cDNA FLJ55543, highly similar to Phosphoacetylglucosamine mutase	IPI00030116 (+2)	63 kDa		unknown	8	0	11	
1013	true	Empty	Gene_Symbol=HSDL2 Isoform 1 of Hydroxysteroid dehydrogenase-like protein 2	IPI00414384	45 kDa		unknown	11	0	12	
1014	true	Empty	Gene_Symbol=PTRH2 Peptidyl-tRNA hydrolase 2, mitochondrial	IPI00032903 (+1)	19 kDa		unknown	14	0	13	
1015	true	Empty	Gene_Symbol=NDUFS8 NADH dehydrogenase [ubiquinone] iron-sulfur protein 8, mitochondrial	IPI00010845	24 kDa		unknown	6	0	14	
1016	true	Empty	Gene_Symbol=NENF Neudesin	IPI00002525	19 kDa		unknown	8	5	6	
1017	true	Empty	Gene_Symbol=MAP2K2 Dual specificity mitogen-activated protein kinase kinase 2	IPI00003783	44 kDa	true	unknown	6	5	6	
1018	true	Empty	Gene_Symbol=NCBP1 Nuclear cap-binding protein subunit 1	IPI00019380	92 kDa		unknown	7	5	11	
1019	true	Empty	Gene_Symbol=SCP2 Isoform SCPx of Non-specific lipid-transfer protein	IPI00026105	59 kDa		unknown	7	3	6	
1020	true	Empty	Gene_Symbol=GNB1 Guanine nucleotide-binding protein G(I)/G(S)/G(T) subunit beta-1	IPI00026268	37 kDa	true	unknown	7	2	10	
1021	true	Empty	Gene_Symbol=NNMT Nicotinamide N-methyltransferase	IPI00027681	30 kDa		unknown	11	5	7	
1022	true	Empty	Gene_Symbol=HNRNPL Heterogeneous nuclear ribonucleoprotein L	IPI00027834	64 kDa		unknown	10	8	5	
1023	true	Empty	Gene_Symbol=PITRM1 cDNA FLJ10321 fis, clone NT2RM2000504, highly similar to Homo sapiens pitrilysin metallopeptidase 1 (PITRM1), mRNA	IPI00219613 (+1)	67 kDa		unknown	5	3	8	
1024	true	Empty	Gene_Symbol=CRTAP Cartilage-associated protein	IPI00748502	47 kDa		unknown	7	7	2	
1025	true	Empty	Gene_Symbol=TARDBP TDP43	IPI00025815	45 kDa		unknown	4	1	14	
1026	true	Empty	Gene_Symbol=FMNL1 Isoform 2 of Formin-like protein 1	IPI00025202 (+1)	122 kDa		unknown	8	2	12	
1027	true	Empty	Gene_Symbol=SNRPE Small nuclear ribonucleoprotein E	IPI00029266 (+1)	11 kDa		unknown	7	0	14	
1028	true	Empty	Gene_Symbol=VASP Vasodilator-stimulated phosphoprotein	IPI00301058	40 kDa		unknown	5	2	11	
1029	true	Empty	Gene_Symbol=OSBPL8 Oxysterol-binding protein	IPI00163644 (+2)	101 kDa		unknown	5	6	11	
1030	true	Empty	Gene_Symbol=ITPR3 Inositol 1,4,5-trisphosphate receptor type 3	IPI00291607	304 kDa		unknown	7	12	0	
1031	true	Empty	Gene_Symbol=SFXN1 Sideroflexin-1	IPI00009368	36 kDa	true	unknown	10	0	10	
1032	true	Empty	Gene_Symbol=ARHGAP29 Isoform 1 of Rho GTPase-activating protein 29	IPI00152011	142 kDa		unknown	7	4	6	
1033	true	Empty	Gene_Symbol=PAIP1 Isoform 1 of Polyadenylate-binding protein-interacting protein 1	IPI00021466 (+1)	54 kDa		unknown	14	4	1	
1034	true	Empty	Gene_Symbol=FAF1 Isoform Long of FAS-associated factor 1	IPI00070643	74 kDa		unknown	6	2	16	
1035	true	Empty	Gene_Symbol=GBP1 Interferon-induced guanylate-binding protein 1	IPI00028564	68 kDa	true	unknown	1	7	4	
1036	true	Empty	Gene_Symbol=ITGA5 Integrin alpha-5	IPI00306604	115 kDa		unknown	8	12	2	
1037	true	Empty	Gene_Symbol=UAP1L1 Isoform 1 of UDP-N-acetylhexosamine pyrophosphorylase-like protein 1	IPI00477962	57 kDa	true	unknown	6	1	12	
1038	true	Empty	Gene_Symbol=F3 Tissue factor	IPI00010338	33 kDa		unknown	5	3	19	
1039	true	Empty	Gene_Symbol=SEC23B Protein transport protein Sec23B	IPI00017376	86 kDa	true	unknown	13	4	8	
1040	true	Empty	Gene_Symbol=SDPR Serum deprivation-response protein	IPI00005809	47 kDa		unknown	13	4	10	
1041	true	Empty	Gene_Symbol=CORO1C Coronin-1C_i3 protein	IPI00867509 (+1)	59 kDa		unknown	4	2	2	
1042	true	Empty	Gene_Symbol=ERAP1 Isoform 2 of Endoplasmic reticulum aminopeptidase 1	IPI00165949 (+1)	108 kDa		unknown	4	1	18	
1043	true	Empty	Gene_Symbol=SLC25A13 Calcium-binding mitochondrial carrier protein Aralar2	IPI00007084 (+1)	74 kDa	true	unknown	4	0	22	
1044	true	Empty	Gene_Symbol=KIF11 Kinesin-like protein KIF11	IPI00305289	119 kDa		unknown	15	0	6	
1045	true	Empty	Gene_Symbol=AP3D1 Isoform 1 of AP-3 complex subunit delta-1	IPI00411453 (+2)	130 kDa		unknown	10	7	0	
1046	true	Empty	Gene_Symbol=OCIAD2 Isoform 1 of OCIA domain-containing protein 2	IPI00555902	17 kDa		unknown	4	0	21	
1047	true	Empty	Gene_Symbol=ZW10 Centromere/kinetochore protein zw10 homolog	IPI00011631	89 kDa		unknown	7	3	14	
1048	true	Empty	Gene_Symbol=CRAT Isoform 1 of Carnitine O-acetyltransferase	IPI00016457 (+1)	71 kDa		unknown	8	6	6	
1049	true	Empty	Gene_Symbol=DAP3 28S ribosomal protein S29, mitochondrial	IPI00018120 (+1)	46 kDa		unknown	9	3	8	
1050	true	Empty	Gene_Symbol=REXO2 Isoform 1 of Oligoribonuclease, mitochondrial (Fragment)	IPI00032830	27 kDa		unknown	6	5	4	
1051	true	Empty	Gene_Symbol=LRRC47 Leucine-rich repeat-containing protein 47	IPI00170935	63 kDa		unknown	8	6	8	
1052	true	Empty	Gene_Symbol=EIF2B1 Translation initiation factor eIF-2B subunit alpha	IPI00221300	34 kDa		unknown	7	3	12	
1053	true	Empty	Gene_Symbol=SCCPDH Probable saccharopine dehydrogenase	IPI00329600 (+1)	47 kDa		unknown	9	4	3	
1054	true	Empty	Gene_Symbol=ESD S-formylglutathione hydrolase	IPI00411706	31 kDa		unknown	8	4	9	
1055	true	Empty	Gene_Symbol=ITGAV integrin alpha-V isoform 2	IPI00922108 (+2)	111 kDa		unknown	9	1	7	
1056	true	Empty	Gene_Symbol=UNC13D Isoform 1 of Protein unc-13 homolog D	IPI00940441	123 kDa		unknown	3	3	14	
1057	true	Empty	Gene_Symbol=ERP44 Endoplasmic reticulum resident protein 44	IPI00401264	47 kDa		unknown	11	7	3	
1058	true	Empty	Gene_Symbol=SRP54 Signal recognition particle 54 kDa protein	IPI00009822	56 kDa		unknown	9	4	8	
1059	true	Empty	Gene_Symbol=SH3GLB2 Isoform 1 of Endophilin-B2	IPI00024540 (+3)	44 kDa	true	unknown	9	3	10	
1060	true	Empty	Gene_Symbol=VDAC2 Isoform 2 of Voltage-dependent anion-selective channel protein 2	IPI00024145 (+4)	30 kDa		unknown	12	3	4	
1061	true	Empty	Gene_Symbol=PPIL1 Peptidyl-prolyl cis-trans isomerase-like 1	IPI00007019	18 kDa		unknown	7	6	7	
1062	true	Empty	Gene_Symbol=NIT2 Omega-amidase NIT2	IPI00549467	31 kDa		unknown	10	2	11	
1063	true	Empty	Gene_Symbol=NAE1 NEDD8-activating enzyme E1 regulatory subunit	IPI00018968 (+3)	60 kDa		unknown	9	1	6	
1064	true	Empty	Gene_Symbol=MRPL11 39S ribosomal protein L11, mitochondrial	IPI00007001	21 kDa		unknown	12	3	11	
1065	true	Empty	Gene_Symbol=TBCE Tubulin-specific chaperone E	IPI00018402	59 kDa		unknown	5	1	16	
1066	true	Empty	Gene_Symbol=SNRPD3 Small nuclear ribonucleoprotein Sm D3	IPI00017964 (+2)	14 kDa		unknown	3	4	5	
1067	true	Empty	Gene_Symbol=TBCD Isoform 4 of Tubulin-specific chaperone D	IPI00030774 (+1)	139 kDa		unknown	7	1	16	
1068	true	Empty	Gene_Symbol=SYPL1 Isoform 1 of Synaptophysin-like protein 1	IPI00009507 (+1)	29 kDa		unknown	4	4	9	
1069	true	Empty	Gene_Symbol=ME2 NAD-dependent malic enzyme, mitochondrial	IPI00011201	65 kDa		unknown	11	0	13	
1070	true	Empty	Gene_Symbol=ACAA1 3-ketoacyl-CoA thiolase, peroxisomal	IPI00012828	44 kDa		unknown	10	0	15	
1071	true	Empty	Gene_Symbol=YARS2 Tyrosyl-tRNA synthetase, mitochondrial	IPI00165092	53 kDa		unknown	4	0	19	
1072	true	Empty	Gene_Symbol=C10orf119 Isoform 1 of UPF0557 protein C10orf119	IPI00478758	73 kDa	true	unknown	12	0	6	
1073	true	Empty	Gene_Symbol=CAST Isoform 7 of Calpastatin	IPI00761035 (+3)	83 kDa		unknown	8	0	4	
1074	true	Empty	Gene_Symbol=ETFB Isoform 1 of Electron transfer flavoprotein subunit beta	IPI00004902 (+1)	28 kDa		unknown	8	4	7	
1075	true	Empty	Gene_Symbol=AK3L1 Adenylate kinase isoenzyme 4, mitochondrial	IPI00016568	25 kDa		unknown	6	2	7	
1076	true	Empty	Gene_Symbol=CORO7 Isoform 1 of Coronin-7	IPI00027996 (+1)	101 kDa		unknown	5	5	9	
1077	true	Empty	Gene_Symbol=SUMF2 sulfatase modifying factor 2 isoform b precursor	IPI00171412 (+2)	36 kDa		unknown	4	3	11	
1078	true	Empty	Gene_Symbol=SEC31A Isoform 3 of Protein transport protein Sec31A	IPI00305152 (+5)	122 kDa		unknown	8	6	3	
1079	true	Empty	Gene_Symbol=RDH11 Isoform 1 of Retinol dehydrogenase 11	IPI00339384	35 kDa		unknown	3	6	8	
1080	true	Empty	Gene_Symbol=SPAG9 Isoform 4 of C-Jun-amino-terminal kinase-interacting protein 4	IPI00479676 (+2)	145 kDa	true	unknown	8	6	3	
1081	true	Empty	Gene_Symbol=UBE3C Isoform 1 of Ubiquitin-protein ligase E3C	IPI00604464	124 kDa		unknown	6	2	12	
1082	true	Empty	Gene_Symbol=SSR4 Translocon-associated protein subunit delta precursor	IPI00019385	20 kDa		unknown	7	3	13	
1083	true	Empty	Gene_Symbol=STXBP2 cDNA FLJ54775, highly similar to Syntaxin-binding protein 2	IPI00019971 (+2)	68 kDa		unknown	7	3	12	
1084	true	Empty	Gene_Symbol=SPCS2 Signal peptidase complex subunit 2	IPI00472939	25 kDa		unknown	8	2	9	
1085	true	Empty	Gene_Symbol=MAGED2 Isoform 1 of Melanoma-associated antigen D2	IPI00009542 (+3)	65 kDa		unknown	5	5	5	
1086	true	Empty	Gene_Symbol=UQCRC1 Cytochrome b-c1 complex subunit 1, mitochondrial	IPI00013847	53 kDa		unknown	10	1	4	
1087	true	Empty	Gene_Symbol=ACOT1 Acyl-coenzyme A thioesterase 1	IPI00333838	46 kDa		unknown	8	5	6	
1088	true	Empty	Gene_Symbol=SAAL1 Similar to Protein SAAL1. Isoform 2	IPI00304935	54 kDa		unknown	11	4	10	
1089	true	Empty	Gene_Symbol=KIAA0664 Protein KIAA0664	IPI00939707	147 kDa		unknown	9	5	5	
1090	true	Empty	Gene_Symbol=NAGK N-acetylglucosamine kinase	IPI00296526 (+1)	42 kDa		unknown	13	1	10	
1091	true	Empty	Gene_Symbol=APEH Acylamino-acid-releasing enzyme	IPI00337741 (+1)	81 kDa		unknown	3	9	8	
1092	true	Empty	Gene_Symbol=S100A10 Protein S100-A10	IPI00183695	11 kDa		unknown	1	3	13	
1093	true	Empty	Gene_Symbol=PTPN11 Isoform 2 of Tyrosine-protein phosphatase non-receptor type 11	IPI00298347 (+1)	68 kDa		unknown	10	1	8	
1094	true	Empty	Gene_Symbol=EIF2B4 Isoform 1 of Translation initiation factor eIF-2B subunit delta	IPI00005979 (+2)	58 kDa		unknown	8	1	11	
1095	true	Empty	Gene_Symbol=PLAA Phospholipase A-2-activating protein	IPI00218465	87 kDa		unknown	11	4	2	
1096	true	Empty	Gene_Symbol=DSP Isoform DPI of Desmoplakin	IPI00013933	332 kDa		unknown	16	1	1	
1097	true	Empty	Gene_Symbol=PMVK Phosphomevalonate kinase	IPI00220648	22 kDa		unknown	5	0	17	
1098	true	Empty	Gene_Symbol=TMPO Isoform Beta of Lamina-associated polypeptide 2, isoforms beta/gamma	IPI00030131 (+1)	51 kDa	true	unknown	5	0	7	
1099	true	Empty	Gene_Symbol=TUBB4 Tubulin beta-4 chain	IPI00023598	50 kDa	true	unknown	3	0	22	
1100	true	Empty	Gene_Symbol=U2AF2 Isoform 1 of Splicing factor U2AF 65 kDa subunit	IPI00031556 (+1)	54 kDa		unknown	3	4	6	
1101	true	Empty	Gene_Symbol=NFU1 HIRA interacting protein 5 isoform 1	IPI00160021 (+2)	26 kDa		unknown	7	3	11	
1102	true	Empty	Gene_Symbol=SORT1 Sortilin	IPI00217882	92 kDa		unknown	4	11	4	
1103	true	Empty	Gene_Symbol=HEBP2 HEBP2 protein (Fragment)	IPI00644697 (+1)	24 kDa		unknown	10	6	5	
1104	true	Empty	Gene_Symbol=MTHFD1L Methylenetetrahydrofolate dehydrogenase (NADP+ dependent) 1-like	IPI00291646 (+1)	106 kDa		unknown	3	2	9	
1105	true	Empty	Gene_Symbol=C10orf58 Uncharacterized protein C10orf58	IPI00296190 (+3)	26 kDa		unknown	5	3	13	
1106	true	Empty	Gene_Symbol=IAH1 Isoamyl acetate-hydrolyzing esterase 1 homolog	IPI00419194	28 kDa		unknown	5	3	11	
1107	true	Empty	Gene_Symbol=PPP6C Isoform 1 of Serine/threonine-protein phosphatase 6 catalytic subunit	IPI00012970 (+1)	35 kDa		unknown	8	5	4	
1108	true	Empty	Gene_Symbol=AIP Aryl-hydrocarbon receptor interacting protein (Fragment)	IPI00010460 (+1)	6 kDa		unknown	14	3	4	
1109	true	Empty	Gene_Symbol=VPS29 Isoform 1 of Vacuolar protein sorting-associated protein 29	IPI00170796	21 kDa		unknown	7	4	7	
1110	true	Empty	Gene_Symbol=SARS2 Seryl-tRNA synthetase, mitochondrial	IPI00328361	58 kDa		unknown	12	3	6	
1111	true	Empty	Gene_Symbol=PPP2R2A Serine/threonine-protein phosphatase 2A 55 kDa regulatory subunit B alpha isoform	IPI00332511 (+1)	52 kDa		unknown	10	5	3	
1112	true	Empty	Gene_Symbol=TCEA1 Isoform 1 of Transcription elongation factor A protein 1	IPI00333215 (+2)	34 kDa		unknown	9	3	3	
1113	true	Empty	Gene_Symbol=LNPEP Isoform 2 of Leucyl-cystinyl aminopeptidase	IPI00221240 (+3)	116 kDa		unknown	9	7	4	
1114	true	Empty	Gene_Symbol=TXNDC12 Thioredoxin domain-containing protein 12	IPI00026328	19 kDa		unknown	1	2	10	
1115	true	Empty	Gene_Symbol=COPS6 COP9 signalosome complex subunit 6	IPI00163230 (+2)	36 kDa		unknown	11	5	5	
1116	true	Empty	Gene_Symbol=COX5A Cytochrome c oxidase subunit 5A, mitochondrial	IPI00025086	17 kDa		unknown	7	1	10	
1117	true	Empty	Gene_Symbol=EIF3H Eukaryotic translation initiation factor 3, subunit 3 gamma, 40kDa, isoform CRA_b	IPI00647650 (+1)	42 kDa		unknown	14	1	0	
1118	true	Empty	Gene_Symbol=SGTA Small glutamine-rich tetratricopeptide repeat-containing protein alpha	IPI00013949	34 kDa		unknown	7	0	13	
1119	true	Empty	Gene_Symbol=ITPA Inosine triphosphate pyrophosphatase	IPI00018783	21 kDa		unknown	10	0	13	
1120	true	Empty	Gene_Symbol=CNP Isoform CNPI of 2',3'-cyclic-nucleotide 3'-phosphodiesterase	IPI00220993 (+1)	45 kDa		unknown	4	0	9	
1121	true	Empty	Gene_Symbol=SQRDL Sulfide:quinone oxidoreductase, mitochondrial	IPI00009634	50 kDa		unknown	15	0	2	
1122	true	Empty	Gene_Symbol=CORO1B Coronin-1B	IPI00007058	54 kDa		unknown	5	7	0	
1123	true	Empty	Gene_Symbol=CARHSP1 Calcium-regulated heat stable protein 1	IPI00304409	16 kDa		unknown	0	0	16	
1124	true	Empty	Gene_Symbol=AIFM1 Isoform 1 of Apoptosis-inducing factor 1, mitochondrial	IPI00000690 (+1)	67 kDa		unknown	5	6	5	
1125	true	Empty	Gene_Symbol=CRYZ Quinone oxidoreductase	IPI00000792	35 kDa		unknown	8	5	5	
1126	true	Empty	Gene_Symbol=ATP6V1B2 V-type proton ATPase subunit B, brain isoform	IPI00007812	57 kDa		unknown	7	3	1	
1127	true	Empty	Gene_Symbol=EPHX1 Epoxide hydrolase 1	IPI00009896	53 kDa		unknown	3	0	4	
1128	true	Empty	Gene_Symbol=LMAN2 Vesicular integral-membrane protein VIP36	IPI00009950	40 kDa		unknown	10	2	4	
1129	true	Empty	Gene_Symbol=SCYL1 Isoform 4 of N-terminal kinase-like protein	IPI00062264 (+5)	86 kDa		unknown	9	4	6	
1130	true	Empty	Gene_Symbol=DNAJC13 DnaJ homolog subfamily C member 13	IPI00307259	254 kDa		unknown	4	3	13	
1131	true	Empty	Gene_Symbol=INF2 Isoform 2 of Inverted formin-2	IPI00876962 (+2)	135 kDa		unknown	7	4	5	
1132	true	Empty	Gene_Symbol=NIF3L1 Isoform 1 of NIF3-like protein 1	IPI00604624 (+1)	42 kDa		unknown	5	4	7	
1133	true	Empty	Gene_Symbol=PDLIM7 Isoform 1 of PDZ and LIM domain protein 7	IPI00023122	50 kDa		unknown	3	5	6	
1134	true	Empty	Gene_Symbol=GSTZ1 glutathione transferase zeta 1 isoform 1	IPI00556579	24 kDa		unknown	7	3	11	
1135	true	Empty	Gene_Symbol=SF3A3 Splicing factor 3A subunit 3	IPI00029764	59 kDa		unknown	7	5	6	
1136	true	Empty	Gene_Symbol=AFG3L2 AFG3-like protein 2	IPI00001091	89 kDa		unknown	5	2	7	
1137	true	Empty	Gene_Symbol=GRHPR Glyoxylate reductase/hydroxypyruvate reductase	IPI00037448	36 kDa		unknown	12	3	4	
1138	true	Empty	Gene_Symbol=SFRS2 Splicing factor, arginine/serine-rich 2	IPI00005978 (+1)	25 kDa		unknown	7	3	4	
1139	true	Empty	Gene_Symbol=STXBP1 Isoform 2 of Syntaxin-binding protein 1	IPI00046057 (+1)	69 kDa		unknown	7	1	10	
1140	true	Empty	Gene_Symbol=LYPLA1 cDNA FLJ60607, highly similar to Acyl-protein thioesterase 1	IPI00007321 (+2)	28 kDa		unknown	4	2	11	
1141	true	Empty	Gene_Symbol=PIGS Isoform 1 of GPI transamidase component PIG-S	IPI00465308 (+1)	62 kDa		unknown	11	1	6	
1142	true	Empty	Gene_Symbol=QDPR Dihydropteridine reductase	IPI00014439	26 kDa		unknown	12	1	8	
1143	true	Empty	Gene_Symbol=P4HA1 Isoform 2 of Prolyl 4-hydroxylase subunit alpha-1	IPI00218682 (+2)	61 kDa		unknown	6	1	12	
1144	true	Empty	Gene_Symbol=ACAD9 Acyl-CoA dehydrogenase family member 9, mitochondrial	IPI00152981	69 kDa		unknown	6	1	12	
1145	true	Empty	Gene_Symbol=EIF3G Eukaryotic translation initiation factor 3 subunit G	IPI00290460	36 kDa		unknown	8	1	3	
1146	true	Empty	Gene_Symbol=DDX50 ATP-dependent RNA helicase DDX50	IPI00031554	83 kDa	true	unknown	3	2	10	
1147	true	Empty	Gene_Symbol=DRG2 Developmentally-regulated GTP-binding protein 2	IPI00022697	41 kDa		unknown	11	3	9	
1148	true	Empty	Gene_Symbol=RUFY1 Isoform 1 of RUN and FYVE domain-containing protein 1	IPI00744637 (+1)	80 kDa		unknown	1	0	20	
1149	true	Empty	Gene_Symbol=PECI peroxisomal D3,D2-enoyl-CoA isomerase isoform 1	IPI00419263 (+1)	40 kDa		unknown	13	0	9	
1150	true	Empty	Gene_Symbol=MYO1B Isoform 1 of Myosin-Ib	IPI00376344 (+2)	132 kDa		unknown	3	0	11	
1151	true	Empty	Gene_Symbol=ATP6V1E1 V-type proton ATPase subunit E 1	IPI00003856	26 kDa		unknown	7	4	8	
1152	true	Empty	Gene_Symbol=ERLIN1 ER lipid raft associated 1	IPI00007940 (+1)	39 kDa	true	unknown	10	3	10	
1153	true	Empty	Gene_Symbol=IRGQ Immunity-related GTPase family Q protein	IPI00103925	63 kDa		unknown	3	2	9	
1154	true	Empty	Gene_Symbol=SCFD1 Sec1 family domain-containing protein 1	IPI00165261 (+3)	72 kDa		unknown	2	3	15	
1155	true	Empty	Gene_Symbol=AK3 GTP:AMP phosphotransferase mitochondrial	IPI00465256	26 kDa		unknown	3	1	8	
1156	true	Empty	Gene_Symbol=PMPCB Mitochondrial-processing peptidase subunit beta	IPI00927892	54 kDa		unknown	8	5	3	
1157	true	Empty	Gene_Symbol=COPE Coatomer subunit epsilon	IPI00465132	34 kDa		unknown	13	3	3	
1158	true	Empty	Gene_Symbol=GRWD1 Glutamate-rich WD repeat-containing protein 1	IPI00027831	49 kDa		unknown	9	2	10	
1159	true	Empty	Gene_Symbol=DFNA5 Isoform Long of Non-syndromic hearing impairment protein 5	IPI00029656	55 kDa		unknown	8	3	6	
1160	true	Empty	Gene_Symbol=STK24 Isoform B of Serine/threonine-protein kinase 24	IPI00002212 (+3)	49 kDa	true	unknown	9	4	7	
1161	true	Empty	Gene_Symbol=CSNK2B Casein kinase 2, beta polypeptide, isoform CRA_d	IPI00640088	27 kDa		unknown	8	1	9	
1162	true	Empty	Gene_Symbol=SLC9A3R1 Na(+)/H(+) exchange regulatory cofactor NHE-RF1	IPI00003527	39 kDa		unknown	9	4	2	
1163	true	Empty	Gene_Symbol=C11orf68 basophilic leukemia expressed protein BLES03 isoform 2	IPI00027794 (+2)	31 kDa		unknown	10	2	7	
1164	true	Empty	Gene_Symbol=CLASP1 Isoform 1 of CLIP-associating protein 1	IPI00396279 (+3)	169 kDa	true	unknown	15	2	4	
1165	true	Empty	Gene_Symbol=PRKAR1A cAMP-dependent protein kinase type I-alpha regulatory subunit	IPI00021831	43 kDa		unknown	8	6	3	
1166	true	Empty	Gene_Symbol=ARL1 ADP-ribosylation factor-like protein 1	IPI00219518	20 kDa		unknown	12	3	7	
1167	true	Empty	Gene_Symbol=GPS1 Isoform 1 of COP9 signalosome complex subunit 1	IPI00156282 (+2)	56 kDa		unknown	8	2	1	
1168	true	Empty	Gene_Symbol=SLC16A3 Monocarboxylate transporter 4	IPI00006666	49 kDa		unknown	4	8	2	
1169	true	Empty	Gene_Symbol=RFC5 Replication factor C subunit 5	IPI00031514	38 kDa		unknown	5	1	12	
1170	true	Empty	Gene_Symbol=MAT2B Isoform 1 of Methionine adenosyltransferase 2 subunit beta	IPI00002324 (+1)	38 kDa		unknown	8	4	10	
1171	true	Empty	Gene_Symbol=SNRPB Isoform SM-B' of Small nuclear ribonucleoprotein-associated proteins B and B'	IPI00027285 (+4)	25 kDa		unknown	16	1	5	
1172	true	Empty	Gene_Symbol=PDS5A PDS5, regulator of cohesion maintenance, homolog A isoform 2	IPI00303063 (+1)	147 kDa	true	unknown	6	3	8	
1173	true	Empty	Gene_Symbol=DYNLL1 Dynein light chain 1, cytoplasmic	IPI00019329	10 kDa	true	unknown	14	3	7	
1174	true	Empty	Gene_Symbol=- 14 kDa protein	IPI00179589 (+2)	14 kDa		unknown	11	8	4	
1175	true	Empty	Gene_Symbol=RPS29 40S ribosomal protein S29	IPI00182289	7 kDa		unknown	1	0	9	
1176	true	Empty	Gene_Symbol=GADD45GIP1 Growth arrest and DNA damage-inducible proteins-interacting protein 1	IPI00552587	25 kDa		unknown	10	0	11	
1177	true	Empty	Gene_Symbol=KIAA1524 Isoform 1 of Protein CIP2A	IPI00154283	102 kDa		unknown	0	0	14	
1178	true	Empty	Gene_Symbol=MRPS26 28S ribosomal protein S26, mitochondrial	IPI00006606	24 kDa		unknown	10	0	11	
1179	true	Empty	Gene_Symbol=PSMG2 Proteasome assembly chaperone 2	IPI00644482	29 kDa		unknown	7	0	9	
1180	true	Empty	Gene_Symbol=COPS3 COP9 signalosome complex subunit 3	IPI00025721	48 kDa		unknown	9	6	3	
1181	true	Empty	Gene_Symbol=TRIM25 E3 ubiquitin/ISG15 ligase TRIM25	IPI00029629	71 kDa		unknown	5	3	10	
1182	true	Empty	Gene_Symbol=LRRC40 Leucine-rich repeat-containing protein 40	IPI00152998	68 kDa		unknown	8	1	2	
1183	true	Empty	Gene_Symbol=ATP1B3 Sodium/potassium-transporting ATPase subunit beta-3	IPI00008167	32 kDa		unknown	6	3	9	
1184	true	Empty	Gene_Symbol=TBC1D13 TBC1 domain family, member 13	IPI00647082	47 kDa		unknown	8	1	3	
1185	true	Empty	Gene_Symbol=SORD Sorbitol dehydrogenase	IPI00216057	38 kDa		unknown	7	4	2	
1186	true	Empty	Gene_Symbol=HIBCH Isoform 1 of 3-hydroxyisobutyryl-CoA hydrolase, mitochondrial	IPI00419802	43 kDa		unknown	11	2	10	
1187	true	Empty	Gene_Symbol=ADI1 Isoform 1 of 1,2-dihydroxy-3-keto-5-methylthiopentene dioxygenase	IPI00651738	21 kDa		unknown	4	2	4	
1188	true	Empty	Gene_Symbol=ACSL4 Isoform Long of Long-chain-fatty-acid--CoA ligase 4	IPI00029737 (+2)	79 kDa	true	unknown	4	6	4	
1189	true	Empty	Gene_Symbol=GMFB Glia maturation factor, beta	IPI00412987 (+1)	18 kDa		unknown	4	9	2	
1190	true	Empty	Gene_Symbol=MRPL17 39S ribosomal protein L17, mitochondrial	IPI00172591	20 kDa		unknown	2	1	11	
1191	true	Empty	Gene_Symbol=ECE1 Isoform B of Endothelin-converting enzyme 1	IPI00002478 (+3)	87 kDa		unknown	6	3	9	
1192	true	Empty	Gene_Symbol=TOP1 DNA topoisomerase 1	IPI00413611	91 kDa		unknown	3	2	7	
1193	true	Empty	Gene_Symbol=ETHE1 Protein ETHE1, mitochondrial	IPI00003766	28 kDa		unknown	12	3	2	
1194	true	Empty	Gene_Symbol=TBC1D15 TBC1 domain family, member 15 isoform 1	IPI00154645 (+2)	82 kDa		unknown	8	1	3	
1195	true	Empty	Gene_Symbol=SRPRB Signal recognition particle receptor subunit beta	IPI00295098	30 kDa		unknown	10	1	5	
1196	true	Empty	Gene_Symbol=LARP1 La-related protein 1 (La ribonucleoprotein domain family member 1). Isoform 2	IPI00643027	123 kDa		unknown	6	2	7	
1197	true	Empty	Gene_Symbol=PDLIM1 PDZ and LIM domain protein 1	IPI00010414	36 kDa		unknown	4	0	7	
1198	true	Empty	Gene_Symbol=CCDC47 Isoform 1 of Coiled-coil domain-containing protein 47	IPI00024642 (+1)	56 kDa		unknown	8	1	7	
1199	true	Empty	Gene_Symbol=PPIF Peptidyl-prolyl cis-trans isomerase F, mitochondrial	IPI00026519	22 kDa		unknown	5	4	3	
1200	true	Empty	Gene_Symbol=PGRMC1 Membrane-associated progesterone receptor component 1	IPI00220739	22 kDa	true	unknown	9	5	8	
1201	true	Empty	Gene_Symbol=RPL28 60S ribosomal protein L28	IPI00182533	16 kDa		unknown	4	2	0	
1202	true	Empty	Gene_Symbol=SAE1 SUMO-activating enzyme subunit 1	IPI00033130	38 kDa		unknown	16	0	4	
1203	true	Empty	Gene_Symbol=DFFA Isoform DFF45 of DNA fragmentation factor subunit alpha (Fragment)	IPI00010882	37 kDa		unknown	7	0	11	
1204	true	Empty	Gene_Symbol=NUDCD1 Isoform 2 of NudC domain-containing protein 1	IPI00306398 (+1)	64 kDa		unknown	9	0	1	
1205	true	Empty	Gene_Symbol=CFL2 Cofilin-2	IPI00413344	19 kDa	true	unknown	12	0	7	
1206	true	Empty	Gene_Symbol=MRPL15 39S ribosomal protein L15, mitochondrial	IPI00023086	33 kDa		unknown	7	0	10	
1207	true	Empty	Gene_Symbol=NDUFAF2 Mimitin, mitochondrial	IPI00031109	20 kDa		unknown	4	0	9	
1208	true	Empty	Gene_Symbol=RPS15 40S ribosomal protein S15	IPI00479058	17 kDa		unknown	7	0	11	
1209	true	Empty	Gene_Symbol=NLN Neurolysin, mitochondrial	IPI00010346	81 kDa		unknown	6	5	6	
1210	true	Empty	Gene_Symbol=PYCR2 Pyrroline-5-carboxylate reductase 2	IPI00470610	34 kDa	true	unknown	6	3	11	
1211	true	Empty	Gene_Symbol=DHPS Isoform Long of Deoxyhypusine synthase	IPI00026829	41 kDa		unknown	8	3	7	
1212	true	Empty	Gene_Symbol=AASDHPPT L-aminoadipate-semialdehyde dehydrogenase-phosphopantetheinyl transferase	IPI00250297	36 kDa		unknown	10	5	4	
1213	true	Empty	Gene_Symbol=RSU1 Ras suppressor protein 1	IPI00017256	32 kDa		unknown	4	3	5	
1214	true	Empty	Gene_Symbol=SUCLG1 Succinyl-CoA ligase [GDP-forming] subunit alpha, mitochondrial	IPI00872762 (+1)	36 kDa		unknown	7	2	7	
1215	true	Empty	Gene_Symbol=PMPCA Mitochondrial-processing peptidase subunit alpha	IPI00166749	58 kDa		unknown	4	3	4	
1216	true	Empty	Gene_Symbol=ECH1 Delta(3,5)-Delta(2,4)-dienoyl-CoA isomerase, mitochondrial	IPI00011416	36 kDa		unknown	4	6	8	
1217	true	Empty	Gene_Symbol=BPNT1 Isoform 1 of 3'(2'),5'-bisphosphate nucleotidase 1	IPI00410214 (+1)	33 kDa		unknown	7	4	5	
1218	true	Empty	Gene_Symbol=LUC7L2 cDNA FLJ55988, highly similar to RNA-binding protein Luc7-like 2	IPI00006932	54 kDa	true	unknown	9	5	1	
1219	true	Empty	Gene_Symbol=EIF2AK2 Interferon-induced, double-stranded RNA-activated protein kinase	IPI00019463 (+1)	62 kDa		unknown	5	2	12	
1220	true	Empty	Gene_Symbol=PCK2 Isoform 1 of Phosphoenolpyruvate carboxykinase [GTP], mitochondrial	IPI00797038 (+1)	71 kDa		unknown	5	3	9	
1221	true	Empty	Gene_Symbol=RPS21;LOC100291837 40S ribosomal protein S21	IPI00017448	9 kDa		unknown	11	1	6	
1222	true	Empty	Gene_Symbol=CBX3 Chromobox protein homolog 3	IPI00297579	21 kDa	true	unknown	9	7	5	
1223	true	Empty	Gene_Symbol=SEPHS1 Selenide, water dikinase 1	IPI00029056	43 kDa		unknown	11	1	4	
1224	true	Empty	Gene_Symbol=TFG Protein TFG	IPI00294619 (+1)	43 kDa		unknown	10	0	5	
1225	true	Empty	Gene_Symbol=TPP2 Tripeptidyl-peptidase 2	IPI00020416 (+1)	138 kDa		unknown	5	0	4	
1226	true	Empty	Gene_Symbol=PRPSAP2 Phosphoribosyl pyrophosphate synthase-associated protein 2	IPI00003168	41 kDa	true	unknown	5	0	1	
1227	true	Empty	Gene_Symbol=PFKL Isoform 1 of 6-phosphofructokinase, liver type	IPI00332371	85 kDa	true	unknown	3	0	0	
1228	true	Empty	Gene_Symbol=DRAP1 Isoform 1 of Dr1-associated corepressor	IPI00003084 (+1)	22 kDa		unknown	2	1	11	
1229	true	Empty	Gene_Symbol=RHOG Rho-related GTP-binding protein RhoG	IPI00017342	21 kDa	true	unknown	8	0	9	
1230	true	Empty	Gene_Symbol=MCCC2 Isoform 1 of Methylcrotonoyl-CoA carboxylase beta chain, mitochondrial	IPI00784044	61 kDa		unknown	8	0	5	
1231	true	Empty	Gene_Symbol=SLC7A5 Large neutral amino acids transporter small subunit 1	IPI00008986	55 kDa		unknown	7	14	0	
1232	true	Empty	Gene_Symbol=TMEM126A Transmembrane protein 126A	IPI00031064	22 kDa		unknown	4	0	12	
1233	true	Empty	Gene_Symbol=QSOX2 Sulfhydryl oxidase 2	IPI00376394	78 kDa		unknown	12	0	5	
1234	true	Empty	Gene_Symbol=HTRA2 Isoform 1 of Serine protease HTRA2, mitochondrial	IPI00001663 (+1)	49 kDa		unknown	15	1	0	
1235	true	Empty	Gene_Symbol=NDUFS1 NADH-ubiquinone oxidoreductase 75 kDa subunit	IPI00604664 (+2)	81 kDa		unknown	1	0	15	
1236	true	Empty	Gene_Symbol=TMSL3 Thymosin beta-4-like protein 3	IPI00180240 (+4)	5 kDa		unknown	10	0	0	
1237	true	Empty	Gene_Symbol=DUSP12 Dual specificity protein phosphatase 12	IPI00009210	38 kDa		unknown	6	3	3	
1238	true	Empty	Gene_Symbol=TSG101 Isoform 1 of Tumor susceptibility gene 101 protein	IPI00018434	44 kDa		unknown	4	4	4	
1239	true	Empty	Gene_Symbol=DECR1 2,4-dienoyl-CoA reductase, mitochondrial	IPI00003482	36 kDa		unknown	6	5	6	
1240	true	Empty	Gene_Symbol=PLCG1 Isoform 1 of 1-phosphatidylinositol-4,5-bisphosphate phosphodiesterase gamma-1	IPI00016736 (+1)	149 kDa		unknown	10	5	3	
1241	true	Empty	Gene_Symbol=UTRN Utrophin	IPI00009329	394 kDa		unknown	7	3	7	
1242	true	Empty	Gene_Symbol=TTC38 Tetratricopeptide repeat protein 38	IPI00550644	53 kDa		unknown	8	2	5	
1243	true	Empty	Gene_Symbol=LARS2 Probable leucyl-tRNA synthetase, mitochondrial	IPI00014213	102 kDa		unknown	4	2	5	
1244	true	Empty	Gene_Symbol=TCEB2 Transcription elongation factor B polypeptide 2	IPI00026670 (+2)	13 kDa		unknown	6	4	7	
1245	true	Empty	Gene_Symbol=CTNNBL1 Isoform 2 of Beta-catenin-like protein 1	IPI00472981 (+2)	43 kDa		unknown	6	2	5	
1246	true	Empty	Gene_Symbol=PRPF4 Isoform 1 of U4/U6 small nuclear ribonucleoprotein Prp4	IPI00150269 (+1)	58 kDa		unknown	7	3	6	
1247	true	Empty	Gene_Symbol=RAB5B Ras-related protein Rab-5B	IPI00017344	24 kDa	true	unknown	2	3	12	
1248	true	Empty	Gene_Symbol=AP1B1 Isoform A of AP-1 complex subunit beta-1	IPI00328257 (+2)	105 kDa	true	unknown	7	0	8	
1249	true	Empty	Gene_Symbol=PPM1A Isoform Alpha-1 of Protein phosphatase 1A	IPI00020950 (+1)	42 kDa	true	unknown	6	2	5	
1250	true	Empty	Gene_Symbol=AP1M1 AP-1 complex subunit mu-1	IPI00032516 (+1)	49 kDa		unknown	6	6	2	
1251	true	Empty	Gene_Symbol=NFKB2 nuclear factor of kappa light polypeptide gene enhancer in B-cells 2 isoform b	IPI00807463 (+1)	97 kDa		unknown	6	1	7	
1252	true	Empty	Gene_Symbol=PRAF2 PRA1 family protein 2	IPI00026994	19 kDa		unknown	7	2	7	
1253	true	Empty	Gene_Symbol=PBK cDNA FLJ58333, highly similar to T-lymphokine-activated killer cell-originated protein kinase	IPI00306708	37 kDa		unknown	5	6	8	
1254	true	Empty	Gene_Symbol=SPC24 Kinetochore protein Spc24	IPI00168317	22 kDa		unknown	6	0	8	
1255	true	Empty	Gene_Symbol=ARL6IP5 PRA1 family protein 3	IPI00007426 (+1)	22 kDa		unknown	14	2	1	
1256	true	Empty	Gene_Symbol=PPP4R1 Isoform 1 of Serine/threonine-protein phosphatase 4 regulatory subunit 1	IPI00411730 (+1)	107 kDa		unknown	1	0	14	
1257	true	Empty	Gene_Symbol=TUBGCP2 Gamma-tubulin complex component 2	IPI00029705 (+1)	103 kDa		unknown	1	0	12	
1258	true	Empty	Gene_Symbol=SSR1 Isoform 1 of Translocon-associated protein subunit alpha	IPI00301021	32 kDa		unknown	8	2	2	
1259	true	Empty	Gene_Symbol=POLD1 DNA polymerase delta catalytic subunit	IPI00002894	124 kDa		unknown	4	0	13	
1260	true	Empty	Gene_Symbol=EIF2A Eukaryotic translation initiation factor 2A	IPI00012462	68 kDa		unknown	3	9	0	
1261	true	Empty	Gene_Symbol=PLOD1 cDNA, FLJ79184, highly similar to Procollagen-lysine, 2-oxoglutarate 5-dioxygenase 1	IPI00027192 (+1)	88 kDa		unknown	9	0	11	
1262	true	Empty	Gene_Symbol=MRPS23 28S ribosomal protein S23, mitochondrial	IPI00032881	22 kDa		unknown	2	0	13	
1263	true	Empty	Gene_Symbol=PNPT1 Polyribonucleotide nucleotidyltransferase 1, mitochondrial	IPI00744711	86 kDa		unknown	8	0	6	
1264	true	Empty	Gene_Symbol=EIF4H Isoform Long of Eukaryotic translation initiation factor 4H	IPI00014263	27 kDa	true	unknown	4	0	6	
1265	true	Empty	Gene_Symbol=HSD17B4 Peroxisomal multifunctional enzyme type 2	IPI00019912	80 kDa		unknown	5	6	5	
1266	true	Empty	Gene_Symbol=GNE Bifunctional UDP-N-acetylglucosamine 2-epimerase/N-acetylmannosamine kinase	IPI00023162 (+1)	79 kDa		unknown	4	1	5	
1267	true	Empty	Gene_Symbol=AACS Isoform 1 of Acetoacetyl-CoA synthetase	IPI00217272	75 kDa		unknown	2	2	4	
1268	true	Empty	Gene_Symbol=FAM82B Regulator of microtubule dynamics protein 1	IPI00329696 (+1)	36 kDa		unknown	2	2	5	
1269	true	Empty	Gene_Symbol=RPS28 40S ribosomal protein S28	IPI00719622	8 kDa		unknown	5	4	8	
1270	true	Empty	Gene_Symbol=HIP1R Huntingtin-interacting protein 1-related protein	IPI00024417 (+1)	119 kDa		unknown	4	2	10	
1271	true	Empty	Gene_Symbol=CYB5R1 NADH-cytochrome b5 reductase 1	IPI00470674	34 kDa		unknown	1	4	4	
1272	true	Empty	Gene_Symbol=MPST 3-mercaptopyruvate sulfurtransferase	IPI00165360 (+1)	33 kDa		unknown	7	2	10	
1273	true	Empty	Gene_Symbol=COPS5 COP9 signalosome complex subunit 5	IPI00009958	38 kDa		unknown	8	2	4	
1274	true	Empty	Gene_Symbol=SRPR Signal recognition particle receptor subunit alpha	IPI00385267	70 kDa		unknown	9	2	5	
1275	true	Empty	Gene_Symbol=PLP2 Proteolipid protein 2	IPI00030362	17 kDa		unknown	4	6	9	
1276	true	Empty	Gene_Symbol=OGT Isoform 3 of UDP-N-acetylglucosamine--peptide N-acetylglucosaminyltransferase 110 kDa subunit	IPI00005780 (+1)	117 kDa		unknown	7	1	7	
1277	true	Empty	Gene_Symbol=MRPS27 cDNA FLJ54536, highly similar to Mitochondrial 28S ribosomal protein S27	IPI00022002 (+1)	49 kDa		unknown	4	1	10	
1278	true	Empty	Gene_Symbol=EIF2B2 Translation initiation factor eIF-2B subunit beta	IPI00028083	39 kDa		unknown	10	1	5	
1279	true	Empty	Gene_Symbol=KHDRBS1 Isoform 1 of KH domain-containing, RNA-binding, signal transduction-associated protein 1	IPI00008575 (+2)	48 kDa		unknown	3	2	5	
1280	true	Empty	Gene_Symbol=PARVA Isoform 1 of Alpha-parvin	IPI00018963	42 kDa		unknown	6	3	5	
1281	true	Empty	Gene_Symbol=RANBP2 E3 SUMO-protein ligase RanBP2	IPI00221325	358 kDa	true	unknown	8	5	2	
1282	true	Empty	Gene_Symbol=SEPT10 Isoform 1 of Septin-10	IPI00374970 (+3)	53 kDa	true	unknown	7	4	4	
1283	true	Empty	Gene_Symbol=RTCD1 Isoform 1 of RNA 3'-terminal phosphate cyclase	IPI00011726 (+1)	39 kDa		unknown	5	5	5	
1284	true	Empty	Gene_Symbol=PRKACA Isoform 2 of cAMP-dependent protein kinase catalytic subunit alpha	IPI00217960 (+1)	40 kDa	true	unknown	9	5	3	
1285	true	Empty	Gene_Symbol=RBM12 RNA-binding protein 12	IPI00550308	97 kDa		unknown	6	1	4	
1286	true	Empty	Gene_Symbol=FAM91A1 Protein FAM91A1	IPI00152671	94 kDa		unknown	10	3	1	
1287	true	Empty	Gene_Symbol=RAE1 mRNA export factor	IPI00019733	41 kDa		unknown	5	6	0	
1288	true	Empty	Gene_Symbol=CYP51A1 cytochrome P450, family 51, subfamily A, polypeptide 1 isoform 1	IPI00295772 (+1)	57 kDa		unknown	6	0	9	
1289	true	Empty	Gene_Symbol=PSMB9 Isoform LMP2.L of Proteasome subunit beta type-9	IPI00000787 (+1)	23 kDa		unknown	4	0	14	
1290	true	Empty	Gene_Symbol=SH3KBP1 Isoform 1 of SH3 domain-containing kinase-binding protein 1	IPI00294962 (+3)	73 kDa		unknown	9	0	3	
1291	true	Empty	Gene_Symbol=GCLM Glutamate--cysteine ligase regulatory subunit	IPI00010090	31 kDa		unknown	7	0	12	
1292	true	Empty	Gene_Symbol=CUL5 Cullin-5	IPI00216003 (+1)	97 kDa		unknown	5	0	10	
1293	true	Empty	Gene_Symbol=PPP2R1B Isoform 1 of Serine/threonine-protein phosphatase 2A 65 kDa regulatory subunit A beta isoform	IPI00294178 (+2)	66 kDa	true	unknown	9	0	4	
1294	true	Empty	Gene_Symbol=TK1 Thymidine kinase, cytosolic	IPI00299214	25 kDa		unknown	4	0	10	
1295	true	Empty	Gene_Symbol=LIMA1 Isoform Beta of LIM domain and actin-binding protein 1	IPI00008918 (+4)	85 kDa		unknown	14	2	0	
1296	true	Empty	Gene_Symbol=B2M Beta-2-microglobulin	IPI00004656 (+1)	14 kDa		unknown	0	4	7	
1297	true	Empty	Gene_Symbol=HM13 Isoform 1 of Minor histocompatibility antigen H13	IPI00152441 (+3)	41 kDa		unknown	6	7	0	
1298	true	Empty	Gene_Symbol=ANXA8 cDNA FLJ56319, highly similar to Annexin A8	IPI00872295 (+5)	44 kDa		unknown	0	0	12	
1299	true	Empty	Gene_Symbol=BID Isoform 1 of BH3-interacting domain death agonist	IPI00413587 (+2)	22 kDa		unknown	0	0	19	
1300	true	Empty	Gene_Symbol=NUDCD3 NudC domain-containing protein 3	IPI00238209	41 kDa		unknown	0	0	15	
1301	true	Empty	Gene_Symbol=NUP88 Nuclear pore complex protein Nup88	IPI00001738	84 kDa		unknown	7	2	4	
1302	true	Empty	Gene_Symbol=LACTB2 Beta-lactamase-like protein 2	IPI00006952	33 kDa		unknown	4	4	6	
1303	true	Empty	Gene_Symbol=CPSF6 Isoform 1 of Cleavage and polyadenylation specificity factor subunit 6	IPI00012998 (+2)	59 kDa		unknown	11	3	3	
1304	true	Empty	Gene_Symbol=UACA Uveal autoantigen with coiled-coil domains and ankyrin repeats	IPI00173359 (+1)	163 kDa		unknown	3	1	8	
1305	true	Empty	Gene_Symbol=CBR3 Carbonyl reductase [NADPH] 3	IPI00290462	31 kDa	true	unknown	5	4	5	
1306	true	Empty	Gene_Symbol=DCI Isoform 1 of 3,2-trans-enoyl-CoA isomerase, mitochondrial	IPI00300567 (+1)	33 kDa		unknown	5	3	5	
1307	true	Empty	Gene_Symbol=STAU1 Isoform Long of Double-stranded RNA-binding protein Staufen homolog 1	IPI00000001 (+2)	63 kDa		unknown	6	2	2	
1308	true	Empty	Gene_Symbol=TCERG1 Isoform 1 of Transcription elongation regulator 1	IPI00247871 (+1)	124 kDa		unknown	4	1	3	
1309	true	Empty	Gene_Symbol=RPS20 40S ribosomal protein S20	IPI00012493	13 kDa		unknown	2	1	7	
1310	true	Empty	Gene_Symbol=NMT1 Isoform Long of Glycylpeptide N-tetradecanoyltransferase 1	IPI00329692 (+1)	57 kDa	true	unknown	4	4	1	
1311	true	Empty	Gene_Symbol=ME1 NADP-dependent malic enzyme	IPI00008215	64 kDa		unknown	8	0	3	
1312	true	Empty	Gene_Symbol=SFRS6 Isoform SRP55-1 of Splicing factor, arginine/serine-rich 6	IPI00012345 (+1)	40 kDa	true	unknown	7	2	2	
1313	true	Empty	Gene_Symbol=UROD Uroporphyrinogen decarboxylase	IPI00301489	41 kDa		unknown	7	2	1	
1314	true	Empty	Gene_Symbol=HK2 Hexokinase-2	IPI00102864 (+1)	102 kDa	true	unknown	6	4	0	
1315	true	Empty	Gene_Symbol=ABCF2 ATP-binding cassette sub-family F member 2	IPI00005045 (+1)	71 kDa		unknown	2	3	9	
1316	true	Empty	Gene_Symbol=TRIP10 Isoform 2 of Cdc42-interacting protein 4	IPI00018804 (+1)	63 kDa		unknown	7	1	3	
1317	true	Empty	Gene_Symbol=STAM Isoform 1 of Signal transducing adapter molecule 1	IPI00020178 (+1)	59 kDa		unknown	10	2	2	
1318	true	Empty	Gene_Symbol=TXNL1 Thioredoxin-like protein 1	IPI00305692 (+1)	32 kDa		unknown	10	1	3	
1319	true	Empty	Gene_Symbol=LAMC1 Laminin subunit gamma-1	IPI00298281	178 kDa		unknown	10	5	2	
1320	true	Empty	Gene_Symbol=SERBP1 SERPINE1 mRNA binding protein 1, isoform CRA_d	IPI00410693 (+1)	51 kDa		unknown	8	1	8	
1321	true	Empty	Gene_Symbol=DCUN1D5 DCN1-like protein 5	IPI00165361	28 kDa		unknown	6	5	8	
1322	true	Empty	Gene_Symbol=SQSTM1 Isoform 1 of Sequestosome-1	IPI00179473	48 kDa		unknown	12	1	3	
1323	true	Empty	Gene_Symbol=RCC1 regulator of chromosome condensation 1 isoform a	IPI00001661 (+2)	48 kDa		unknown	6	2	0	
1324	true	Empty	Gene_Symbol=RASA1 Isoform 1 of Ras GTPase-activating protein 1	IPI00026262 (+2)	116 kDa		unknown	2	1	8	
1325	true	Empty	Gene_Symbol=SNX3 Isoform 1 of Sorting nexin-3	IPI00815770	19 kDa		unknown	5	1	13	
1326	true	Empty	Gene_Symbol=C15orf63;SERF2 Isoform 1 of Huntingtin-interacting protein K	IPI00335001 (+1)	19 kDa		unknown	1	0	8	
1327	true	Empty	Gene_Symbol=FAM136A Protein FAM136A	IPI00303722 (+1)	16 kDa		unknown	2	0	13	
1328	true	Empty	Gene_Symbol=UBLCP1 Ubiquitin-like domain-containing CTD phosphatase 1	IPI00291669	37 kDa		unknown	6	0	2	
1329	true	Empty	Gene_Symbol=OSTF1 Osteoclast-stimulating factor 1	IPI00414836	24 kDa		unknown	5	0	10	
1330	true	Empty	Gene_Symbol=EIF2B5 Translation initiation factor eIF-2B subunit epsilon	IPI00011898 (+1)	80 kDa		unknown	4	0	13	
1331	true	Empty	Gene_Symbol=ADRM1 Proteasomal ubiquitin receptor ADRM1	IPI00033030 (+1)	42 kDa		unknown	5	0	3	
1332	true	Empty	Gene_Symbol=MRPL44 39S ribosomal protein L44, mitochondrial	IPI00009680	38 kDa		unknown	5	0	6	
1333	true	Empty	Gene_Symbol=PIN1 Peptidyl-prolyl cis-trans isomerase NIMA-interacting 1	IPI00013723	18 kDa		unknown	6	0	11	
1334	true	Empty	Gene_Symbol=FKBP3 Peptidyl-prolyl cis-trans isomerase FKBP3	IPI00024157	25 kDa		unknown	5	0	9	
1335	true	Empty	Gene_Symbol=SYAP1 Synapse-associated protein 1	IPI00059242	40 kDa		unknown	9	0	3	
1336	true	Empty	Gene_Symbol=DYNC1I2 Isoform 2C of Cytoplasmic dynein 1 intermediate chain 2	IPI00216348 (+5)	68 kDa		unknown	9	4	0	
1337	true	Empty	Gene_Symbol=MRPL40 39S ribosomal protein L40, mitochondrial	IPI00099871 (+1)	24 kDa		unknown	6	0	8	
1338	true	Empty	Gene_Symbol=TCEB1 Transcription elongation factor B polypeptide 1	IPI00300341	12 kDa		unknown	13	0	4	
1339	true	Empty	Gene_Symbol=RPL29P4;RPL29 60S ribosomal protein L29	IPI00419919 (+1)	18 kDa		unknown	4	0	12	
1340	true	Empty	Gene_Symbol=PHAX Phosphorylated adapter RNA export protein	IPI00303402	44 kDa		unknown	2	0	13	
1341	true	Empty	Gene_Symbol=MRRFP1;MRRF Isoform 1 of Ribosome-recycling factor, mitochondrial	IPI00061108 (+1)	29 kDa		unknown	8	4	4	
1342	true	Empty	Gene_Symbol=RQCD1 Cell differentiation protein RCD1 homolog	IPI00023101	34 kDa		unknown	5	4	7	
1343	true	Empty	Gene_Symbol=PPP1R7 Isoform 1 of Protein phosphatase 1 regulatory subunit 7	IPI00033600 (+2)	42 kDa		unknown	8	3	4	
1344	true	Empty	Gene_Symbol=NQO2 Ribosyldihydronicotinamide dehydrogenase [quinone]	IPI00219129	26 kDa		unknown	8	3	6	
1345	true	Empty	Gene_Symbol=UQCC Isoform 1 of Ubiquinol-cytochrome c reductase complex chaperone CBP3 homolog	IPI00844050	35 kDa		unknown	4	3	9	
1346	true	Empty	Gene_Symbol=RAB21 Ras-related protein Rab-21	IPI00007755	24 kDa		unknown	4	4	7	
1347	true	Empty	Gene_Symbol=PLCB3 1-phosphatidylinositol-4,5-bisphosphate phosphodiesterase beta-3	IPI00010400 (+1)	139 kDa		unknown	5	2	3	
1348	true	Empty	Gene_Symbol=MRPL22 Isoform 1 of 39S ribosomal protein L22, mitochondrial	IPI00414410	24 kDa		unknown	4	1	7	
1349	true	Empty	Gene_Symbol=GORASP2 cDNA FLJ54595, highly similar to Golgi reassembly-stacking protein 2	IPI00916299 (+1)	42 kDa		unknown	6	5	3	
1350	true	Empty	Gene_Symbol=TP53 Isoform 1 of Cellular tumor antigen p53	IPI00025087	44 kDa		unknown	4	1	5	
1351	true	Empty	Gene_Symbol=PAPSS1 Bifunctional 3'-phosphoadenosine 5'-phosphosulfate synthase 1	IPI00011619	71 kDa	true	unknown	4	1	6	
1352	true	Empty	Gene_Symbol=NUP85 Nuclear pore complex protein Nup85	IPI00790530	75 kDa		unknown	8	4	6	
1353	true	Empty	Gene_Symbol=GGCT Isoform 1 of Gamma-glutamylcyclotransferase	IPI00031564	21 kDa		unknown	3	5	1	
1354	true	Empty	Gene_Symbol=LARP4B Putative uncharacterized protein LARP4B	IPI00847241	39 kDa		unknown	5	3	6	
1355	true	Empty	Gene_Symbol=NRAS GTPase NRas	IPI00000005	21 kDa	true	unknown	2	2	5	
1356	true	Empty	Gene_Symbol=NXN Isoform 1 of Nucleoredoxin	IPI00304267	48 kDa		unknown	8	0	4	
1357	true	Empty	Gene_Symbol=VPS4B Vacuolar protein sorting-associated protein 4B	IPI00182728	49 kDa	true	unknown	3	1	4	
1358	true	Empty	Gene_Symbol=ADK Isoform Short of Adenosine kinase	IPI00234368 (+1)	39 kDa		unknown	3	2	10	
1359	true	Empty	Gene_Symbol=WBP2 WW domain-binding protein 2	IPI00032050 (+2)	28 kDa		unknown	4	3	6	
1360	true	Empty	Gene_Symbol=RAB22A Ras-related protein Rab-22A	IPI00007756	22 kDa	true	unknown	3	1	13	
1361	true	Empty	Gene_Symbol=RHOC Rho-related GTP-binding protein RhoC	IPI00027434 (+1)	22 kDa	true	unknown	8	2	6	
1362	true	Empty	Gene_Symbol=TM9SF3 Transmembrane 9 superfamily member 3	IPI00030847	68 kDa		unknown	1	6	0	
1363	true	Empty	Gene_Symbol=UBE2C Ubiquitin-conjugating enzyme E2 C	IPI00013002	20 kDa		unknown	6	0	8	
1364	true	Empty	Gene_Symbol=MOCS2 Molybdopterin synthase catalytic subunit	IPI00005218	21 kDa		unknown	6	1	6	
1365	true	Empty	Gene_Symbol=OSTC Oligosaccharyltransferase complex subunit OSTC	IPI00183603	17 kDa		unknown	6	1	9	
1366	true	Empty	Gene_Symbol=DYNLRB1 Dynein, light chain, roadblock-type 1	IPI00412497 (+2)	16 kDa		unknown	8	2	6	
1367	true	Empty	Gene_Symbol=NHLRC2 Isoform 1 of NHL repeat-containing protein 2	IPI00301051	79 kDa		unknown	4	2	0	
1368	true	Empty	Gene_Symbol=PRKAA1 Isoform 2 of 5'-AMP-activated protein kinase catalytic subunit alpha-1	IPI00410287 (+1)	66 kDa		unknown	6	0	6	
1369	true	Empty	Gene_Symbol=SSRP1 FACT complex subunit SSRP1	IPI00005154	81 kDa		unknown	11	0	1	
1370	true	Empty	Gene_Symbol=CHD4 Isoform 1 of Chromodomain-helicase-DNA-binding protein 4	IPI00000846 (+1)	218 kDa		unknown	6	0	5	
1371	true	Empty	Gene_Symbol=BZW2 Basic leucine zipper and W2 domain-containing protein 2	IPI00022305 (+1)	48 kDa		unknown	3	1	4	
1372	true	Empty	Gene_Symbol=NUP98 Isoform 1 of Nuclear pore complex protein Nup98-Nup96	IPI00006038 (+1)	188 kDa		unknown	9	1	5	
1373	true	Empty	Gene_Symbol=ITGA2 Integrin alpha-2	IPI00013744	129 kDa		unknown	6	0	3	
1374	true	Empty	Gene_Symbol=KLC2 Kinesin light chain 2	IPI00021634 (+1)	69 kDa	true	unknown	8	0	2	
1375	true	Empty	Gene_Symbol=SERPINB8 Serpin B8	IPI00032134	43 kDa	true	unknown	14	4	0	
1376	true	Empty	Gene_Symbol=C8orf82 Isoform 1 of UPF0598 protein C8orf82	IPI00166638 (+1)	24 kDa		unknown	5	0	10	
1377	true	Empty	Gene_Symbol=HMBS Isoform 1 of Porphobilinogen deaminase	IPI00028160 (+1)	39 kDa		unknown	5	0	6	
1378	true	Empty	Gene_Symbol=PRIM2 Isoform 1 of DNA primase large subunit	IPI00027705	59 kDa		unknown	6	0	12	
1379	true	Empty	Gene_Symbol=NXF1 Nuclear RNA export factor 1	IPI00033153	70 kDa		unknown	10	1	0	
1380	true	Empty	Gene_Symbol=ADH5P4;ADH5 Alcohol dehydrogenase class-3	IPI00746777	40 kDa		unknown	4	6	0	
1381	true	Empty	Gene_Symbol=NUTF2 Nuclear transport factor 2	IPI00009901	14 kDa		unknown	5	0	7	
1382	true	Empty	Gene_Symbol=FAU ubiquitin-like protein fubi and ribosomal protein S30 precursor	IPI00019770	14 kDa		unknown	0	0	4	
1383	true	Empty	Gene_Symbol=TRAPPC3 Trafficking protein particle complex subunit 3	IPI00004324 (+1)	20 kDa		unknown	6	2	2	
1384	true	Empty	Gene_Symbol=CRKL Crk-like protein	IPI00004839	34 kDa		unknown	5	1	5	
1385	true	Empty	Gene_Symbol=SF3A2 SF3A2 protein (Fragment)	IPI00017341	51 kDa		unknown	8	3	3	
1386	true	Empty	Gene_Symbol=CHP Calcium-binding protein p22	IPI00218924	22 kDa		unknown	4	3	7	
1387	true	Empty	Gene_Symbol=DNAJA2 DnaJ homolog subfamily A member 2	IPI00032406	46 kDa		unknown	4	1	3	
1388	true	Empty	Gene_Symbol=ARL8B cDNA FLJ56285, highly similar to ADP-ribosylation factor-like protein 8B	IPI00018871 (+2)	27 kDa	true	unknown	4	2	2	
1389	true	Empty	Gene_Symbol=COPS8 COP9 signalosome complex subunit 8	IPI00009480 (+1)	23 kDa		unknown	6	4	5	
1390	true	Empty	Gene_Symbol=DCUN1D1 DCN1-like protein 1	IPI00291893	30 kDa		unknown	7	3	3	
1391	true	Empty	Gene_Symbol=DCTN4 Dynactin subunit 4	IPI00550852 (+1)	52 kDa		unknown	10	3	3	
1392	true	Empty	Gene_Symbol=EXOSC4 Exosome complex exonuclease RRP41	IPI00745613	26 kDa		unknown	4	3	11	
1393	true	Empty	Gene_Symbol=C6orf211 UPF0364 protein C6orf211	IPI00002270	51 kDa		unknown	2	3	5	
1394	true	Empty	Gene_Symbol=C1orf57 Nucleoside-triphosphatase C1orf57	IPI00031570 (+1)	21 kDa		unknown	3	2	7	
1395	true	Empty	Gene_Symbol=IMPDH1 inosine monophosphate dehydrogenase 1 isoform a	IPI00375527 (+5)	64 kDa	true	unknown	5	1	4	
1396	true	Empty	Gene_Symbol=C12orf10 UPF0160 protein MYG1, mitochondrial	IPI00029444	42 kDa		unknown	5	2	1	
1397	true	Empty	Gene_Symbol=ASAP1 Isoform 1 of Arf-GAP with SH3 domain, ANK repeat and PH domain-containing protein 1	IPI00376976 (+2)	126 kDa		unknown	0	0	9	
1398	true	Empty	Gene_Symbol=PPID Peptidyl-prolyl cis-trans isomerase D	IPI00003927	41 kDa		unknown	2	0	9	
1399	true	Empty	Gene_Symbol=SBDS Ribosome maturation protein SBDS	IPI00427330	29 kDa		unknown	6	2	1	
1400	true	Empty	Gene_Symbol=NUCB2 Isoform 1 of Nucleobindin-2	IPI00009123 (+1)	50 kDa		unknown	2	1	7	
1401	true	Empty	Gene_Symbol=CUL1 Cullin-1	IPI00014310 (+1)	90 kDa		unknown	4	2	2	
1402	true	Empty	Gene_Symbol=FAM129A Protein Niban	IPI00328350 (+1)	103 kDa		unknown	3	7	3	
1403	true	Empty	Gene_Symbol=RETSAT Isoform 1 of All-trans-retinol 13,14-reductase	IPI00296157 (+1)	67 kDa		unknown	3	1	8	
1404	true	Empty	Gene_Symbol=ARF5 ADP-ribosylation factor 5	IPI00215919	21 kDa	true	unknown	3	3	8	
1405	true	Empty	Gene_Symbol=HNRNPH3 Isoform 1 of Heterogeneous nuclear ribonucleoprotein H3	IPI00013877 (+1)	37 kDa		unknown	7	1	7	
1406	true	Empty	Gene_Symbol=SMEK1 Isoform 1 of Serine/threonine-protein phosphatase 4 regulatory subunit 3A	IPI00217013 (+1)	95 kDa		unknown	8	1	4	
1407	true	Empty	Gene_Symbol=HGS Isoform 1 of Hepatocyte growth factor-regulated tyrosine kinase substrate	IPI00006176 (+1)	86 kDa		unknown	4	2	5	
1408	true	Empty	Gene_Symbol=EIF4A2 Isoform 1 of Eukaryotic initiation factor 4A-II	IPI00328328 (+1)	46 kDa	true	unknown	6	0	5	
1409	true	Empty	Gene_Symbol=MRPS7 28S ribosomal protein S7, mitochondrial	IPI00006440	28 kDa		unknown	4	0	3	
1410	true	Empty	Gene_Symbol=MTMR12 Isoform 1 of Myotubularin-related protein 12	IPI00061280 (+2)	86 kDa		unknown	5	0	2	
1411	true	Empty	Gene_Symbol=TJP1 Isoform Short of Tight junction protein ZO-1	IPI00335824 (+1)	187 kDa		unknown	7	0	4	
1412	true	Empty	Gene_Symbol=TNFAIP2 Tumor necrosis factor alpha-induced protein 2	IPI00304866	73 kDa		unknown	1	0	13	
1413	true	Empty	Gene_Symbol=CYB5B cytochrome b5 outer mitochondrial membrane precursor	IPI00303954 (+1)	17 kDa		unknown	3	1	8	
1414	true	Empty	Gene_Symbol=C9orf64 UPF0553 protein C9orf64	IPI00170972	39 kDa		unknown	7	4	0	
1415	true	Empty	Gene_Symbol=TOP2A Isoform 3 of DNA topoisomerase 2-alpha	IPI00218753 (+3)	179 kDa	true	unknown	2	11	0	
1416	true	Empty	Gene_Symbol=SMARCC2 Isoform 2 of SWI/SNF complex subunit SMARCC2	IPI00150057 (+1)	125 kDa	true	unknown	4	0	7	
1417	true	Empty	Gene_Symbol=TRMT112 tRNA methyltransferase 112 homolog	IPI00009010	14 kDa		unknown	3	0	9	
1418	true	Empty	Gene_Symbol=C11orf2 Isoform 1 of Protein fat-free homolog	IPI00001710 (+1)	86 kDa		unknown	2	0	13	
1419	true	Empty	Gene_Symbol=UBAP2L Isoform 2 of Ubiquitin-associated protein 2-like	IPI00029019 (+2)	104 kDa		unknown	5	0	11	
1420	true	Empty	Gene_Symbol=MAPK8 Isoform 1 of Mitogen-activated protein kinase 8	IPI00003145 (+4)	44 kDa	true	unknown	5	0	9	
1421	true	Empty	Gene_Symbol=MED1 Isoform 2 of Mediator of RNA polymerase II transcription subunit 1	IPI00790747 (+1)	62 kDa		unknown	6	1	14	
1422	true	Empty	Gene_Symbol=DOCK7 Isoform 2 of Dedicator of cytokinesis protein 7	IPI00183572 (+5)	241 kDa		unknown	10	0	0	
1423	true	Empty	Gene_Symbol=HERC4 Isoform 1 of Probable E3 ubiquitin-protein ligase HERC4	IPI00333067 (+3)	119 kDa		unknown	1	4	2	
1424	true	Empty	Gene_Symbol=ACSL5 Isoform 1 of Long-chain-fatty-acid--CoA ligase 5	IPI00008037 (+3)	76 kDa	true	unknown	6	3	4	
1425	true	Empty	Gene_Symbol=CSNK2A2 Casein kinase II subunit alpha'	IPI00020602	41 kDa		unknown	4	2	2	
1426	true	Empty	Gene_Symbol=FARSA Phenylalanyl-tRNA synthetase alpha chain	IPI00031820	58 kDa		unknown	3	2	6	
1427	true	Empty	Gene_Symbol=AARSD1 alanyl-tRNA synthetase domain containing 1 isoform 1	IPI00748490 (+2)	66 kDa		unknown	5	2	6	
1428	true	Empty	Gene_Symbol=APIP APAF1-interacting protein	IPI00549730	27 kDa		unknown	7	3	1	
1429	true	Empty	Gene_Symbol=PVR Isoform Beta of Poliovirus receptor	IPI00219425 (+2)	40 kDa		unknown	2	6	2	
1430	true	Empty	Gene_Symbol=VPS28 Vacuolar protein sorting-associated protein 28 homolog	IPI00007155	25 kDa		unknown	10	1	5	
1431	true	Empty	Gene_Symbol=NRD1 nardilysin isoform a	IPI00243221 (+2)	139 kDa		unknown	3	3	2	
1432	true	Empty	Gene_Symbol=ATP2B1 Isoform D of Plasma membrane calcium-transporting ATPase 1	IPI00021695 (+5)	139 kDa		unknown	6	4	1	
1433	true	Empty	Gene_Symbol=GBF1 Golgi-specific brefeldin A-resistance guanine nucleotide exchange factor 1	IPI00021954	206 kDa		unknown	4	1	7	
1434	true	Empty	Gene_Symbol=NNT NAD(P) transhydrogenase, mitochondrial	IPI00337541	114 kDa		unknown	3	2	6	
1435	true	Empty	Gene_Symbol=LMAN1 Protein ERGIC-53	IPI00026530	58 kDa		unknown	5	0	3	
1436	true	Empty	Gene_Symbol=RPA1 Replication protein A 70 kDa DNA-binding subunit	IPI00020127	68 kDa		unknown	6	4	1	
1437	true	Empty	Gene_Symbol=EML4 Echinoderm microtubule-associated protein-like 4	IPI00001466 (+2)	109 kDa		unknown	1	1	1	
1438	true	Empty	Gene_Symbol=RPIA Ribose-5-phosphate isomerase	IPI00026513	33 kDa		unknown	5	4	4	
1439	true	Empty	Gene_Symbol=UBE4A Isoform 2 of Ubiquitin conjugation factor E4 A	IPI00028957 (+1)	124 kDa		unknown	3	1	9	
1440	true	Empty	Gene_Symbol=PTPN23 Tyrosine-protein phosphatase non-receptor type 23	IPI00034006 (+1)	179 kDa		unknown	6	4	2	
1441	true	Empty	Gene_Symbol=BAG3 BAG family molecular chaperone regulator 3	IPI00641582	62 kDa		unknown	5	1	6	
1442	true	Empty	Gene_Symbol=SF3B14 Pre-mRNA branch site protein p14	IPI00032827	15 kDa		unknown	6	4	6	
1443	true	Empty	Gene_Symbol=IL18 Interleukin-18	IPI00290198	22 kDa		unknown	4	0	3	
1444	true	Empty	Gene_Symbol=FIS1 Mitochondrial fission 1 protein	IPI00007052	17 kDa		unknown	2	1	10	
1445	true	Empty	Gene_Symbol=C20orf27 UPF0687 protein C20orf27	IPI00101095 (+1)	19 kDa		unknown	3	3	4	
1446	true	Empty	Gene_Symbol=FUBP3 Isoform 1 of Far upstream element-binding protein 3	IPI00377261	62 kDa		unknown	8	1	4	
1447	true	Empty	Gene_Symbol=HINT2 Histidine triad nucleotide-binding protein 2, mitochondrial	IPI00000335	17 kDa		unknown	3	1	7	
1448	true	Empty	Gene_Symbol=AKR1A1 Alcohol dehydrogenase [NADP+]	IPI00220271	37 kDa		unknown	6	1	2	
1449	true	Empty	Gene_Symbol=SRPK1 74 kDa protein	IPI00290439 (+2)	74 kDa	true	unknown	0	3	4	
1450	true	Empty	Gene_Symbol=ABHD12 Isoform 2 of Monoacylglycerol lipase ABHD12	IPI00060569 (+1)	46 kDa		unknown	3	0	7	
1451	true	Empty	Gene_Symbol=RPS27A;UBB;UBC ubiquitin and ribosomal protein S27a precursor	IPI00179330	18 kDa	true	unknown	6	0	5	
1452	true	Empty	Gene_Symbol=REEP5 Receptor expression-enhancing protein 5	IPI00024670 (+1)	21 kDa		unknown	8	4	0	
1453	true	Empty	Gene_Symbol=NDUFA9 NADH dehydrogenase [ubiquinone] 1 alpha subcomplex subunit 9, mitochondrial	IPI00003968	43 kDa		unknown	2	0	8	
1454	true	Empty	Gene_Symbol=CAB39 Calcium-binding protein 39	IPI00032561	40 kDa		unknown	4	0	7	
1455	true	Empty	Gene_Symbol=FERMT2 Isoform 1 of Fermitin family homolog 2	IPI00000856 (+2)	78 kDa		unknown	7	4	0	
1456	true	Empty	Gene_Symbol=VAPB Isoform 1 of Vesicle-associated membrane protein-associated protein B/C	IPI00006211	27 kDa	true	unknown	2	0	10	
1457	true	Empty	Gene_Symbol=CISD2 CDGSH iron sulfur domain-containing protein 2	IPI00166865	15 kDa		unknown	2	0	12	
1458	true	Empty	Gene_Symbol=C19orf10 UPF0556 protein C19orf10	IPI00056357	19 kDa		unknown	6	0	5	
1459	true	Empty	Gene_Symbol=ILVBL Isoform 1 of Acetolactate synthase-like protein	IPI00554541	68 kDa		unknown	8	0	5	
1460	true	Empty	Gene_Symbol=VKORC1L1 Vitamin K epoxide reductase complex subunit 1-like protein 1	IPI00166079	20 kDa		unknown	1	0	8	
1461	true	Empty	Gene_Symbol=KLK6 Isoform 1 of Kallikrein-6	IPI00023845	27 kDa		unknown	0	11	0	
1462	true	Empty	Gene_Symbol=ACAA2 3-ketoacyl-CoA thiolase, mitochondrial	IPI00001539 (+1)	42 kDa		unknown	4	2	5	
1463	true	Empty	Gene_Symbol=NUP107 Nuclear pore complex protein Nup107	IPI00028005	106 kDa		unknown	9	3	1	
1464	true	Empty	Gene_Symbol=SR140 Isoform 1 of U2-associated protein SR140	IPI00143753 (+2)	118 kDa		unknown	7	2	3	
1465	true	Empty	Gene_Symbol=TAF9 Adenylate kinase isoenzyme 6	IPI00032879	20 kDa		unknown	7	2	5	
1466	true	Empty	Gene_Symbol=PTK2 Isoform 1 of Focal adhesion kinase 1	IPI00012885 (+4)	119 kDa		unknown	6	2	3	
1467	true	Empty	Gene_Symbol=DNMBP Isoform 1 of Dynamin-binding protein	IPI00174025	177 kDa		unknown	7	2	1	
1468	true	Empty	Gene_Symbol=SKIV2L2 Superkiller viralicidic activity 2-like 2	IPI00647217	118 kDa		unknown	3	1	6	
1469	true	Empty	Gene_Symbol=CHMP4B Charged multivesicular body protein 4b	IPI00025974	25 kDa		unknown	7	1	2	
1470	true	Empty	Gene_Symbol=DCK Deoxycytidine kinase	IPI00020454	31 kDa		unknown	2	4	3	
1471	true	Empty	Gene_Symbol=PKN1 Isoform 1 of Serine/threonine-protein kinase N1	IPI00002803 (+1)	104 kDa		unknown	0	0	6	
1472	true	Empty	Gene_Symbol=AASS Alpha-aminoadipic semialdehyde synthase, mitochondrial	IPI00033217 (+1)	102 kDa		unknown	1	1	5	
1473	true	Empty	Gene_Symbol=RAI14 Isoform 2 of Ankycorbin	IPI00292953 (+3)	110 kDa		unknown	5	3	1	
1474	true	Empty	Gene_Symbol=RRAS2 cDNA FLJ61162, highly similar to Ras-related protein R-Ras2	IPI00012512	24 kDa	true	unknown	5	1	2	
1475	true	Empty	Gene_Symbol=CDC23 Isoform 1 of Cell division cycle protein 23 homolog	IPI00005822	69 kDa		unknown	5	1	3	
1476	true	Empty	Gene_Symbol=MTA2 Metastasis-associated protein MTA2	IPI00171798	75 kDa		unknown	4	2	1	
1477	true	Empty	Gene_Symbol=ATP6V1C1 V-type proton ATPase subunit C 1	IPI00007814 (+1)	44 kDa		unknown	3	3	3	
1478	true	Empty	Gene_Symbol=ATG3 Isoform 1 of Autophagy-related protein 3	IPI00022254	36 kDa		unknown	4	2	5	
1479	true	Empty	Gene_Symbol=RAB3GAP2 Isoform 1 of Rab3 GTPase-activating protein non-catalytic subunit	IPI00554590	156 kDa		unknown	2	1	7	
1480	true	Empty	Gene_Symbol=GBA cDNA FLJ56157, highly similar to Glucosylceramidase	IPI00021807 (+1)	69 kDa		unknown	6	1	3	
1481	true	Empty	Gene_Symbol=GOLT1B Vesicle transport protein GOT1B	IPI00007061	15 kDa		unknown	5	4	6	
1482	true	Empty	Gene_Symbol=MAP1S Microtubule-associated protein 1S	IPI00296485	112 kDa		unknown	8	1	1	
1483	true	Empty	Gene_Symbol=MPDU1 Mannose-P-dolichol utilization defect 1 protein	IPI00025292 (+6)	27 kDa		unknown	2	3	6	
1484	true	Empty	Gene_Symbol=SNX1 sorting nexin 1 isoform c	IPI00183274	53 kDa	true	unknown	5	0	5	
1485	true	Empty	Gene_Symbol=PDIA3 Putative uncharacterized protein PDIA3	IPI00893541	14 kDa	true	unknown	10	4	1	
1486	true	Empty	Gene_Symbol=HDHD1A Haloacid dehalogenase-like hydrolase domain-containing protein 1A	IPI00302436 (+1)	25 kDa		unknown	7	0	2	
1487	true	Empty	Gene_Symbol=ADPRHL2 Poly(ADP-ribose) glycohydrolase ARH3	IPI00015865	39 kDa		unknown	11	1	1	
1488	true	Empty	Gene_Symbol=FAM114A1 Protein NOXP20	IPI00031670	61 kDa		unknown	1	1	8	
1489	true	Empty	Gene_Symbol=SEC61B Protein transport protein Sec61 subunit beta	IPI00220835	10 kDa		unknown	0	0	9	
1490	true	Empty	Gene_Symbol=CD63 CD63 antigen	IPI00215998 (+6)	26 kDa		unknown	4	6	1	
1491	true	Empty	Gene_Symbol=GMPPA Isoform 1 of Mannose-1-phosphate guanyltransferase alpha	IPI00101782 (+1)	46 kDa		unknown	1	0	9	
1492	true	Empty	Gene_Symbol=CLPX ATP-dependent Clp protease ATP-binding subunit clpX-like, mitochondrial	IPI00008728	69 kDa		unknown	5	0	8	
1493	true	Empty	Gene_Symbol=SYMPK Isoform 1 of Symplekin	IPI00023344	141 kDa		unknown	4	0	6	
1494	true	Empty	Gene_Symbol=TBC1D4 TBC1 domain family member 4	IPI00220901 (+3)	147 kDa		unknown	8	5	0	
1495	true	Empty	Gene_Symbol=RCC2 Protein RCC2	IPI00465044	56 kDa		unknown	6	1	0	
1496	true	Empty	Gene_Symbol=CECR5 Isoform 2 of Cat eye syndrome critical region protein 5	IPI00011511 (+1)	46 kDa		unknown	4	0	6	
1497	true	Empty	Gene_Symbol=ARPC1B Actin-related protein 2/3 complex subunit 1B	IPI00005160 (+1)	41 kDa		unknown	7	3	0	
1498	true	Empty	Gene_Symbol=NUP62 Nuclear pore glycoprotein p62	IPI00293533	53 kDa		unknown	4	0	6	
1499	true	Empty	Gene_Symbol=ACOT13 Acyl-coenzyme A thioesterase 13	IPI00020530 (+1)	15 kDa		unknown	6	0	3	
1500	true	Empty	Gene_Symbol=ATAD3A Isoform 2 of ATPase family AAA domain-containing protein 3A	IPI00295992	66 kDa		unknown	2	0	7	
1501	true	Empty	Gene_Symbol=MRPS35 Isoform 1 of 28S ribosomal protein S35, mitochondrial	IPI00073779 (+1)	37 kDa		unknown	3	0	7	
1502	true	Empty	Gene_Symbol=MRPS5 Isoform 1 of 28S ribosomal protein S5, mitochondrial	IPI00169400	48 kDa		unknown	2	0	11	
1503	true	Empty	Gene_Symbol=SNRPA U1 small nuclear ribonucleoprotein A	IPI00012382	31 kDa	true	unknown	5	0	2	
1504	true	Empty	Gene_Symbol=CHMP5 Charged multivesicular body protein 5	IPI00100796	25 kDa		unknown	9	0	4	
1505	true	Empty	Gene_Symbol=PHPT1 14 kDa phosphohistidine phosphatase	IPI00299977	14 kDa		unknown	1	0	10	
1506	true	Empty	Gene_Symbol=UBXN7 UBX domain-containing protein 7	IPI00742124 (+1)	55 kDa		unknown	1	0	8	
1507	true	Empty	Gene_Symbol=GAA Lysosomal alpha-glucosidase	IPI00293088 (+1)	105 kDa	true	unknown	1	12	0	
1508	true	Empty	Gene_Symbol=FAM120A Isoform F of Constitutive coactivator of PPAR-gamma-like protein 1	IPI00384265 (+1)	125 kDa		unknown	0	0	13	
1509	true	Empty	Gene_Symbol=HRNR Hornerin	IPI00398625	282 kDa		unknown	0	0	1	
1510	true	Empty	Gene_Symbol=DNPEP cDNA FLJ56420, highly similar to Aspartyl aminopeptidase	IPI00015856 (+1)	54 kDa		unknown	3	4	1	
1511	true	Empty	Gene_Symbol=FKBP5 Peptidyl-prolyl cis-trans isomerase FKBP5	IPI00218775	51 kDa		unknown	3	2	4	
1512	true	Empty	Gene_Symbol=PSPH Phosphoserine phosphatase	IPI00019178 (+2)	25 kDa		unknown	3	3	6	
1513	true	Empty	Gene_Symbol=VAMP2 Vesicle-associated membrane protein 2	IPI00553138 (+1)	13 kDa	true	unknown	5	4	6	
1514	true	Empty	Gene_Symbol=NOMO1;NOMO3 139 kDa protein	IPI00941810	139 kDa		unknown	2	3	2	
1515	true	Empty	Gene_Symbol=VBP1 von Hippel-Lindau binding protein 1, isoform CRA_b	IPI00334159	27 kDa		unknown	4	2	5	
1516	true	Empty	Gene_Symbol=SETD3 Isoform 1 of SET domain-containing protein 3	IPI00165026	67 kDa		unknown	4	1	2	
1517	true	Empty	Gene_Symbol=LRRC20 Isoform 1 of Leucine-rich repeat-containing protein 20	IPI00152330	21 kDa		unknown	3	1	6	
1518	true	Empty	Gene_Symbol=SCO1 Protein SCO1 homolog, mitochondrial	IPI00027233 (+1)	34 kDa		unknown	2	0	2	
1519	true	Empty	Gene_Symbol=PURA Transcriptional activator protein Pur-alpha	IPI00023591	35 kDa		unknown	7	0	4	
1520	true	Empty	Gene_Symbol=NIPSNAP3A Protein NipSnap homolog 3A	IPI00004845	28 kDa		unknown	3	0	1	
1521	true	Empty	Gene_Symbol=GLB1 Isoform 1 of Beta-galactosidase	IPI00441344 (+3)	76 kDa		unknown	1	6	4	
1522	true	Empty	Gene_Symbol=PYCR1 Pyrroline-5-carboxylate reductase	IPI00550882 (+1)	36 kDa	true	unknown	6	3	4	
1523	true	Empty	Gene_Symbol=COPS7A COP9 signalosome complex subunit 7a	IPI00301419	30 kDa		unknown	5	1	5	
1524	true	Empty	Gene_Symbol=ISOC2 Isoform 2 of Isochorismatase domain-containing protein 2, mitochondrial	IPI00003031 (+1)	24 kDa		unknown	5	1	7	
1525	true	Empty	Gene_Symbol=LAMB1 Laminin subunit beta-1	IPI00013976 (+1)	198 kDa		unknown	7	2	0	
1526	true	Empty	Gene_Symbol=KPNA4 Importin subunit alpha-4	IPI00012578	58 kDa	true	unknown	5	1	3	
1527	true	Empty	Gene_Symbol=MRPL37 39S ribosomal protein L37, mitochondrial	IPI00162330	48 kDa		unknown	4	1	6	
1528	true	Empty	Gene_Symbol=PRPF31 Isoform 2 of U4/U6 small nuclear ribonucleoprotein Prp31	IPI00167198 (+6)	41 kDa		unknown	5	5	2	
1529	true	Empty	Gene_Symbol=NUP133 Nuclear pore complex protein Nup133	IPI00291200 (+1)	129 kDa		unknown	5	5	1	
1530	true	Empty	Gene_Symbol=ESYT2 Isoform 2 of Extended synaptotagmin-2	IPI00409635 (+2)	99 kDa		unknown	6	1	7	
1531	true	Empty	Gene_Symbol=ATL2 Isoform 1 of Atlastin-2	IPI00169267 (+2)	66 kDa		unknown	4	1	3	
1532	true	Empty	Gene_Symbol=DDX47 Probable ATP-dependent RNA helicase DDX47	IPI00023972 (+1)	51 kDa		unknown	8	3	2	
1533	true	Empty	Gene_Symbol=MED30 Mediator of RNA polymerase II transcription subunit 30	IPI00063213 (+1)	20 kDa		unknown	4	3	4	
1534	true	Empty	Gene_Symbol=UBE2V1 Isoform 1 of Ubiquitin-conjugating enzyme E2 variant 1	IPI00019599 (+5)	26 kDa	true	unknown	1	1	0	
1535	true	Empty	Gene_Symbol=SARNP SAP domain-containing ribonucleoprotein	IPI00014938 (+1)	24 kDa		unknown	2	0	8	
1536	true	Empty	Gene_Symbol=C11orf54 Isoform 1 of Ester hydrolase C11orf54	IPI00072044 (+1)	35 kDa		unknown	1	3	6	
1537	true	Empty	Gene_Symbol=DIS3 Isoform 1 of Exosome complex exonuclease RRP44	IPI00746351	109 kDa		unknown	7	2	2	
1538	true	Empty	Gene_Symbol=ARL6IP1 ADP-ribosylation factor-like protein 6-interacting protein 1	IPI00014232	23 kDa		unknown	2	3	1	
1539	true	Empty	Gene_Symbol=CD151 CD151 antigen	IPI00298851	28 kDa		unknown	0	3	0	
1540	true	Empty	Gene_Symbol=TRIP11 Thyroid receptor-interacting protein 11	IPI00003515	228 kDa	true	unknown	3	1	0	
1541	true	Empty	Gene_Symbol=EXOSC6 Exosome complex exonuclease MTR3	IPI00073602	28 kDa		unknown	1	0	7	
1542	true	Empty	Gene_Symbol=RNMT Isoform 2 of mRNA cap guanine-N7 methyltransferase	IPI00410657 (+1)	58 kDa		unknown	7	0	2	
1543	true	Empty	Gene_Symbol=AGK Isoform 1 of Acylglycerol kinase, mitochondrial	IPI00019353	47 kDa		unknown	1	0	7	
1544	true	Empty	Gene_Symbol=COX4I1 Cytochrome c oxidase subunit 4 isoform 1, mitochondrial	IPI00006579	20 kDa		unknown	3	0	6	
1545	true	Empty	Gene_Symbol=HCFC1 Isoform 1 of Host cell factor 1	IPI00019848 (+2)	209 kDa		unknown	3	2	0	
1546	true	Empty	Gene_Symbol=CAMK2D Isoform Delta 6 of Calcium/calmodulin-dependent protein kinase type II subunit delta	IPI00172636 (+11)	54 kDa		unknown	8	3	0	
1547	true	Empty	Gene_Symbol=RAP2B Ras-related protein Rap-2b	IPI00018364	21 kDa	true	unknown	3	0	10	
1548	true	Empty	Gene_Symbol=C16orf80 UPF0468 protein C16orf80	IPI00001655	23 kDa		unknown	8	4	0	
1549	true	Empty	Gene_Symbol=ARMC6 Armadillo repeat-containing protein 6	IPI00020196 (+1)	54 kDa		unknown	7	0	6	
1550	true	Empty	Gene_Symbol=C2orf47 Uncharacterized protein C2orf47, mitochondrial	IPI00291751	33 kDa		unknown	4	0	8	
1551	true	Empty	Gene_Symbol=NDUFB10 NADH dehydrogenase [ubiquinone] 1 beta subcomplex subunit 10	IPI00479905	21 kDa		unknown	2	0	8	
1552	true	Empty	Gene_Symbol=PPP1R12A Isoform 1 of Protein phosphatase 1 regulatory subunit 12A	IPI00183002 (+3)	115 kDa		unknown	8	0	2	
1553	true	Empty	Gene_Symbol=DPY30 Protein dpy-30 homolog	IPI00028109	11 kDa		unknown	1	0	12	
1554	true	Empty	Gene_Symbol=FKBP2 Peptidyl-prolyl cis-trans isomerase FKBP2	IPI00002535	16 kDa		unknown	4	0	7	
1555	true	Empty	Gene_Symbol=CBL E3 ubiquitin-protein ligase CBL	IPI00027269	100 kDa		unknown	5	1	0	
1556	true	Empty	Gene_Symbol=MAP2K3 Isoform 2 of Dual specificity mitogen-activated protein kinase kinase 3	IPI00218858 (+1)	40 kDa		unknown	8	5	0	
1557	true	Empty	Gene_Symbol=ATP5J ATP synthase-coupling factor 6, mitochondrial	IPI00002521 (+1)	13 kDa		unknown	10	0	3	
1558	true	Empty	Gene_Symbol=CIAO1 Probable cytosolic iron-sulfur protein assembly protein CIAO1	IPI00008791	38 kDa		unknown	3	3	5	
1559	true	Empty	Gene_Symbol=C6orf130 Uncharacterized protein C6orf130	IPI00184871	17 kDa		unknown	3	4	5	
1560	true	Empty	Gene_Symbol=NMT2 Glycylpeptide N-tetradecanoyltransferase 2	IPI00030223	57 kDa	true	unknown	5	1	2	
1561	true	Empty	Gene_Symbol=HEXA cDNA FLJ53927, highly similar to Beta-hexosaminidase alpha chain	IPI00027851 (+1)	62 kDa		unknown	2	1	5	
1562	true	Empty	Gene_Symbol=PROSC Proline synthetase co-transcribed homolog (Bacterial), isoform CRA_b	IPI00016346	34 kDa		unknown	5	1	4	
1563	true	Empty	Gene_Symbol=SDHA cDNA FLJ61478, highly similar to Succinate dehydrogenase (ubiquinone) flavoprotein subunit, mitochondrial	IPI00305166	73 kDa	true	unknown	2	4	5	
1564	true	Empty	Gene_Symbol=CPPED1 Isoform 1 of Calcineurin-like phosphoesterase domain-containing protein 1	IPI00305010	36 kDa		unknown	3	6	1	
1565	true	Empty	Gene_Symbol=THOC6 Isoform 1 of THO complex subunit 6 homolog	IPI00328985	38 kDa		unknown	4	4	1	
1566	true	Empty	Gene_Symbol=ARFIP1 Isoform B of Arfaptin-1	IPI00021258 (+2)	42 kDa		unknown	2	1	1	
1567	true	Empty	Gene_Symbol=PDP1 [Pyruvate dehydrogenase [acetyl-transferring]]-phosphatase 1, mitochondrial	IPI00218971 (+2)	61 kDa		unknown	5	2	2	
1568	true	Empty	Gene_Symbol=SCAMP3 Isoform 1 of Secretory carrier-associated membrane protein 3	IPI00306382 (+1)	38 kDa		unknown	7	4	1	
1569	true	Empty	Gene_Symbol=RHEB GTP-binding protein Rheb	IPI00016669	20 kDa		unknown	4	3	3	
1570	true	Empty	Gene_Symbol=GALE UDP-glucose 4-epimerase	IPI00553131 (+2)	38 kDa		unknown	1	2	4	
1571	true	Empty	Gene_Symbol=NT5DC3 Isoform 1 of 5'-nucleotidase domain-containing protein 3	IPI00465170 (+1)	63 kDa		unknown	4	1	4	
1572	true	Empty	Gene_Symbol=LBR Lamin-B receptor	IPI00292135	71 kDa		unknown	4	1	4	
1573	true	Empty	Gene_Symbol=RTN3 Isoform 3 of Reticulon-3	IPI00028946	26 kDa		unknown	4	2	4	
1574	true	Empty	Gene_Symbol=TIMM13 Mitochondrial import inner membrane translocase subunit Tim13	IPI00001589	11 kDa		unknown	3	1	7	
1575	true	Empty	Gene_Symbol=GLT25D1 Procollagen galactosyltransferase 1	IPI00168262	72 kDa		unknown	5	1	3	
1576	true	Empty	Gene_Symbol=BCAT1 Branched-chain-amino-acid aminotransferase	IPI00382412	44 kDa		unknown	5	5	1	
1577	true	Empty	Gene_Symbol=SPC25 Kinetochore protein Spc25	IPI00010219	26 kDa		unknown	3	2	5	
1578	true	Empty	Gene_Symbol=PTCD3 Isoform 1 of Pentatricopeptide repeat-containing protein 3, mitochondrial	IPI00783302	79 kDa		unknown	2	1	7	
1579	true	Empty	Gene_Symbol=PRPF40A Isoform 1 of Pre-mRNA-processing factor 40 homolog A	IPI00337385 (+3)	109 kDa		unknown	1	0	1	
1580	true	Empty	Gene_Symbol=DERA Putative deoxyribose-phosphate aldolase	IPI00219677	35 kDa		unknown	1	1	5	
1581	true	Empty	Gene_Symbol=NUP210 Isoform 1 of Nuclear pore membrane glycoprotein 210	IPI00291755	205 kDa		unknown	7	2	1	
1582	true	Empty	Gene_Symbol=SLC25A1 Tricarboxylate transport protein, mitochondrial	IPI00294159	34 kDa		unknown	3	2	4	
1583	true	Empty	Gene_Symbol=EDF1 Isoform 1 of Endothelial differentiation-related factor 1	IPI00021570	16 kDa		unknown	4	2	6	
1584	true	Empty	Gene_Symbol=CLPP Putative ATP-dependent Clp protease proteolytic subunit, mitochondrial	IPI00003870	30 kDa		unknown	9	1	1	
1585	true	Empty	Gene_Symbol=HMGB3 High mobility group protein B3	IPI00217477 (+3)	23 kDa		unknown	2	1	4	
1586	true	Empty	Gene_Symbol=TWF1 twinfilin 1	IPI00183508 (+3)	44 kDa	true	unknown	6	5	1	
1587	true	Empty	Gene_Symbol=SNRNP70 Isoform 1 of U1 small nuclear ribonucleoprotein 70 kDa	IPI00290204	52 kDa		unknown	1	3	4	
1588	true	Empty	Gene_Symbol=CAV1 Isoform Alpha of Caveolin-1	IPI00009236	20 kDa		unknown	3	1	5	
1589	true	Empty	Gene_Symbol=BYSL Bystin	IPI00328987	50 kDa		unknown	4	1	5	
1590	true	Empty	Gene_Symbol=CLINT1 cDNA FLJ61629, highly similar to Clathrin interactor 1	IPI00291930	70 kDa		unknown	9	1	2	
1591	true	Empty	Gene_Symbol=MRPL23 39S ribosomal protein L23, mitochondrial	IPI00293476 (+2)	18 kDa		unknown	2	1	7	
1592	true	Empty	Gene_Symbol=TRNT1 Isoform 1 of tRNA-nucleotidyltransferase 1, mitochondrial	IPI00289807 (+1)	50 kDa		unknown	2	1	4	
1593	true	Empty	Gene_Symbol=ACOX1 Isoform 1 of Peroxisomal acyl-coenzyme A oxidase 1	IPI00296907 (+1)	74 kDa		unknown	4	0	5	
1594	true	Empty	Gene_Symbol=CSK Tyrosine-protein kinase CSK	IPI00013212	51 kDa		unknown	4	0	6	
1595	true	Empty	Gene_Symbol=PTGR1 Prostaglandin reductase 1	IPI00292657	36 kDa		unknown	8	2	1	
1596	true	Empty	Gene_Symbol=CALU cDNA FLJ31776 fis, clone NT2RI2008141, highly similar to CALUMENIN	IPI00789155 (+1)	38 kDa		unknown	5	2	0	
1597	true	Empty	Gene_Symbol=S100A16 Protein S100-A16	IPI00062120	12 kDa		unknown	0	5	5	
1598	true	Empty	Gene_Symbol=MRPS22 28S ribosomal protein S22, mitochondrial	IPI00013146	41 kDa		unknown	6	0	3	
1599	true	Empty	Gene_Symbol=UNC45A Isoform 1 of Protein unc-45 homolog A	IPI00072534 (+1)	103 kDa		unknown	1	0	5	
1600	true	Empty	Gene_Symbol=SCARB2 Lysosome membrane protein 2	IPI00217766	54 kDa		unknown	3	3	0	
1601	true	Empty	Gene_Symbol=MRPL39 Isoform 2 of 39S ribosomal protein L39, mitochondrial	IPI00084571 (+2)	40 kDa		unknown	3	0	4	
1602	true	Empty	Gene_Symbol=CLIC3 Chloride intracellular channel protein 3	IPI00000692 (+1)	27 kDa		unknown	2	0	8	
1603	true	Empty	Gene_Symbol=USP15 Isoform 1 of Ubiquitin carboxyl-terminal hydrolase 15	IPI00000728 (+2)	112 kDa	true	unknown	7	0	2	
1604	true	Empty	Gene_Symbol=FAM96B Protein FAM96B	IPI00007024	18 kDa		unknown	4	0	5	
1605	true	Empty	Gene_Symbol=TRIP12 TRIP12 protein	IPI00032342 (+2)	226 kDa		unknown	7	0	3	
1606	true	Empty	Gene_Symbol=BAIAP2 Isoform 5 of Brain-specific angiogenesis inhibitor 1-associated protein 2	IPI00180292 (+6)	57 kDa		unknown	3	0	8	
1607	true	Empty	Gene_Symbol=TPM1 tropomyosin 1 alpha chain isoform 7	IPI00216134 (+1)	29 kDa	true	unknown	3	3	0	
1608	true	Empty	Gene_Symbol=CMBL Carboxymethylenebutenolidase homolog	IPI00383046	28 kDa		unknown	5	0	6	
1609	true	Empty	Gene_Symbol=NHP2L1 NHP2-like protein 1	IPI00026167 (+2)	14 kDa		unknown	6	0	6	
1610	true	Empty	Gene_Symbol=DHFR;DHFRP1 Dihydrofolate reductase	IPI00030357 (+1)	21 kDa		unknown	3	0	8	
1611	true	Empty	Gene_Symbol=NDUFV2 NADH dehydrogenase [ubiquinone] flavoprotein 2, mitochondrial	IPI00291328 (+1)	27 kDa		unknown	4	0	8	
1612	true	Empty	Gene_Symbol=ORC5L Origin recognition complex subunit 5	IPI00015143	50 kDa		unknown	2	0	8	
1613	true	Empty	Gene_Symbol=RARS2 Probable arginyl-tRNA synthetase, mitochondrial	IPI00549566 (+1)	66 kDa		unknown	2	0	12	
1614	true	Empty	Gene_Symbol=HECTD1 HECT domain containing 1	IPI00871372	289 kDa		unknown	10	0	1	
1615	true	Empty	Gene_Symbol=MRPS34 28S ribosomal protein S34, mitochondrial	IPI00169413 (+1)	26 kDa		unknown	1	0	6	
1616	true	Empty	Gene_Symbol=CTSB Cathepsin B	IPI00295741 (+1)	38 kDa		unknown	0	0	8	
1617	true	Empty	Gene_Symbol=TRAPPC4 Trafficking protein particle complex subunit 4	IPI00007691	24 kDa		unknown	3	0	2	
1618	true	Empty	Gene_Symbol=ELMO2 cDNA FLJ60834, highly similar to Engulfment and cell motility protein 2	IPI00260090 (+3)	84 kDa		unknown	6	5	0	
1619	true	Empty	Gene_Symbol=GLRX Glutaredoxin-1	IPI00219025	12 kDa		unknown	4	0	6	
1620	true	Empty	Gene_Symbol=CDC123 Cell division cycle protein 123 homolog	IPI00005670 (+1)	39 kDa		unknown	1	0	7	
1621	true	Empty	Gene_Symbol=FABP5L9;FABP5L2;FABP5L7;FABP5 Fatty acid-binding protein, epidermal	IPI00007797	15 kDa		unknown	1	0	7	
1622	true	Empty	Gene_Symbol=RBM3 Putative RNA-binding protein 3	IPI00024320	17 kDa		unknown	0	0	11	
1623	true	Empty	Gene_Symbol=TSTA3 GDP-L-fucose synthase	IPI00014361	36 kDa		unknown	5	3	3	
1624	true	Empty	Gene_Symbol=PTGES2 Prostaglandin E synthase 2	IPI00303568	42 kDa		unknown	6	2	5	
1625	true	Empty	Gene_Symbol=NDUFS2 NADH dehydrogenase [ubiquinone] iron-sulfur protein 2, mitochondrial	IPI00025239	53 kDa		unknown	2	1	2	
1626	true	Empty	Gene_Symbol=MT1L;MT1JP;MT1G;MT1E Isoform 1 of Metallothionein-1G	IPI00008752 (+4)	6 kDa		unknown	5	4	2	
1627	true	Empty	Gene_Symbol=ALDH16A1 Isoform 1 of Aldehyde dehydrogenase family 16 member A1	IPI00217920 (+1)	85 kDa		unknown	1	3	6	
1628	true	Empty	Gene_Symbol=PI4K2A Phosphatidylinositol 4-kinase type 2-alpha	IPI00020124 (+1)	54 kDa		unknown	3	2	2	
1629	true	Empty	Gene_Symbol=DNAJB6 Isoform A of DnaJ homolog subfamily B member 6	IPI00024523 (+1)	36 kDa		unknown	2	1	4	
1630	true	Empty	Gene_Symbol=PALLD Isoform 4 of Palladin	IPI00383645 (+3)	73 kDa		unknown	6	0	1	
1631	true	Empty	Gene_Symbol=G3BP2 Isoform A of Ras GTPase-activating protein-binding protein 2	IPI00009057 (+1)	54 kDa	true	unknown	2	2	6	
1632	true	Empty	Gene_Symbol=SNX5 Sorting nexin-5	IPI00295209 (+1)	47 kDa		unknown	3	1	1	
1633	true	Empty	Gene_Symbol=TTC1 Tetratricopeptide repeat protein 1	IPI00016912	34 kDa		unknown	6	1	4	
1634	true	Empty	Gene_Symbol=UCHL5 Isoform 2 of Ubiquitin carboxyl-terminal hydrolase isozyme L5	IPI00219512 (+6)	36 kDa		unknown	4	2	3	
1635	true	Empty	Gene_Symbol=PSMG1 Isoform 1 of Proteasome assembly chaperone 1	IPI00030770 (+1)	33 kDa		unknown	4	4	2	
1636	true	Empty	Gene_Symbol=CTSZ Cathepsin Z	IPI00002745	34 kDa		unknown	4	3	5	
1637	true	Empty	Gene_Symbol=HYI Isoform 1 of Putative hydroxypyruvate isomerase	IPI00848045	30 kDa		unknown	3	1	2	
1638	true	Empty	Gene_Symbol=GEMIN4 Component of gems 4	IPI00027717 (+2)	120 kDa		unknown	2	1	4	
1639	true	Empty	Gene_Symbol=DCTN3 Isoform 1 of Dynactin subunit 3	IPI00027014 (+1)	21 kDa		unknown	4	2	1	
1640	true	Empty	Gene_Symbol=COMT Isoform Membrane-bound of Catechol O-methyltransferase	IPI00011284 (+1)	30 kDa		unknown	6	0	4	
1641	true	Empty	Gene_Symbol=RPL35A 60S ribosomal protein L35a	IPI00029731	13 kDa		unknown	0	0	3	
1642	true	Empty	Gene_Symbol=EWSR1 Ewing sarcoma breakpoint region 1 isoform 1	IPI00009841 (+6)	69 kDa		unknown	5	2	1	
1643	true	Empty	Gene_Symbol=CD81 CD81 antigen	IPI00000190 (+1)	26 kDa		unknown	4	3	5	
1644	true	Empty	Gene_Symbol=SFRS11 Splicing factor, arginine/serine-rich 11	IPI00464952 (+2)	54 kDa		unknown	7	4	1	
1645	true	Empty	Gene_Symbol=TMTC3 Isoform 2 of Transmembrane and TPR repeat-containing protein 3	IPI00470924 (+1)	104 kDa		unknown	1	1	4	
1646	true	Empty	Gene_Symbol=MAGOHB Protein mago nashi homolog 2	IPI00059292 (+4)	17 kDa		unknown	4	0	5	
1647	true	Empty	Gene_Symbol=LSM3 U6 snRNA-associated Sm-like protein LSm3	IPI00219229	12 kDa		unknown	3	1	3	
1648	true	Empty	Gene_Symbol=APP Isoform APP770 of Amyloid beta A4 protein (Fragment)	IPI00006608 (+10)	87 kDa		unknown	1	1	0	
1649	true	Empty	Gene_Symbol=KIAA1279 KIF1-binding protein	IPI00477355	72 kDa		unknown	5	0	0	
1650	true	Empty	Gene_Symbol=NDUFV1 Isoform 1 of NADH dehydrogenase [ubiquinone] flavoprotein 1, mitochondrial	IPI00028520 (+1)	51 kDa		unknown	2	0	4	
1651	true	Empty	Gene_Symbol=CSTF3 Cleavage stimulation factor subunit 3	IPI00015195	83 kDa		unknown	5	0	3	
1652	true	Empty	Gene_Symbol=SEC24A Isoform 1 of Protein transport protein Sec24A	IPI00873472	120 kDa		unknown	7	0	3	
1653	true	Empty	Gene_Symbol=SEC13 Protein SEC13 homolog	IPI00375370 (+5)	36 kDa		unknown	5	3	0	
1654	true	Empty	Gene_Symbol=TXLNA Alpha-taxilin	IPI00470779	62 kDa	true	unknown	5	0	3	
1655	true	Empty	Gene_Symbol=PCYT2 Ethanolamine-phosphate cytidylyltransferase	IPI00015285 (+1)	44 kDa		unknown	3	0	5	
1656	true	Empty	Gene_Symbol=KIAA0776 Isoform 1 of E3 UFM1-protein ligase 1	IPI00844000	90 kDa		unknown	6	0	3	
1657	true	Empty	Gene_Symbol=PWP2 Putative uncharacterized protein PWP2	IPI00916546	22 kDa	true	unknown	7	1	1	
1658	true	Empty	Gene_Symbol=UBE2Z Isoform 1 of Ubiquitin-conjugating enzyme E2 Z	IPI00011996	38 kDa		unknown	3	4	1	
1659	true	Empty	Gene_Symbol=RANBP3 Isoform 1 of Ran-binding protein 3	IPI00026337 (+2)	60 kDa		unknown	2	0	0	
1660	true	Empty	Gene_Symbol=TSNAX Translin-associated protein X	IPI00293350	33 kDa		unknown	8	0	1	
1661	true	Empty	Gene_Symbol=UBE2O Ubiquitin-conjugating enzyme E2 O	IPI00783378	141 kDa		unknown	1	1	5	
1662	true	Empty	Gene_Symbol=PATL1 Isoform 2 of Protein PAT1 homolog 1	IPI00760958 (+2)	71 kDa		unknown	8	0	1	
1663	true	Empty	Gene_Symbol=TFAM Transcription factor A, mitochondrial	IPI00020928 (+1)	29 kDa		unknown	3	0	3	
1664	true	Empty	Gene_Symbol=PRPF6 Pre-mRNA-processing factor 6	IPI00305068	107 kDa		unknown	0	2	7	
1665	true	Empty	Gene_Symbol=CLTB Isoform Non-brain of Clathrin light chain B	IPI00216472 (+1)	23 kDa		unknown	3	3	0	
1666	true	Empty	Gene_Symbol=LYPLAL1 Isoform 1 of Lysophospholipase-like protein 1	IPI00059762	26 kDa		unknown	0	2	5	
1667	true	Empty	Gene_Symbol=DBT Lipoamide acyltransferase component of branched-chain alpha-keto acid dehydrogenase complex, mitochondrial	IPI00003944	53 kDa		unknown	4	0	4	
1668	true	Empty	Gene_Symbol=MRPL49 39S ribosomal protein L49, mitochondrial	IPI00013195	19 kDa		unknown	4	0	8	
1669	true	Empty	Gene_Symbol=C11orf59 RhoA activator C11orf59	IPI00016670	18 kDa		unknown	3	0	10	
1670	true	Empty	Gene_Symbol=UBE2S Ubiquitin-conjugating enzyme E2 S	IPI00217949	24 kDa		unknown	8	0	3	
1671	true	Empty	Gene_Symbol=SRP9;SRP9L1 Signal recognition particle 9 kDa protein	IPI00642816	10 kDa		unknown	2	0	5	
1672	true	Empty	Gene_Symbol=HSD17B11 Estradiol 17-beta-dehydrogenase 11	IPI00329598	33 kDa		unknown	5	8	0	
1673	true	Empty	Gene_Symbol=PFN2 Profilin	IPI00107555 (+2)	21 kDa		unknown	7	0	3	
1674	true	Empty	Gene_Symbol=TMCO1 Isoform 1 of Transmembrane and coiled-coil domain-containing protein 1	IPI00026111 (+1)	21 kDa		unknown	1	0	4	
1675	true	Empty	Gene_Symbol=NT5C Isoform 1 of 5'(3')-deoxyribonucleotidase, cytosolic type	IPI00005573	23 kDa		unknown	4	0	2	
1676	true	Empty	Gene_Symbol=HNRNPH2 Heterogeneous nuclear ribonucleoprotein H2	IPI00026230	49 kDa	true	unknown	8	1	0	
1677	true	Empty	Gene_Symbol=ABI1 Isoform 1 of Abl interactor 1	IPI00431025 (+12)	55 kDa	true	unknown	7	0	1	
1678	true	Empty	Gene_Symbol=IFIT5 Interferon-induced protein with tetratricopeptide repeats 5	IPI00012756 (+1)	56 kDa		unknown	6	0	5	
1679	true	Empty	Gene_Symbol=CDK2 Cell division protein kinase 2	IPI00031681 (+1)	34 kDa	true	unknown	4	0	0	
1680	true	Empty	Gene_Symbol=UBL4A Ubiquitin-like protein 4A	IPI00005658	18 kDa		unknown	6	0	2	
1681	true	Empty	Gene_Symbol=DIAPH3 Isoform 3 of Protein diaphanous homolog 3	IPI00789805 (+7)	137 kDa		unknown	1	0	8	
1682	true	Empty	Gene_Symbol=ERH Enhancer of rudimentary homolog	IPI00029631	12 kDa		unknown	9	0	2	
1683	true	Empty	Gene_Symbol=MRPL41 39S ribosomal protein L41, mitochondrial	IPI00217553	15 kDa		unknown	0	0	11	
1684	true	Empty	Gene_Symbol=PYCRL pyrroline-5-carboxylate reductase-like	IPI00646105 (+3)	30 kDa		unknown	4	2	4	
1685	true	Empty	Gene_Symbol=NAA50 Isoform 1 of N-acetyltransferase 13	IPI00018627	19 kDa		unknown	3	1	5	
1686	true	Empty	Gene_Symbol=LIN7C Protein lin-7 homolog C	IPI00019997	22 kDa		unknown	3	1	4	
1687	true	Empty	Gene_Symbol=KPNA1 Importin subunit alpha-1	IPI00303292	60 kDa	true	unknown	5	3	2	
1688	true	Empty	Gene_Symbol=POLDIP2 Polymerase delta-interacting protein 2	IPI00165506	42 kDa		unknown	3	2	2	
1689	true	Empty	Gene_Symbol=NRM Isoform 1 of Nurim	IPI00217557	29 kDa		unknown	0	0	4	
1690	true	Empty	Gene_Symbol=TRMT6 Isoform 1 of tRNA (adenine-N(1)-)-methyltransferase non-catalytic subunit TRM6	IPI00099311	56 kDa		unknown	6	1	1	
1691	true	Empty	Gene_Symbol=PDCD4 programmed cell death 4 isoform 2	IPI00240675 (+2)	51 kDa		unknown	4	2	4	
1692	true	Empty	Gene_Symbol=CAP2 Adenylyl cyclase-associated protein 2	IPI00027342	53 kDa		unknown	4	2	1	
1693	true	Empty	Gene_Symbol=C5orf33 Isoform 2 of UPF0465 protein C5orf33	IPI00431405 (+1)	46 kDa		unknown	7	2	1	
1694	true	Empty	Gene_Symbol=BCAM Basal cell adhesion molecule	IPI00002406 (+1)	67 kDa		unknown	4	2	3	
1695	true	Empty	Gene_Symbol=KIAA0196 WASH complex subunit strumpellin	IPI00029175 (+1)	134 kDa		unknown	3	2	5	
1696	true	Empty	Gene_Symbol=MRPS25 28S ribosomal protein S25, mitochondrial	IPI00013167	20 kDa		unknown	3	2	5	
1697	true	Empty	Gene_Symbol=GPX8 Probable glutathione peroxidase 8	IPI00291695	24 kDa		unknown	2	1	3	
1698	true	Empty	Gene_Symbol=NUP43 Nucleoporin Nup43	IPI00742943	42 kDa		unknown	2	1	4	
1699	true	Empty	Gene_Symbol=NRBP1 Nuclear receptor-binding protein	IPI00604756	60 kDa		unknown	4	1	5	
1700	true	Empty	Gene_Symbol=PDDC1 Isoform 1 of Parkinson disease 7 domain-containing protein 1	IPI00168112 (+1)	23 kDa		unknown	4	2	6	
1701	true	Empty	Gene_Symbol=SYNGR2 Synaptogyrin-2	IPI00013946 (+2)	25 kDa		unknown	4	3	1	
1702	true	Empty	Gene_Symbol=TOR1A Torsin family 1, member A (Torsin A), isoform CRA_a	IPI00413293 (+2)	41 kDa		unknown	7	1	2	
1703	true	Empty	Gene_Symbol=ANKRD28 Isoform 1 of Serine/threonine-protein phosphatase 6 regulatory ankyrin repeat subunit A	IPI00477505 (+1)	117 kDa		unknown	6	2	0	
1704	true	Empty	Gene_Symbol=THUMPD1 Putative uncharacterized protein DKFZp686C1054	IPI00465054 (+1)	49 kDa		unknown	5	1	3	
1705	true	Empty	Gene_Symbol=EPDR1 Isoform 1 of Mammalian ependymin-related protein 1	IPI00259102 (+1)	25 kDa		unknown	1	2	9	
1706	true	Empty	Gene_Symbol=INPP1 Inositol polyphosphate 1-phosphatase	IPI00027139	44 kDa		unknown	4	2	5	
1707	true	Empty	Gene_Symbol=CUL2 cDNA FLJ56037, highly similar to Cullin-2	IPI00014311 (+1)	90 kDa		unknown	2	7	0	
1708	true	Empty	Gene_Symbol=CNPY2 Isoform 1 of Protein canopy homolog 2	IPI00443909	21 kDa		unknown	5	0	4	
1709	true	Empty	Gene_Symbol=GRN Isoform 1 of Granulins	IPI00296713	64 kDa		unknown	1	0	4	
1710	true	Empty	Gene_Symbol=MOBKL3 Isoform 1 of Mps one binder kinase activator-like 3	IPI00386122 (+2)	26 kDa		unknown	7	0	1	
1711	true	Empty	Gene_Symbol=CELF1 Isoform 1 of CUG-BP- and ETR-3-like factor 1	IPI00034015 (+3)	52 kDa		unknown	4	0	3	
1712	true	Empty	Gene_Symbol=MAN2A1 Alpha-mannosidase 2	IPI00003802	131 kDa		unknown	3	0	0	
1713	true	Empty	Gene_Symbol=PTPMT1 Isoform 1 of Protein-tyrosine phosphatase mitochondrial 1	IPI00174190 (+2)	23 kDa		unknown	4	0	6	
1714	true	Empty	Gene_Symbol=PUS7 Pseudouridylate synthase 7 homolog	IPI00044761	75 kDa		unknown	0	4	3	
1715	true	Empty	Gene_Symbol=EIF2B3 Isoform 1 of Translation initiation factor eIF-2B subunit gamma	IPI00006504 (+2)	50 kDa		unknown	5	0	0	
1716	true	Empty	Gene_Symbol=RPA3 Replication protein A 14 kDa subunit	IPI00017373 (+1)	14 kDa		unknown	2	0	5	
1717	true	Empty	Gene_Symbol=TRIO Isoform 1 of Triple functional domain protein	IPI00657953	347 kDa		unknown	5	0	2	
1718	true	Empty	Gene_Symbol=SFXN3 sideroflexin 3	IPI00793874 (+2)	36 kDa	true	unknown	5	0	3	
1719	true	Empty	Gene_Symbol=BCAT2 Isoform A of Branched-chain-amino-acid aminotransferase, mitochondrial	IPI00396258 (+1)	44 kDa		unknown	4	0	2	
1720	true	Empty	Gene_Symbol=FLAD1 Isoform 1 of FAD synthetase	IPI00220299 (+3)	65 kDa		unknown	2	0	9	
1721	true	Empty	Gene_Symbol=PLS1 Plastin-1	IPI00032304	70 kDa	true	unknown	6	0	1	
1722	true	Empty	Gene_Symbol=PDAP1 28 kDa heat- and acid-stable phosphoprotein	IPI00013297	21 kDa		unknown	5	0	4	
1723	true	Empty	Gene_Symbol=MLEC Malectin	IPI00029046	32 kDa		unknown	6	3	0	
1724	true	Empty	Gene_Symbol=PIK3R2 Phosphatidylinositol 3-kinase regulatory subunit beta	IPI00011736 (+2)	82 kDa		unknown	2	0	7	
1725	true	Empty	Gene_Symbol=HN1L Isoform 1 of Hematological and neurological expressed 1-like protein	IPI00027397 (+3)	20 kDa		unknown	2	0	7	
1726	true	Empty	Gene_Symbol=NUDT16 U8 snoRNA-decapping enzyme	IPI00783497	21 kDa		unknown	5	0	6	
1727	true	Empty	Gene_Symbol=SUPT16H FACT complex subunit SPT16	IPI00026970	120 kDa		unknown	5	1	0	
1728	true	Empty	Gene_Symbol=AP2M1 Isoform 1 of AP-2 complex subunit mu	IPI00022256 (+2)	50 kDa		unknown	1	5	0	
1729	true	Empty	Gene_Symbol=DNAJB11 DnaJ homolog subfamily B member 11	IPI00008454	41 kDa		unknown	10	0	1	
1730	true	Empty	Gene_Symbol=TIPRL Isoform 1 of TIP41-like protein	IPI00745568	31 kDa		unknown	6	0	1	
1731	true	Empty	Gene_Symbol=M6PR Cation-dependent mannose-6-phosphate receptor	IPI00025049 (+1)	31 kDa		unknown	5	4	0	
1732	true	Empty	Gene_Symbol=NPM3 Nucleoplasmin-3	IPI00026496	19 kDa		unknown	8	0	3	
1733	true	Empty	Gene_Symbol=ACYP1 Acylphosphatase-1	IPI00221117	11 kDa		unknown	1	0	6	
1734	true	Empty	Gene_Symbol=RIN1 Isoform RIN1 of Ras and Rab interactor 1	IPI00014454 (+2)	84 kDa		unknown	5	0	6	
1735	true	Empty	Gene_Symbol=CDC73 Parafibromin	IPI00300659	61 kDa		unknown	1	0	7	
1736	true	Empty	Gene_Symbol=TBR1 T-box brain protein 1	IPI00003421	74 kDa		unknown	2	2	0	
1737	true	Empty	Gene_Symbol=- 69 kDa protein	IPI00172590 (+1)	69 kDa		unknown	0	0	9	
1738	true	Empty	Gene_Symbol=C1orf58 BRO1 domain-containing protein BROX	IPI00065500	46 kDa		unknown	3	1	3	
1739	true	Empty	Gene_Symbol=EXOSC2 Exosome complex exonuclease RRP4	IPI00015905 (+1)	33 kDa		unknown	5	2	4	
1740	true	Empty	Gene_Symbol=LZTFL1 Leucine zipper transcription factor-like protein 1	IPI00299465 (+2)	35 kDa		unknown	2	1	1	
1741	true	Empty	Gene_Symbol=METTL11A Protein of unknown function DUF858, methyltransferase-like family protein	IPI00549389	25 kDa		unknown	3	1	6	
1742	true	Empty	Gene_Symbol=GALK1 cDNA FLJ56840, highly similar to Galactokinase	IPI00019383 (+1)	45 kDa		unknown	4	1	1	
1743	true	Empty	Gene_Symbol=PTPRJ Receptor-type tyrosine-protein phosphatase eta precursor	IPI00290328	152 kDa		unknown	4	1	1	
1744	true	Empty	Gene_Symbol=CCBL1 Cysteine conjugate-beta lyase	IPI00002523	58 kDa		unknown	2	1	5	
1745	true	Empty	Gene_Symbol=DHX16 119 kDa protein	IPI00297178 (+1)	119 kDa	true	unknown	3	2	0	
1746	true	Empty	Gene_Symbol=CCNB1 G2/mitotic-specific cyclin-B1	IPI00745793	48 kDa		unknown	4	2	4	
1747	true	Empty	Gene_Symbol=FAHD1 Isoform 2 of Fumarylacetoacetate hydrolase domain-containing protein 1	IPI00440828 (+2)	25 kDa		unknown	5	1	5	
1748	true	Empty	Gene_Symbol=ABHD11 Isoform 1 of Abhydrolase domain-containing protein 11	IPI00171692	35 kDa		unknown	2	1	2	
1749	true	Empty	Gene_Symbol=GLTP Glycolipid transfer protein	IPI00184363	24 kDa		unknown	3	2	4	
1750	true	Empty	Gene_Symbol=CCDC22 Coiled-coil domain-containing protein 22	IPI00022265 (+1)	71 kDa		unknown	2	1	6	
1751	true	Empty	Gene_Symbol=PRRC1 Isoform 3 of Protein PRRC1	IPI00217053 (+3)	49 kDa		unknown	6	1	3	
1752	true	Empty	Gene_Symbol=ARHGAP18 Isoform 1 of Rho GTPase-activating protein 18	IPI00296353 (+1)	75 kDa		unknown	2	0	5	
1753	true	Empty	Gene_Symbol=TUBG1 Tubulin gamma-1 chain	IPI00295081	51 kDa		unknown	2	1	2	
1754	true	Empty	Gene_Symbol=TAGLN Transgelin	IPI00216138	23 kDa		unknown	4	1	0	
1755	true	Empty	Gene_Symbol=SPCS3 Signal peptidase complex subunit 3	IPI00300299	20 kDa		unknown	4	1	3	
1756	true	Empty	Gene_Symbol=EXOC7 Isoform 3 of Exocyst complex component 7	IPI00103064 (+5)	83 kDa		unknown	2	1	7	
1757	true	Empty	Gene_Symbol=FKBP8 Isoform 1 of Peptidyl-prolyl cis-trans isomerase FKBP8	IPI00640341 (+1)	45 kDa		unknown	7	1	3	
1758	true	Empty	Gene_Symbol=APOO Isoform 1 of Apolipoprotein O	IPI00042580 (+1)	22 kDa		unknown	3	1	4	
1759	true	Empty	Gene_Symbol=RAB23 Ras-related protein Rab-23	IPI00008034	27 kDa		unknown	5	1	2	
1760	true	Empty	Gene_Symbol=PYCARD Isoform 1 of Apoptosis-associated speck-like protein containing a CARD	IPI00001699 (+2)	22 kDa		unknown	1	1	6	
1761	true	Empty	Gene_Symbol=ZWILCH Isoform 1 of Protein zwilch homolog	IPI00329679 (+1)	67 kDa		unknown	3	1	6	
1762	true	Empty	Gene_Symbol=DARS2 Aspartyl-tRNA synthetase, mitochondrial	IPI00100460	74 kDa		unknown	3	1	2	
1763	true	Empty	Gene_Symbol=CXorf26 UPF0368 protein Cxorf26	IPI00107104	26 kDa		unknown	3	0	3	
1764	true	Empty	Gene_Symbol=FBP1 Fructose-1,6-bisphosphatase 1	IPI00073772	37 kDa		unknown	3	1	4	
1765	true	Empty	Gene_Symbol=PCID2 Isoform 3 of PCI domain-containing protein 2	IPI00072541 (+4)	43 kDa		unknown	3	3	2	
1766	true	Empty	Gene_Symbol=RDBP cDNA FLJ56180, highly similar to Negative elongation factor E	IPI00000858 (+3)	44 kDa		unknown	1	4	1	
1767	true	Empty	Gene_Symbol=GEMIN5 Gem-associated protein 5	IPI00291783	169 kDa		unknown	5	1	2	
1768	true	Empty	Gene_Symbol=SFRS15 Isoform 1 of Splicing factor, arginine/serine-rich 15	IPI00181702 (+6)	126 kDa		unknown	3	2	5	
1769	true	Empty	Gene_Symbol=CDV3 Isoform 1 of Protein CDV3 homolog	IPI00014197	27 kDa		unknown	5	0	2	
1770	true	Empty	Gene_Symbol=SACM1L Phosphatidylinositide phosphatase SAC1	IPI00022275 (+2)	67 kDa		unknown	2	0	0	
1771	true	Empty	Gene_Symbol=TGFB1I1 Isoform 2 of Transforming growth factor beta-1-induced transcript 1 protein	IPI00396399 (+1)	48 kDa		unknown	1	0	3	
1772	true	Empty	Gene_Symbol=GLMN Isoform 1 of Glomulin	IPI00074604	68 kDa		unknown	3	0	2	
1773	true	Empty	Gene_Symbol=CCBL2 Isoform 1 of Kynurenine--oxoglutarate transaminase 3	IPI00465373 (+1)	51 kDa		unknown	6	3	0	
1774	true	Empty	Gene_Symbol=ARHGAP17 Isoform 1 of Rho GTPase-activating protein 17	IPI00064767 (+4)	95 kDa		unknown	6	0	1	
1775	true	Empty	Gene_Symbol=TRIM33 Isoform Alpha of E3 ubiquitin-protein ligase TRIM33	IPI00010252 (+1)	123 kDa		unknown	5	2	0	
1776	true	Empty	Gene_Symbol=UFM1 Ubiquitin-fold modifier 1	IPI00010207	9 kDa		unknown	0	6	2	
1777	true	Empty	Gene_Symbol=GNB2 Guanine nucleotide-binding protein G(I)/G(S)/G(T) subunit beta-2	IPI00003348	37 kDa	true	unknown	0	1	6	
1778	true	Empty	Gene_Symbol=TOMM22 Mitochondrial import receptor subunit TOM22 homolog	IPI00024976	16 kDa		unknown	2	0	7	
1779	true	Empty	Gene_Symbol=DNAJC10 Isoform 1 of DnaJ homolog subfamily C member 10	IPI00293260	91 kDa		unknown	2	0	7	
1780	true	Empty	Gene_Symbol=MRPL1 39S ribosomal protein L1, mitochondrial	IPI00549381	37 kDa		unknown	4	0	4	
1781	true	Empty	Gene_Symbol=EIF3J Eukaryotic translation initiation factor 3 subunit J	IPI00290461 (+1)	29 kDa		unknown	2	0	3	
1782	true	Empty	Gene_Symbol=LYPLA2 Acyl-protein thioesterase 2	IPI00027032 (+1)	25 kDa		unknown	5	0	2	
1783	true	Empty	Gene_Symbol=ANAPC5 Isoform 1 of Anaphase-promoting complex subunit 5	IPI00008247	85 kDa		unknown	6	0	4	
1784	true	Empty	Gene_Symbol=C17orf49 hypothetical protein LOC124944 isoform 1	IPI00373869 (+1)	20 kDa		unknown	5	0	4	
1785	true	Empty	Gene_Symbol=EXOSC5 Exosome complex exonuclease RRP46	IPI00015955 (+1)	25 kDa		unknown	3	0	8	
1786	true	Empty	Gene_Symbol=TTC9C Tetratricopeptide repeat protein 9C	IPI00175096	20 kDa		unknown	1	0	6	
1787	true	Empty	Gene_Symbol=FHL2 FHL2 isoform 5	IPI00396967 (+1)	44 kDa		unknown	2	0	1	
1788	true	Empty	Gene_Symbol=NDUFA12 13kDa differentiation-associated protein variant (Fragment)	IPI00005966	17 kDa		unknown	1	0	5	
1789	true	Empty	Gene_Symbol=VPS37B Vacuolar protein sorting-associated protein 37B	IPI00002926	31 kDa		unknown	9	1	0	
1790	true	Empty	Gene_Symbol=USP11 Ubiquitin carboxyl-terminal hydrolase 11	IPI00184533	110 kDa	true	unknown	3	0	4	
1791	true	Empty	Gene_Symbol=PCBD1 Pterin-4-alpha-carbinolamine dehydratase	IPI00218568	12 kDa		unknown	1	0	7	
1792	true	Empty	Gene_Symbol=C9orf86 Putative uncharacterized protein C9orf86	IPI00186586 (+4)	57 kDa		unknown	4	0	7	
1793	true	Empty	Gene_Symbol=MRPS28 28S ribosomal protein S28, mitochondrial	IPI00022276 (+2)	21 kDa		unknown	0	0	8	
1794	true	Empty	Gene_Symbol=TMSB10 Thymosin beta-10	IPI00220827	5 kDa		unknown	5	0	0	
1795	true	Empty	Gene_Symbol=FSCN1 Fascin	IPI00163187 (+1)	55 kDa		unknown	2	2	2	
1796	true	Empty	Gene_Symbol=NAA20 N-terminal acetyltransferase B complex catalytic subunit NAA20	IPI00007174 (+1)	20 kDa		unknown	3	2	5	
1797	true	Empty	Gene_Symbol=SGSH N-sulphoglucosamine sulphohydrolase	IPI00019988	57 kDa		unknown	2	4	2	
1798	true	Empty	Gene_Symbol=CTSA Lysosomal protective protein	IPI00021794 (+1)	54 kDa		unknown	2	2	4	
1799	true	Empty	Gene_Symbol=METTL13 Isoform 4 of Methyltransferase-like protein 13	IPI00409639 (+3)	61 kDa		unknown	2	1	2	
1800	true	Empty	Gene_Symbol=PTGR2 Isoform 1 of Prostaglandin reductase 2	IPI00167515	38 kDa		unknown	1	2	3	
1801	true	Empty	Gene_Symbol=CASP8 Isoform 1 of Caspase-8	IPI00000149 (+4)	55 kDa		unknown	5	1	1	
1802	true	Empty	Gene_Symbol=DNMT1 Isoform 1 of DNA (cytosine-5)-methyltransferase 1	IPI00031519 (+1)	190 kDa		unknown	2	0	4	
1803	true	Empty	Gene_Symbol=CIAPIN1 Isoform 3 of Anamorsin	IPI00025333 (+1)	32 kDa		unknown	2	1	1	
1804	true	Empty	Gene_Symbol=PIGK GPI-anchor transamidase	IPI00022543 (+1)	45 kDa		unknown	4	1	5	
1805	true	Empty	Gene_Symbol=KIAA1609 TLD domain-containing protein KIAA1609	IPI00412243	51 kDa		unknown	2	2	4	
1806	true	Empty	Gene_Symbol=NUDT1 Isoform p26 of 7,8-dihydro-8-oxoguanine triphosphatase	IPI00004392 (+3)	23 kDa		unknown	3	1	4	
1807	true	Empty	Gene_Symbol=EIF4E Eukaryotic translation initiation factor 4E	IPI00027485 (+3)	25 kDa		unknown	3	1	1	
1808	true	Empty	Gene_Symbol=PDLIM5 PDZ and LIM domain protein 5	IPI00007935	64 kDa		unknown	4	3	1	
1809	true	Empty	Gene_Symbol=SEC63 Translocation protein SEC63 homolog	IPI00218922	88 kDa		unknown	4	0	1	
1810	true	Empty	Gene_Symbol=POLR2E DNA-directed RNA polymerases I, II, and III subunit RPABC1	IPI00291093	25 kDa		unknown	5	1	1	
1811	true	Empty	Gene_Symbol=MTCH2 Mitochondrial carrier homolog 2	IPI00003833	33 kDa		unknown	2	0	3	
1812	true	Empty	Gene_Symbol=STAG2 stromal antigen 2 isoform a	IPI00470883 (+1)	146 kDa		unknown	1	1	7	
1813	true	Empty	Gene_Symbol=GAMT Guanidinoacetate N-methyltransferase	IPI00030182	26 kDa		unknown	1	1	7	
1814	true	Empty	Gene_Symbol=LSM2 U6 snRNA-associated Sm-like protein LSm2	IPI00032460	11 kDa		unknown	4	1	4	
1815	true	Empty	Gene_Symbol=CAPZA2 F-actin-capping protein subunit alpha-2	IPI00026182 (+1)	33 kDa	true	unknown	1	2	3	
1816	true	Empty	Gene_Symbol=NUDT3 Diphosphoinositol polyphosphate phosphohydrolase 1	IPI00009148	19 kDa		unknown	5	1	1	
1817	true	Empty	Gene_Symbol=PVRL2 Isoform Delta of Poliovirus receptor-related protein 2	IPI00022661 (+1)	58 kDa		unknown	2	0	1	
1818	true	Empty	Gene_Symbol=SFRS7 Isoform 1 of Splicing factor, arginine/serine-rich 7	IPI00003377 (+3)	27 kDa	true	unknown	1	0	4	
1819	true	Empty	Gene_Symbol=BCL2L1 Isoform Bcl-X(L) of Bcl-2-like protein 1	IPI00019983 (+5)	26 kDa		unknown	2	2	3	
1820	true	Empty	Gene_Symbol=POLR1C Isoform 1 of DNA-directed RNA polymerases I and III subunit RPAC1	IPI00005179 (+1)	39 kDa		unknown	4	1	3	
1821	true	Empty	Gene_Symbol=DNAJB4 DnaJ homolog subfamily B member 4	IPI00003848	38 kDa	true	unknown	3	0	0	
1822	true	Empty	Gene_Symbol=H2AFV Histone H2A.V	IPI00018278 (+2)	14 kDa	true	unknown	1	3	6	
1823	true	Empty	Gene_Symbol=UBE2D2 Ubiquitin-conjugating enzyme E2 D2	IPI00332376	17 kDa		unknown	1	1	1	
1824	true	Empty	Gene_Symbol=HNRNPA3 Isoform 1 of Heterogeneous nuclear ribonucleoprotein A3	IPI00419373 (+5)	40 kDa		unknown	1	0	4	
1825	true	Empty	Gene_Symbol=NOLC1 Isoform Beta of Nucleolar and coiled-body phosphoprotein 1	IPI00216654 (+2)	75 kDa		unknown	0	1	3	
1826	true	Empty	Gene_Symbol=ICT1 Immature colon carcinoma transcript 1 protein	IPI00029114 (+1)	24 kDa		unknown	2	0	4	
1827	true	Empty	Gene_Symbol=ISOC1 Isochorismatase domain-containing protein 1	IPI00304082 (+1)	32 kDa		unknown	4	0	5	
1828	true	Empty	Gene_Symbol=TNPO2 transportin 2 (importin 3, karyopherin beta 2b) isoform 3	IPI00419856	100 kDa	true	unknown	4	0	0	
1829	true	Empty	Gene_Symbol=SUCLA2 Isoform 2 of Succinyl-CoA ligase [ADP-forming] subunit beta, mitochondrial	IPI00217232 (+1)	48 kDa		unknown	3	0	2	
1830	true	Empty	Gene_Symbol=MBOAT7 Isoform 1 of Lysophospholipid acyltransferase 7	IPI00657706	53 kDa		unknown	2	5	0	
1831	true	Empty	Gene_Symbol=C20orf4 Uncharacterized protein C20orf4	IPI00166013 (+1)	43 kDa		unknown	4	0	4	
1832	true	Empty	Gene_Symbol=IGF2BP3 Isoform 1 of Insulin-like growth factor 2 mRNA-binding protein 3	IPI00658000	64 kDa	true	unknown	3	0	3	
1833	true	Empty	Gene_Symbol=KIF2A Isoform 1 of Kinesin-like protein KIF2A	IPI00010368 (+3)	78 kDa	true	unknown	4	0	2	
1834	true	Empty	Gene_Symbol=CDK5 Cell division protein kinase 5	IPI00023530	33 kDa		unknown	2	1	1	
1835	true	Empty	Gene_Symbol=MCCC1 Methylcrotonoyl-CoA carboxylase subunit alpha, mitochondrial	IPI00024580 (+1)	80 kDa		unknown	4	1	4	
1836	true	Empty	Gene_Symbol=SUGT1 Isoform 2 of Suppressor of G2 allele of SKP1 homolog	IPI00791573 (+1)	38 kDa		unknown	5	1	0	
1837	true	Empty	Gene_Symbol=IMPA1 Inositol monophosphatase 1	IPI00020906 (+1)	30 kDa		unknown	2	0	0	
1838	true	Empty	Gene_Symbol=SCARB1 Isoform 1 of Scavenger receptor class B member 1	IPI00177968 (+3)	57 kDa		unknown	3	1	0	
1839	true	Empty	Gene_Symbol=PTP4A1 Protein tyrosine phosphatase type IVA 1	IPI00020164	20 kDa	true	unknown	1	0	5	
1840	true	Empty	Gene_Symbol=NUP54 Nucleoporin 54kDa variant (Fragment)	IPI00172580 (+1)	56 kDa		unknown	3	0	2	
1841	true	Empty	Gene_Symbol=FAM98A Protein FAM98A	IPI00174442 (+1)	55 kDa	true	unknown	4	0	3	
1842	true	Empty	Gene_Symbol=MRPL43 Isoform 4 of 39S ribosomal protein L43, mitochondrial	IPI00428288	18 kDa		unknown	4	0	3	
1843	true	Empty	Gene_Symbol=PRKAG1 cDNA FLJ40287 fis, clone TESTI2027909, highly similar to 5'-AMP-ACTIVATED PROTEIN KINASE, GAMMA-1 SUBUNIT	IPI00473047 (+1)	39 kDa		unknown	3	1	0	
1844	true	Empty	Gene_Symbol=GOLPH3 Golgi phosphoprotein 3	IPI00005490	34 kDa		unknown	3	3	0	
1845	true	Empty	Gene_Symbol=DHX29 ATP-dependent RNA helicase DHX29	IPI00217413	155 kDa		unknown	3	0	4	
1846	true	Empty	Gene_Symbol=NCDN Isoform 1 of Neurochondrin	IPI00549543 (+2)	79 kDa		unknown	2	0	5	
1847	true	Empty	Gene_Symbol=UBXN1 Isoform 1 of UBX domain-containing protein 1	IPI00027378 (+1)	33 kDa		unknown	5	0	2	
1848	true	Empty	Gene_Symbol=ZNF622 Zinc finger protein 622	IPI00056499	54 kDa		unknown	4	0	2	
1849	true	Empty	Gene_Symbol=ITCH Isoform 1 of E3 ubiquitin-protein ligase Itchy homolog	IPI00061780 (+1)	103 kDa	true	unknown	5	0	3	
1850	true	Empty	Gene_Symbol=MAP2K4 Isoform 2 of Dual specificity mitogen-activated protein kinase kinase 4	IPI00024674 (+1)	46 kDa		unknown	3	0	5	
1851	true	Empty	Gene_Symbol=MRPS9 28S ribosomal protein S9, mitochondrial	IPI00641924	46 kDa		unknown	4	0	5	
1852	true	Empty	Gene_Symbol=PGP Phosphoglycolate phosphatase	IPI00177008	34 kDa		unknown	3	0	2	
1853	true	Empty	Gene_Symbol=NDC80 Kinetochore protein NDC80 homolog	IPI00005791	74 kDa		unknown	2	0	1	
1854	true	Empty	Gene_Symbol=MRPL9 39S ribosomal protein L9, mitochondrial	IPI00307409	30 kDa		unknown	5	0	2	
1855	true	Empty	Gene_Symbol=SNRPD1 Small nuclear ribonucleoprotein Sm D1	IPI00302850	13 kDa		unknown	4	0	6	
1856	true	Empty	Gene_Symbol=RBMX Heterogeneous nuclear ribonucleoprotein G	IPI00304692	42 kDa		unknown	6	0	3	
1857	true	Empty	Gene_Symbol=OVCA2 Ovarian cancer-associated gene 2 protein	IPI00103884	24 kDa		unknown	2	0	6	
1858	true	Empty	Gene_Symbol=TOLLIP Toll-interacting protein	IPI00100154	30 kDa		unknown	4	0	3	
1859	true	Empty	Gene_Symbol=SH3BGRL SH3 domain-binding glutamic acid-rich-like protein	IPI00025318	13 kDa		unknown	0	2	8	
1860	true	Empty	Gene_Symbol=SNAP29 Synaptosomal-associated protein 29	IPI00032831	29 kDa		unknown	1	0	7	
1861	true	Empty	Gene_Symbol=LRWD1 Leucine-rich repeat and WD repeat-containing protein 1	IPI00069309	80 kDa		unknown	4	2	0	
1862	true	Empty	Gene_Symbol=TMEM43 Transmembrane protein 43	IPI00301280	45 kDa		unknown	3	0	5	
1863	true	Empty	Gene_Symbol=GNL3 Isoform 2 of Guanine nucleotide-binding protein-like 3	IPI00003886 (+1)	61 kDa		unknown	2	0	5	
1864	true	Empty	Gene_Symbol=UBE4B Isoform 1 of Ubiquitin conjugation factor E4 B	IPI00005715 (+2)	146 kDa		unknown	1	0	7	
1865	true	Empty	Gene_Symbol=RAB3GAP1 Isoform 1 of Rab3 GTPase-activating protein catalytic subunit	IPI00014235 (+1)	111 kDa		unknown	1	0	4	
1866	true	Empty	Gene_Symbol=CUL3 Isoform 1 of Cullin-3	IPI00014312 (+1)	89 kDa		unknown	3	0	4	
1867	true	Empty	Gene_Symbol=RABGAP1 Isoform 1 of Rab GTPase-activating protein 1	IPI00016702 (+2)	122 kDa		unknown	1	0	9	
1868	true	Empty	Gene_Symbol=SH3GL1 cDNA, FLJ96508, Homo sapiens SH3-domain GRB2-like 1 (SH3GL1), mRNA	IPI00019169	41 kDa		unknown	5	0	3	
1869	true	Empty	Gene_Symbol=SMNDC1 Survival of motor neuron-related-splicing factor 30	IPI00025176	27 kDa		unknown	4	2	0	
1870	true	Empty	Gene_Symbol=PDS5B 165 kDa protein	IPI00240812 (+2)	165 kDa	true	unknown	5	3	0	
1871	true	Empty	Gene_Symbol=PPIL3 Isoform 1 of Peptidyl-prolyl cis-trans isomerase-like 3	IPI00300952 (+2)	18 kDa		unknown	3	0	1	
1872	true	Empty	Gene_Symbol=ABCD3 Isoform 1 of ATP-binding cassette sub-family D member 3	IPI00002372 (+2)	75 kDa		unknown	1	0	7	
1873	true	Empty	Gene_Symbol=SNX4 Sorting nexin-4	IPI00029403 (+1)	52 kDa		unknown	5	0	3	
1874	true	Empty	Gene_Symbol=STK3 cDNA FLJ16404 fis, clone UTERU2008019, highly similar to Serine/threonine-protein kinase 3	IPI00411984 (+1)	59 kDa	true	unknown	3	0	6	
1875	true	Empty	Gene_Symbol=WARS2 Tryptophanyl-tRNA synthetase, mitochondrial	IPI00025050	40 kDa		unknown	3	0	0	
1876	true	Empty	Gene_Symbol=GSTM2 Glutathione S-transferase Mu 2	IPI00219067 (+2)	26 kDa	true	unknown	0	0	3	
1877	true	Empty	Gene_Symbol=IFI35 Putative uncharacterized protein IFI35	IPI00008613 (+2)	32 kDa		unknown	0	0	2	
1878	true	Empty	Gene_Symbol=MPRIP Isoform 3 of Myosin phosphatase Rho-interacting protein	IPI00166518 (+2)	114 kDa	true	unknown	4	0	0	
1879	true	Empty	Gene_Symbol=PSIP1 Isoform 1 of PC4 and SFRS1-interacting protein	IPI00028122	60 kDa	true	unknown	1	3	0	
1880	true	Empty	Gene_Symbol=RPL37A 60S ribosomal protein L37a	IPI00414860 (+1)	10 kDa		unknown	1	0	5	
1881	true	Empty	Gene_Symbol=CLIP1 Isoform 1 of CAP-Gly domain-containing linker protein 1	IPI00013455 (+2)	162 kDa		unknown	8	0	0	
1882	true	Empty	Gene_Symbol=ATP5I ATP synthase, H+ transporting, mitochondrial F0 complex, subunit E	IPI00218848	8 kDa		unknown	1	0	0	
1883	true	Empty	Gene_Symbol=KIAA1468 Isoform 2 of LisH domain and HEAT repeat-containing protein KIAA1468	IPI00023330 (+1)	139 kDa		unknown	0	0	8	
1884	true	Empty	Gene_Symbol=UQCRB Cytochrome b-c1 complex subunit 7	IPI00220416	14 kDa		unknown	0	0	8	
1885	true	Empty	Gene_Symbol=TXNIP Thioredoxin-interacting protein	IPI00007956 (+1)	44 kDa		unknown	0	0	8	
1886	true	Empty	Gene_Symbol=CCDC124 Coiled-coil domain-containing protein 124	IPI00060627	26 kDa		unknown	7	0	0	
1887	true	Empty	Gene_Symbol=MAGT1 magnesium transporter 1	IPI00301202 (+2)	42 kDa		unknown	0	5	0	
1888	true	Empty	Gene_Symbol=NDUFA6 NADH dehydrogenase (ubiquinone) 1 alpha subcomplex, 6	IPI00419266	18 kDa		unknown	0	0	7	
1889	true	Empty	Gene_Symbol=STIM1 Stromal interaction molecule 1	IPI00299063	77 kDa		unknown	0	0	4	
1890	true	Empty	Gene_Symbol=TMEM214 Transmembrane protein 214	IPI00477118 (+1)	77 kDa		unknown	2	2	5	
1891	true	Empty	Gene_Symbol=FAHD2A Fumarylacetoacetate hydrolase domain-containing protein 2A	IPI00329742	35 kDa		unknown	3	1	2	
1892	true	Empty	Gene_Symbol=C1orf123 UPF0587 protein C1orf123	IPI00016605	18 kDa		unknown	4	1	2	
1893	true	Empty	Gene_Symbol=NSDHL Sterol-4-alpha-carboxylate 3-dehydrogenase, decarboxylating	IPI00019407 (+1)	42 kDa		unknown	1	0	3	
1894	true	Empty	Gene_Symbol=MRTO4 mRNA turnover protein 4 homolog	IPI00106491	28 kDa		unknown	1	1	3	
1895	true	Empty	Gene_Symbol=GOLGA2 golgin A2	IPI00413895	113 kDa		unknown	2	0	2	
1896	true	Empty	Gene_Symbol=STXBP3 Syntaxin-binding protein 3	IPI00297626	68 kDa		unknown	3	0	3	
1897	true	Empty	Gene_Symbol=LRRFIP1 Isoform 2 of Leucine-rich repeat flightless-interacting protein 1	IPI00006207 (+2)	86 kDa	true	unknown	2	2	2	
1898	true	Empty	Gene_Symbol=NAPRT1 Isoform 1 of Nicotinate phosphoribosyltransferase	IPI00465085 (+1)	58 kDa		unknown	2	2	3	
1899	true	Empty	Gene_Symbol=PRPS1 Ribose-phosphate pyrophosphokinase 1	IPI00219616	35 kDa	true	unknown	4	2	2	
1900	true	Empty	Gene_Symbol=AP3S1 AP-3 complex subunit sigma-1	IPI00014624	32 kDa		unknown	2	1	2	
1901	true	Empty	Gene_Symbol=EXOC2 Exocyst complex component 2	IPI00783559	104 kDa		unknown	2	1	3	
1902	true	Empty	Gene_Symbol=UBQLN2 Ubiquilin-2	IPI00409659 (+1)	66 kDa	true	unknown	1	1	5	
1903	true	Empty	Gene_Symbol=UCK2 Isoform 1 of Uridine-cytidine kinase 2	IPI00065671	29 kDa		unknown	4	1	2	
1904	true	Empty	Gene_Symbol=STUB1 Isoform 1 of STIP1 homology and U box-containing protein 1	IPI00025156	35 kDa		unknown	1	1	3	
1905	true	Empty	Gene_Symbol=PPP1CB Serine/threonine-protein phosphatase PP1-beta catalytic subunit	IPI00218236	37 kDa	true	unknown	2	1	1	
1906	true	Empty	Gene_Symbol=CD55 Decay-accelerating factor splicing variant 4	IPI00152418 (+6)	56 kDa		unknown	1	6	0	
1907	true	Empty	Gene_Symbol=CDK7 Cell division protein kinase 7	IPI00000685	39 kDa		unknown	3	2	3	
1908	true	Empty	Gene_Symbol=EXOSC10 Isoform 1 of Exosome component 10	IPI00009464 (+1)	101 kDa		unknown	4	1	1	
1909	true	Empty	Gene_Symbol=LMO7 Isoform 3 of LIM domain only protein 7	IPI00291802 (+3)	154 kDa		unknown	5	2	1	
1910	true	Empty	Gene_Symbol=GNA13 Guanine nucleotide-binding protein subunit alpha-13	IPI00290928	44 kDa		unknown	1	1	6	
1911	true	Empty	Gene_Symbol=CHCHD2 Coiled-coil-helix-coiled-coil-helix domain-containing protein 2, mitochondrial	IPI00007673 (+1)	16 kDa		unknown	3	1	4	
1912	true	Empty	Gene_Symbol=PFKM Isoform 1 of 6-phosphofructokinase, muscle type	IPI00743142 (+1)	85 kDa	true	unknown	3	2	0	
1913	true	Empty	Gene_Symbol=OPTN Isoform 1 of Optineurin	IPI00304189 (+2)	66 kDa		unknown	2	0	5	
1914	true	Empty	Gene_Symbol=ACY1 cDNA FLJ60317, highly similar to Aminoacylase-1	IPI00009268 (+1)	56 kDa		unknown	3	1	1	
1915	true	Empty	Gene_Symbol=SNRPG Small nuclear ribonucleoprotein G	IPI00016572 (+3)	8 kDa		unknown	1	1	6	
1916	true	Empty	Gene_Symbol=CPSF3 Cleavage and polyadenylation specificity factor subunit 3	IPI00007818 (+1)	77 kDa		unknown	1	1	4	
1917	true	Empty	Gene_Symbol=DCXR L-xylulose reductase	IPI00448095 (+1)	26 kDa		unknown	1	0	1	
1918	true	Empty	Gene_Symbol=C11orf73 Uncharacterized protein C11orf73	IPI00410091	22 kDa		unknown	2	0	2	
1919	true	Empty	Gene_Symbol=IFITM2 Interferon-induced transmembrane protein 2	IPI00008922 (+5)	15 kDa		unknown	4	2	3	
1920	true	Empty	Gene_Symbol=ATP6V0D1 V-type proton ATPase subunit d 1	IPI00034159 (+1)	40 kDa		unknown	1	3	0	
1921	true	Empty	Gene_Symbol=GMPPB Isoform 2 of Mannose-1-phosphate guanyltransferase beta	IPI00002496 (+1)	43 kDa		unknown	1	0	1	
1922	true	Empty	Gene_Symbol=MRPL18 39S ribosomal protein L18, mitochondrial	IPI00160421	21 kDa		unknown	1	0	3	
1923	true	Empty	Gene_Symbol=FBXL18 Isoform 4 of F-box/LRR-repeat protein 18	IPI00386731 (+2)	79 kDa		unknown	2	0	1	
1924	true	Empty	Gene_Symbol=COG5 Isoform 1 of Conserved oligomeric Golgi complex subunit 5	IPI00007347 (+2)	93 kDa		unknown	1	0	6	
1925	true	Empty	Gene_Symbol=TXNDC9 Thioredoxin domain-containing protein 9	IPI00022386 (+3)	27 kDa		unknown	3	0	4	
1926	true	Empty	Gene_Symbol=PGAM5;PXMP2 Isoform 1 of Serine/threonine-protein phosphatase PGAM5, mitochondrial	IPI00788907	32 kDa		unknown	3	1	0	
1927	true	Empty	Gene_Symbol=ITSN2 intersectin 2 isoform 3	IPI00396534 (+3)	191 kDa		unknown	4	0	1	
1928	true	Empty	Gene_Symbol=IRF3 Interferon regulatory factor 3	IPI00291901 (+2)	47 kDa		unknown	2	0	2	
1929	true	Empty	Gene_Symbol=ACBD3 Golgi resident protein GCP60	IPI00009315	61 kDa		unknown	5	1	1	
1930	true	Empty	Gene_Symbol=CCAR1 Isoform 1 of Cell division cycle and apoptosis regulator protein 1	IPI00217357 (+1)	133 kDa		unknown	3	2	1	
1931	true	Empty	Gene_Symbol=TMED5 Transmembrane emp24 domain-containing protein 5	IPI00294472	26 kDa		unknown	1	0	3	
1932	true	Empty	Gene_Symbol=SPATS2L cDNA FLJ59751, weakly similar to Mus musculus spermatogenesis associated, serine-rich 2 (Spats2), mRNA	IPI00023532 (+3)	65 kDa		unknown	2	0	4	
1933	true	Empty	Gene_Symbol=QTRT1 Queuine tRNA-ribosyltransferase	IPI00215974	44 kDa		unknown	4	2	0	
1934	true	Empty	Gene_Symbol=MINPP1 Isoform 2 of Multiple inositol polyphosphate phosphatase 1	IPI00028553 (+2)	35 kDa		unknown	2	0	5	
1935	true	Empty	Gene_Symbol=MRPL4 Isoform 1 of 39S ribosomal protein L4, mitochondrial	IPI00023334	35 kDa		unknown	4	0	2	
1936	true	Empty	Gene_Symbol=YME1L1 Isoform 1 of ATP-dependent metalloprotease YME1L1	IPI00045946 (+1)	86 kDa		unknown	4	0	4	
1937	true	Empty	Gene_Symbol=TMX3 Isoform 1 of Protein disulfide-isomerase TMX3	IPI00064193 (+1)	52 kDa		unknown	5	0	2	
1938	true	Empty	Gene_Symbol=FKBP9 Peptidyl-prolyl cis-trans isomerase FKBP9	IPI00182126 (+2)	63 kDa		unknown	3	3	0	
1939	true	Empty	Gene_Symbol=ALAD Isoform 2 of Delta-aminolevulinic acid dehydratase	IPI00442121 (+2)	39 kDa		unknown	3	0	3	
1940	true	Empty	Gene_Symbol=MRPL38 39S ribosomal protein L38, mitochondrial	IPI00783656	45 kDa		unknown	3	0	2	
1941	true	Empty	Gene_Symbol=WDR12 Ribosome biogenesis protein WDR12	IPI00304232	48 kDa		unknown	3	2	0	
1942	true	Empty	Gene_Symbol=TES Isoform 1 of Testin	IPI00024097 (+1)	48 kDa		unknown	2	0	3	
1943	true	Empty	Gene_Symbol=LYAR Cell growth-regulating nucleolar protein	IPI00015838	44 kDa		unknown	3	0	3	
1944	true	Empty	Gene_Symbol=TFCP2 Isoform 1 of Alpha-globin transcription factor CP2	IPI00037599 (+3)	57 kDa		unknown	1	0	5	
1945	true	Empty	Gene_Symbol=CTNND1 Isoform 1AB of Catenin delta-1	IPI00182469 (+35)	107 kDa		unknown	1	0	1	
1946	true	Empty	Gene_Symbol=ALDH3A2 Isoform 1 of Fatty aldehyde dehydrogenase	IPI00333619 (+1)	55 kDa	true	unknown	5	0	2	
1947	true	Empty	Gene_Symbol=MLLT4 Isoform 4 of Afadin	IPI00023461 (+6)	207 kDa		unknown	5	1	0	
1948	true	Empty	Gene_Symbol=FNTA Farnesyltransferase, CAAX box, alpha, isoform CRA_a	IPI00026813 (+2)	53 kDa		unknown	4	1	0	
1949	true	Empty	Gene_Symbol=DCTD Isoform 1 of Deoxycytidylate deaminase	IPI00296863 (+1)	20 kDa		unknown	2	0	6	
1950	true	Empty	Gene_Symbol=KIAA0020 Pumilio domain-containing protein KIAA0020	IPI00791325	77 kDa		unknown	2	0	5	
1951	true	Empty	Gene_Symbol=BCAP29 B-cell receptor-associated protein 29	IPI00221233 (+4)	28 kDa		unknown	2	1	0	
1952	true	Empty	Gene_Symbol=IER3IP1 Immediate early response 3-interacting protein 1	IPI00007166	9 kDa		unknown	3	0	3	
1953	true	Empty	Gene_Symbol=CTBP1 C-terminal-binding protein 1	IPI00012835 (+1)	48 kDa	true	unknown	1	0	0	
1954	true	Empty	Gene_Symbol=PRMT3 PRMT3 protein (Fragment)	IPI00103026 (+3)	62 kDa		unknown	5	0	2	
1955	true	Empty	Gene_Symbol=BUD31 Protein BUD31 homolog	IPI00013180 (+1)	17 kDa		unknown	1	0	5	
1956	true	Empty	Gene_Symbol=GLRX5 Glutaredoxin-related protein 5, mitochondrial	IPI00333763	17 kDa		unknown	2	0	7	
1957	true	Empty	Gene_Symbol=NR2F2 COUP transcription factor 2	IPI00028611 (+2)	46 kDa		unknown	3	0	5	
1958	true	Empty	Gene_Symbol=CASK Isoform 1 of Peripheral plasma membrane protein CASK	IPI00514301 (+4)	105 kDa		unknown	0	1	6	
1959	true	Empty	Gene_Symbol=TIAL1 Nucleolysin TIAR	IPI00005615 (+2)	42 kDa		unknown	3	0	4	
1960	true	Empty	Gene_Symbol=RAB8A Ras-related protein Rab-8A	IPI00028481	24 kDa	true	unknown	3	0	5	
1961	true	Empty	Gene_Symbol=UQCRFS1 Cytochrome b-c1 complex subunit Rieske, mitochondrial	IPI00026964 (+1)	30 kDa		unknown	6	0	1	
1962	true	Empty	Gene_Symbol=BRI3BP BRI3-binding protein	IPI00103599	28 kDa		unknown	4	0	4	
1963	true	Empty	Gene_Symbol=STT3A Dolichyl-diphosphooligosaccharide--protein glycosyltransferase subunit STT3A	IPI00297492	81 kDa		unknown	4	3	0	
1964	true	Empty	Gene_Symbol=STX8 Syntaxin-8	IPI00009225 (+2)	27 kDa		unknown	4	0	2	
1965	true	Empty	Gene_Symbol=IK Protein Red	IPI00011875 (+2)	66 kDa		unknown	2	0	3	
1966	true	Empty	Gene_Symbol=PPCDC Isoform 1 of Phosphopantothenoylcysteine decarboxylase	IPI00303962 (+1)	22 kDa		unknown	0	0	6	
1967	true	Empty	Gene_Symbol=GOLGB1 Golgin subfamily B member 1	IPI00004671 (+1)	376 kDa		unknown	4	1	0	
1968	true	Empty	Gene_Symbol=RAD23A UV excision repair protein RAD23 homolog A	IPI00008219	40 kDa	true	unknown	3	0	0	
1969	true	Empty	Gene_Symbol=RP3-402G11.5 Selenoprotein O	IPI00031666 (+1)	73 kDa		unknown	1	0	6	
1970	true	Empty	Gene_Symbol=ATP6V0C V-type proton ATPase 16 kDa proteolipid subunit	IPI00018855	16 kDa		unknown	3	0	0	
1971	true	Empty	Gene_Symbol=LDLR Low-density lipoprotein receptor	IPI00000070 (+1)	95 kDa		unknown	0	0	7	
1972	true	Empty	Gene_Symbol=AMPD2 Adenosine monophosphate deaminase 2	IPI00007722 (+4)	102 kDa		unknown	1	0	1	
1973	true	Empty	Gene_Symbol=RRP12 Isoform 1 of RRP12-like protein	IPI00101186 (+2)	144 kDa		unknown	1	0	6	
1974	true	Empty	Gene_Symbol=RPL39P5 Putative 60S ribosomal protein L39-like 5	IPI00037619 (+2)	6 kDa		unknown	1	0	3	
1975	true	Empty	Gene_Symbol=GALNT2 Polypeptide N-acetylgalactosaminyltransferase 2	IPI00004669	65 kDa		unknown	0	0	8	
1976	true	Empty	Gene_Symbol=TTC35 Tetratricopeptide repeat protein 35	IPI00014149	35 kDa		unknown	8	0	0	
1977	true	Empty	Gene_Symbol=HN1 Isoform 1 of Hematological and neurological expressed 1 protein	IPI00007764 (+2)	16 kDa		unknown	0	0	5	
1978	true	Empty	Gene_Symbol=COX5B Cytochrome c oxidase subunit 5B, mitochondrial	IPI00021785	14 kDa		unknown	0	0	4	
1979	true	Empty	Gene_Symbol=HBD Hemoglobin subunit delta	IPI00473011 (+1)	16 kDa		unknown	0	0	4	
1980	true	Empty	Gene_Symbol=OCIAD1 Isoform 1 of OCIA domain-containing protein 1	IPI00016405 (+2)	28 kDa		unknown	0	0	9	
1981	true	Empty	Gene_Symbol=CTPS2 CTP synthase 2	IPI00645702	66 kDa	true	unknown	1	1	3	
1982	true	Empty	Gene_Symbol=POLD2 DNA polymerase delta subunit 2	IPI00025616 (+2)	51 kDa		unknown	2	1	4	
1983	true	Empty	Gene_Symbol=PNPLA4 Patatin-like phospholipase domain-containing protein 4	IPI00013218	28 kDa		unknown	3	1	3	
1984	true	Empty	Gene_Symbol=TMED2 Transmembrane emp24 domain-containing protein 2	IPI00016608 (+1)	23 kDa		unknown	2	3	1	
1985	true	Empty	Gene_Symbol=DDX19A ATP-dependent RNA helicase DDX19A	IPI00019918 (+1)	54 kDa	true	unknown	2	1	1	
1986	true	Empty	Gene_Symbol=CDC5L Cell division cycle 5-like protein	IPI00465294 (+1)	92 kDa		unknown	2	1	1	
1987	true	Empty	Gene_Symbol=FTSJ3 Putative rRNA methyltransferase 3	IPI00217686	97 kDa		unknown	0	1	4	
1988	true	Empty	Gene_Symbol=GTPBP4 Nucleolar GTP-binding protein 1	IPI00385042	74 kDa		unknown	1	1	1	
1989	true	Empty	Gene_Symbol=RPS6KA3 Ribosomal protein S6 kinase alpha-3	IPI00020898	84 kDa	true	unknown	0	0	2	
1990	true	Empty	Gene_Symbol=TMEM111 Isoform 1 of Transmembrane protein 111	IPI00020472 (+1)	30 kDa		unknown	2	1	0	
1991	true	Empty	Gene_Symbol=PPP2R5E Serine/threonine-protein phosphatase 2A 56 kDa regulatory subunit epsilon isoform	IPI00002853	55 kDa	true	unknown	3	1	2	
1992	true	Empty	Gene_Symbol=C20orf11 Protein C20orf11	IPI00016634	27 kDa		unknown	5	2	1	
1993	true	Empty	Gene_Symbol=RAPH1 Isoform RMO1abc of Ras-associated and pleckstrin homology domains-containing protein 1	IPI00402234 (+10)	73 kDa		unknown	2	1	1	
1994	true	Empty	Gene_Symbol=DOHH Deoxyhypusine hydroxylase	IPI00171856	33 kDa		unknown	3	2	1	
1995	true	Empty	Gene_Symbol=PPAT Amidophosphoribosyltransferase	IPI00029534	57 kDa		unknown	3	1	2	
1996	true	Empty	Gene_Symbol=SNX8 Sorting nexin-8	IPI00001885	53 kDa		unknown	3	2	3	
1997	true	Empty	Gene_Symbol=PTPLAD1 Protein tyrosine phosphatase-like protein PTPLAD1	IPI00008998 (+1)	43 kDa		unknown	1	4	1	
1998	true	Empty	Gene_Symbol=DNAJC8 DnaJ homolog subfamily C member 8	IPI00003438	30 kDa		unknown	2	2	1	
1999	true	Empty	Gene_Symbol=C10orf76 Isoform 1 of UPF0668 protein C10orf76	IPI00646323	79 kDa		unknown	3	1	2	
2000	true	Empty	Gene_Symbol=CCNDBP1 Isoform 1 of Cyclin-D1-binding protein 1	IPI00015923 (+1)	40 kDa		unknown	0	2	2	
2001	true	Empty	Gene_Symbol=ALDH6A1 Methylmalonate-semialdehyde dehydrogenase [acylating], mitochondrial	IPI00024990	58 kDa		unknown	3	0	1	
2002	true	Empty	Gene_Symbol=RIPK1 Isoform 1 of Receptor-interacting serine/threonine-protein kinase 1	IPI00013773	76 kDa		unknown	2	2	0	
2003	true	Empty	Gene_Symbol=ENOPH1 Isoform 1 of Enolase-phosphatase E1	IPI00038378 (+1)	29 kDa		unknown	3	0	1	
2004	true	Empty	Gene_Symbol=PDIA4 Putative uncharacterized protein PDIA4	IPI00852792	19 kDa	true	unknown	0	2	2	
2005	true	Empty	Gene_Symbol=SUPT6H Isoform 1 of Transcription elongation factor SPT6	IPI00784161	199 kDa		unknown	2	0	0	
2006	true	Empty	Gene_Symbol=EXOSC8 Exosome complex exonuclease RRP43	IPI00552920 (+1)	30 kDa		unknown	3	0	1	
2007	true	Empty	Gene_Symbol=SUMO1 Small ubiquitin-related modifier 1	IPI00303105 (+1)	12 kDa		unknown	0	0	2	
2008	true	Empty	Gene_Symbol=ARFGAP1 Isoform 1 of ADP-ribosylation factor GTPase-activating protein 1	IPI00175169 (+1)	45 kDa		unknown	2	0	1	
2009	true	Empty	Gene_Symbol=MRPS2 Mitochondrial 28S ribosomal protein S2	IPI00006970	36 kDa		unknown	2	1	3	
2010	true	Empty	Gene_Symbol=SIGMAR1 Isoform 3 of Sigma 1-type opioid receptor	IPI00004267 (+1)	21 kDa		unknown	3	1	2	
2011	true	Empty	Gene_Symbol=MAP2K1 Dual specificity mitogen-activated protein kinase kinase 1	IPI00219604	43 kDa	true	unknown	2	1	0	
2012	true	Empty	Gene_Symbol=LZIC cDNA FLJ55829, highly similar to Homo sapiens leucine zipper and CTNNBIP1 domain containing (LZIC), mRNA	IPI00152900	24 kDa		unknown	2	0	2	
2013	true	Empty	Gene_Symbol=WDR5 WD repeat-containing protein 5	IPI00005492	37 kDa		unknown	4	2	0	
2014	true	Empty	Gene_Symbol=LOC646048 similar to actin alpha 1 skeletal muscle protein	IPI00886911 (+1)	51 kDa		unknown	0	1	3	
2015	true	Empty	Gene_Symbol=NUDCD2 NudC domain-containing protein 2	IPI00103142	18 kDa		unknown	3	0	5	
2016	true	Empty	Gene_Symbol=LANCL2 LanC-like protein 2	IPI00032995	51 kDa		unknown	5	2	0	
2017	true	Empty	Gene_Symbol=PRKCD Protein kinase C delta type	IPI00329236 (+1)	78 kDa	true	unknown	2	0	1	
2018	true	Empty	Gene_Symbol=CHORDC1 Isoform 1 of Cysteine and histidine-rich domain-containing protein 1	IPI00015897 (+1)	37 kDa		unknown	2	1	0	
2019	true	Empty	Gene_Symbol=SHMT1 Isoform 1 of Serine hydroxymethyltransferase, cytosolic	IPI00002519 (+2)	53 kDa	true	unknown	5	2	0	
2020	true	Empty	Gene_Symbol=ATG5 Isoform Long of Autophagy protein 5	IPI00006800	32 kDa		unknown	0	3	2	
2021	true	Empty	Gene_Symbol=CPT2 Carnitine O-palmitoyltransferase 2, mitochondrial	IPI00012912	74 kDa		unknown	4	0	2	
2022	true	Empty	Gene_Symbol=LPCAT1 Lysophosphatidylcholine acyltransferase 1	IPI00171626	59 kDa		unknown	2	0	6	
2023	true	Empty	Gene_Symbol=ACTR1B Beta-centractin	IPI00029469	42 kDa	true	unknown	3	0	3	
2024	true	Empty	Gene_Symbol=RAB9A Ras-related protein Rab-9A	IPI00016372	23 kDa		unknown	2	0	2	
2025	true	Empty	Gene_Symbol=MRPS31 28S ribosomal protein S31, mitochondrial	IPI00294242	45 kDa		unknown	2	0	2	
2026	true	Empty	Gene_Symbol=MYO1E Myosin-Ie	IPI00329672	127 kDa		unknown	4	0	4	
2027	true	Empty	Gene_Symbol=SUPV3L1 ATP-dependent RNA helicase SUPV3L1, mitochondrial	IPI00412404	88 kDa		unknown	1	0	2	
2028	true	Empty	Gene_Symbol=CALD1 Isoform 3 of Caldesmon	IPI00218695 (+2)	64 kDa		unknown	3	0	1	
2029	true	Empty	Gene_Symbol=ORC4L Origin recognition complex subunit 4	IPI00015164	50 kDa		unknown	3	0	4	
2030	true	Empty	Gene_Symbol=MRPL47 Isoform 1 of 39S ribosomal protein L47, mitochondrial	IPI00030820 (+1)	29 kDa		unknown	1	0	2	
2031	true	Empty	Gene_Symbol=RBBP4 Histone-binding protein RBBP4	IPI00328319 (+3)	48 kDa	true	unknown	1	2	0	
2032	true	Empty	Gene_Symbol=PPM1F Protein phosphatase 1F	IPI00291412	50 kDa		unknown	1	0	4	
2033	true	Empty	Gene_Symbol=EPS15L1 cDNA FLJ60624, highly similar to Epidermal growth factor receptor substrate 15-like 1	IPI00163849 (+3)	100 kDa		unknown	5	2	0	
2034	true	Empty	Gene_Symbol=MRPL24 39S ribosomal protein L24, mitochondrial	IPI00514506	25 kDa		unknown	4	0	2	
2035	true	Empty	Gene_Symbol=ASMTL Isoform 2 of N-acetylserotonin O-methyltransferase-like protein	IPI00249080 (+1)	67 kDa		unknown	1	0	3	
2036	true	Empty	Gene_Symbol=VTA1 Vacuolar protein sorting-associated protein VTA1 homolog	IPI00017160	34 kDa		unknown	4	0	0	
2037	true	Empty	Gene_Symbol=CLIC6 Isoform A of Chloride intracellular channel protein 6	IPI00165936 (+1)	71 kDa	true	unknown	3	0	3	
2038	true	Empty	Gene_Symbol=KDM3B Isoform 1 of Lysine-specific demethylase 3B	IPI00298935	192 kDa		unknown	4	0	0	
2039	true	Empty	Gene_Symbol=KIAA1429 Isoform 1 of Protein virilizer homolog	IPI00036742 (+1)	202 kDa		unknown	4	1	0	
2040	true	Empty	Gene_Symbol=GHITM Growth hormone inducible transmembrane protein	IPI00549970 (+2)	35 kDa		unknown	2	2	0	
2041	true	Empty	Gene_Symbol=CARM1 Isoform 1 of Histone-arginine methyltransferase CARM1	IPI00412880 (+1)	63 kDa		unknown	1	0	2	
2042	true	Empty	Gene_Symbol=MXRA7 Isoform 2 of Matrix-remodeling-associated protein 7	IPI00397645 (+2)	17 kDa		unknown	0	3	0	
2043	true	Empty	Gene_Symbol=MYCBP C-Myc-binding protein	IPI00871174	12 kDa		unknown	1	0	4	
2044	true	Empty	Gene_Symbol=PUS1 Isoform 2 of tRNA pseudouridine synthase A	IPI00001716 (+2)	44 kDa		unknown	2	0	3	
2045	true	Empty	Gene_Symbol=RG9MTD1 Mitochondrial ribonuclease P protein 1	IPI00099996	47 kDa		unknown	3	0	1	
2046	true	Empty	Gene_Symbol=KIAA1033 KIAA1033 protein	IPI00298991	137 kDa		unknown	5	0	2	
2047	true	Empty	Gene_Symbol=DLG1 Isoform 1 of Disks large homolog 1	IPI00030351 (+7)	100 kDa		unknown	0	1	2	
2048	true	Empty	Gene_Symbol=PGM2L1 Glucose 1,6-bisphosphate synthase	IPI00173346	70 kDa		unknown	2	3	0	
2049	true	Empty	Gene_Symbol=MCAM Isoform 1 of Cell surface glycoprotein MUC18	IPI00016334	72 kDa		unknown	4	1	0	
2050	true	Empty	Gene_Symbol=UBE2T Ubiquitin-conjugating enzyme E2 T	IPI00023087	23 kDa		unknown	1	0	4	
2051	true	Empty	Gene_Symbol=UBE2H Ubiquitin-conjugating enzyme E2 H	IPI00020965 (+1)	21 kDa		unknown	0	1	4	
2052	true	Empty	Gene_Symbol=RRAS Ras-related protein R-Ras	IPI00020418	23 kDa	true	unknown	0	1	7	
2053	true	Empty	Gene_Symbol=COX7A2 cytochrome c oxidase subunit VIIa polypeptide 2 (liver) precursor	IPI00026570 (+1)	13 kDa		unknown	4	0	3	
2054	true	Empty	Gene_Symbol=BRE Isoform 1 of BRCA1-A complex subunit BRE	IPI00149276 (+4)	47 kDa		unknown	4	0	4	
2055	true	Empty	Gene_Symbol=TIMM16 Mitochondrial import inner membrane translocase subunit Tim16	IPI00218463	14 kDa		unknown	2	0	6	
2056	true	Empty	Gene_Symbol=FOXRED1 Isoform 1 of FAD-dependent oxidoreductase domain-containing protein 1	IPI00549357 (+1)	54 kDa		unknown	4	0	3	
2057	true	Empty	Gene_Symbol=FADD Protein FADD	IPI00011919	23 kDa		unknown	5	0	1	
2058	true	Empty	Gene_Symbol=DENR Density-regulated protein	IPI00306280 (+1)	22 kDa		unknown	3	0	0	
2059	true	Empty	Gene_Symbol=SLC27A4 Long-chain fatty acid transport protein 4	IPI00412147	72 kDa		unknown	0	3	0	
2060	true	Empty	Gene_Symbol=DNAJC3 DnaJ homolog subfamily C member 3	IPI00006713	58 kDa		unknown	0	2	0	
2061	true	Empty	Tax_Id=9606 Gene_Symbol=MT-ATP6 ATP synthase F0 subunit 6	IPI00552036 (+1)	?		unknown	1	1	0	
2062	true	Empty	Gene_Symbol=H1FX Histone H1x	IPI00021924	22 kDa		unknown	1	0	3	
2063	true	Empty	Gene_Symbol=TTC12 Isoform 1 of Tetratricopeptide repeat protein 12	IPI00152982 (+2)	79 kDa		unknown	1	0	6	
2064	true	Empty	Gene_Symbol=AGTPBP1 Isoform 1 of Cytosolic carboxypeptidase 1	IPI00167865 (+3)	138 kDa		unknown	3	0	4	
2065	true	Empty	Gene_Symbol=ERBB2IP ERBB2IP protein	IPI00438286 (+7)	159 kDa		unknown	3	0	3	
2066	true	Empty	Gene_Symbol=YTHDF2 Isoform 1 of YTH domain family protein 2	IPI00306043 (+2)	62 kDa	true	unknown	4	0	0	
2067	true	Empty	Gene_Symbol=PPM1B Isoform Beta-1 of Protein phosphatase 1B	IPI00026612	53 kDa	true	unknown	4	0	0	
2068	true	Empty	Gene_Symbol=GNAQ Guanine nucleotide-binding protein G(q) subunit alpha	IPI00288947	42 kDa	true	unknown	0	0	2	
2069	true	Empty	Gene_Symbol=CNOT7 CCR4-NOT transcription complex subunit 7	IPI00006552 (+1)	33 kDa		unknown	0	0	2	
2070	true	Empty	Gene_Symbol=UBE2E3 Ubiquitin-conjugating enzyme E2 E3	IPI00056504 (+4)	23 kDa		unknown	1	0	0	
2071	true	Empty	Gene_Symbol=EIF4B cDNA FLJ54492, highly similar to Eukaryotic translation initiation factor 4B	IPI00012079 (+4)	70 kDa		unknown	0	0	6	
2072	true	Empty	Gene_Symbol=MRPS16 28S ribosomal protein S16, mitochondrial	IPI00032872	15 kDa		unknown	0	0	4	
2073	true	Empty	Gene_Symbol=MDC1 Isoform 2 of Mediator of DNA damage checkpoint protein 1	IPI00470805 (+7)	198 kDa		unknown	5	0	0	
2074	true	Empty	Gene_Symbol=CDK6 Cell division protein kinase 6	IPI00023529	37 kDa		unknown	4	0	0	
2075	true	Empty	Gene_Symbol=EPN3 Isoform 1 of Epsin-3	IPI00300584 (+10)	68 kDa		unknown	0	0	5	
2076	true	Empty	Gene_Symbol=TAP1 Antigen peptide transporter 1	IPI00646625 (+1)	87 kDa		unknown	3	0	1	
2077	true	Empty	Gene_Symbol=PSMD13 HSPC027	IPI00549672	43 kDa	true	unknown	1	0	0	
2078	true	Empty	Gene_Symbol=NUCB1 Nucleobindin-1	IPI00295542	54 kDa		unknown	1	0	6	
2079	true	Empty	Gene_Symbol=P4HB Putative uncharacterized protein P4HB	IPI00879437	32 kDa	true	unknown	3	0	2	
2080	true	Empty	Gene_Symbol=PPP1R10 Serine/threonine-protein phosphatase 1 regulatory subunit 10	IPI00298731	99 kDa		unknown	1	0	4	
2081	true	Empty	Gene_Symbol=FTO Isoform 1 of Protein fto	IPI00028277 (+1)	58 kDa		unknown	1	0	4	
2082	true	Empty	Gene_Symbol=COMMD3 COMM domain-containing protein 3	IPI00015773	22 kDa		unknown	0	0	4	
2083	true	Empty	Gene_Symbol=THADA Putative uncharacterized protein THADA	IPI00894544 (+1)	220 kDa		unknown	0	0	2	
2084	true	Empty	Gene_Symbol=PMM2 Phosphomannomutase 2	IPI00006092	28 kDa		unknown	3	1	0	
2085	true	Empty	Gene_Symbol=LRRC8A Leucine-rich repeat-containing protein 8A	IPI00002070	94 kDa		unknown	3	0	0	
2086	true	Empty	Gene_Symbol=SCFD2 Isoform 2 of Sec1 family domain-containing protein 2	IPI00141564 (+1)	70 kDa		unknown	0	0	6	
2087	true	Empty	Gene_Symbol=MED23 Isoform 3 of Mediator of RNA polymerase II transcription subunit 23	IPI00413272 (+4)	156 kDa		unknown	4	0	0	
2088	true	Empty	Gene_Symbol=RBM25 Isoform 1 of RNA-binding protein 25	IPI00004273 (+1)	100 kDa		unknown	0	0	6	
2089	true	Empty	Gene_Symbol=COMMD4 Isoform 1 of COMM domain-containing protein 4	IPI00413500 (+4)	22 kDa		unknown	0	0	6	
2090	true	Empty	Gene_Symbol=TARS2 Threonyl-tRNA synthetase, mitochondrial	IPI00604527	81 kDa		unknown	0	0	6	
2091	true	Empty	Gene_Symbol=C6orf108 Deoxyribonucleoside 5'-monophosphate N-glycosidase	IPI00007926 (+1)	19 kDa		unknown	0	0	8	
2092	true	Empty	Gene_Symbol=PPT1 Palmitoyl-protein thioesterase 1	IPI00002412 (+1)	34 kDa		unknown	2	2	2	
2093	true	Empty	Gene_Symbol=CSTF1 Cleavage stimulation factor subunit 1	IPI00011528 (+1)	48 kDa		unknown	2	2	0	
2094	true	Empty	Gene_Symbol=FLOT1 Flotillin-1	IPI00027438 (+1)	47 kDa		unknown	1	1	2	
2095	true	Empty	Gene_Symbol=ERLIN2 Isoform 1 of Erlin-2	IPI00026942	38 kDa	true	unknown	3	1	2	
2096	true	Empty	Gene_Symbol=BTAF1 TATA-binding protein-associated factor 172	IPI00024802	207 kDa		unknown	2	1	2	
2097	true	Empty	Gene_Symbol=PTER Isoform 1 of Phosphotriesterase-related protein	IPI00100933 (+1)	39 kDa		unknown	2	1	1	
2098	true	Empty	Gene_Symbol=VPS24;RNF103 Charged multivesicular body protein 3	IPI00100673	25 kDa		unknown	2	1	2	
2099	true	Empty	Gene_Symbol=MEA1 Male-enhanced antigen 1	IPI00157176	20 kDa		unknown	1	1	2	
2100	true	Empty	Gene_Symbol=CBFB Isoform 1 of Core-binding factor subunit beta	IPI00016746	22 kDa		unknown	3	2	2	
2101	true	Empty	Gene_Symbol=CASP6 Isoform Alpha of Caspase-6	IPI00023876 (+1)	33 kDa		unknown	2	1	2	
2102	true	Empty	Gene_Symbol=MARK2 Isoform 7 of Serine/threonine-protein kinase MARK2	IPI00290158 (+15)	78 kDa		unknown	3	0	1	
2103	true	Empty	Gene_Symbol=USP10 Ubiquitin carboxyl-terminal hydrolase 10	IPI00291946 (+1)	88 kDa		unknown	3	1	1	
2104	true	Empty	Gene_Symbol=LTF cDNA FLJ78440, highly similar to Human lactoferrin	IPI00298860 (+3)	78 kDa		unknown	2	1	1	
2105	true	Empty	Gene_Symbol=RRM2 ribonucleotide reductase M2 polypeptide isoform 1	IPI00011118	51 kDa	true	unknown	3	1	1	
2106	true	Empty	Gene_Symbol=MRPL46 39S ribosomal protein L46, mitochondrial	IPI00023161 (+1)	32 kDa		unknown	5	1	1	
2107	true	Empty	Gene_Symbol=MBD3 Isoform 1 of Methyl-CpG-binding domain protein 3	IPI00439194 (+1)	33 kDa		unknown	3	1	1	
2108	true	Empty	Gene_Symbol=MRPL10 cDNA FLJ45232 fis, clone BRCAN2021718, highly similar to Homo sapiens mitochondrial ribosomal protein L10 (MRPL10), mRNA	IPI00170877 (+1)	30 kDa		unknown	4	1	2	
2109	true	Empty	Gene_Symbol=GUK1 Guanylate kinase	IPI00182293 (+8)	22 kDa		unknown	2	1	3	
2110	true	Empty	Gene_Symbol=CLPTM1L Isoform 1 of Cleft lip and palate transmembrane protein 1-like protein	IPI00151358 (+1)	62 kDa		unknown	1	2	2	
2111	true	Empty	Gene_Symbol=SERPINE1 Plasminogen activator inhibitor 1	IPI00007118	45 kDa		unknown	1	1	2	
2112	true	Empty	Gene_Symbol=UBQLN4 Ubiquilin-4	IPI00024502	64 kDa	true	unknown	3	1	2	
2113	true	Empty	Gene_Symbol=PLXNB2 Plexin-B2	IPI00853369	205 kDa		unknown	4	1	1	
2114	true	Empty	Gene_Symbol=RPL36AL 60S ribosomal protein L36a-like	IPI00056494 (+1)	12 kDa	true	unknown	2	1	1	
2115	true	Empty	Gene_Symbol=MTOR Serine/threonine-protein kinase mTOR	IPI00031410	289 kDa		unknown	1	1	5	
2116	true	Empty	Gene_Symbol=PLEKHH2 Isoform 1 of Pleckstrin homology domain-containing family H member 2	IPI00409758 (+3)	168 kDa		unknown	1	1	3	
2117	true	Empty	Gene_Symbol=TMED1 Transmembrane emp24 domain-containing protein 1	IPI00009976	25 kDa		unknown	0	1	4	
2118	true	Empty	Gene_Symbol=TRAF2 Isoform 1 of TNF receptor-associated factor 2	IPI00030278 (+2)	56 kDa		unknown	3	0	2	
2119	true	Empty	Gene_Symbol=LRRC57 Leucine-rich repeat-containing protein 57	IPI00470576	27 kDa		unknown	1	0	1	
2120	true	Empty	Gene_Symbol=RABEPK Isoform 2 of Rab9 effector protein with kelch motifs	IPI00384623 (+1)	35 kDa		unknown	0	0	2	
2121	true	Empty	Gene_Symbol=PTK7 Isoform 3 of Tyrosine-protein kinase-like 7	IPI00168813 (+3)	104 kDa		unknown	1	2	0	
2122	true	Empty	Gene_Symbol=TPP1 Putative uncharacterized protein TPP1	IPI00554538 (+3)	60 kDa		unknown	0	2	2	
2123	true	Empty	Gene_Symbol=PLD3 Phospholipase D3	IPI00328243	55 kDa		unknown	0	1	4	
2124	true	Empty	Gene_Symbol=KIAA1632 Isoform 2 of UPF0493 protein KIAA1632	IPI00288958 (+2)	281 kDa		unknown	1	0	2	
2125	true	Empty	Gene_Symbol=SLC4A1AP Kanadaptin	IPI00306749	89 kDa		unknown	1	3	1	
2126	true	Empty	Gene_Symbol=RABL3 Rab-like protein 3	IPI00102897	26 kDa		unknown	0	1	1	
2127	true	Empty	Gene_Symbol=ACADS Short-chain specific acyl-CoA dehydrogenase, mitochondrial	IPI00027701	44 kDa		unknown	2	1	0	
2128	true	Empty	Gene_Symbol=PSMD10 26S proteasome non-ATPase regulatory subunit 10	IPI00003565 (+1)	24 kDa		unknown	2	0	1	
2129	true	Empty	Gene_Symbol=NUB1 NEDD8 ultimate buster 1 (Negative regulator of ubiquitin-like proteins 1) (Renal carcinoma antigen NY-REN-18). Isoform 2	IPI00157365 (+1)	72 kDa		unknown	2	1	3	
2130	true	Empty	Gene_Symbol=PFDN6 Prefoldin subunit 6	IPI00005657	15 kDa		unknown	3	0	2	
2131	true	Empty	Gene_Symbol=PPP1R13L Isoform 1 of RelA-associated inhibitor	IPI00439948	89 kDa		unknown	0	0	3	
2132	true	Empty	Gene_Symbol=C7orf20 Protein of unknown function DUF410 family protein	IPI00419575 (+2)	37 kDa		unknown	4	1	0	
2133	true	Empty	Gene_Symbol=LUC7L3 Isoform 1 of Luc7-like protein 3	IPI00107745	51 kDa		unknown	1	0	3	
2134	true	Empty	Gene_Symbol=PRKRA Isoform 1 of Interferon-inducible double stranded RNA-dependent protein kinase activator A	IPI00021167 (+2)	34 kDa		unknown	2	0	2	
2135	true	Empty	Gene_Symbol=STT3B Dolichyl-diphosphooligosaccharide--protein glycosyltransferase subunit STT3B	IPI00152377	94 kDa		unknown	2	3	0	
2136	true	Empty	Gene_Symbol=RPS6KA1 Ribosomal protein S6 kinase alpha-1	IPI00017305 (+2)	83 kDa	true	unknown	2	0	4	
2137	true	Empty	Gene_Symbol=GIPC1 PDZ domain-containing protein GIPC1	IPI00024705	36 kDa		unknown	2	0	2	
2138	true	Empty	Gene_Symbol=MYL9 Myosin regulatory light polypeptide 9	IPI00220278	20 kDa	true	unknown	3	0	2	
2139	true	Empty	Gene_Symbol=TRMT5 tRNA (guanine-N(1)-)-methyltransferase	IPI00455268	58 kDa		unknown	2	0	2	
2140	true	Empty	Gene_Symbol=C7orf50 Uncharacterized protein C7orf50	IPI00031651	22 kDa		unknown	2	0	4	
2141	true	Empty	Gene_Symbol=MRPL19 39S ribosomal protein L19, mitochondrial	IPI00027096	34 kDa		unknown	1	0	3	
2142	true	Empty	Gene_Symbol=TUBA4A Tubulin alpha-4A chain	IPI00007750 (+1)	50 kDa	true	unknown	0	3	1	
2143	true	Empty	Gene_Symbol=PTPN12 Tyrosine-protein phosphatase non-receptor type 12	IPI00289082 (+2)	88 kDa		unknown	3	0	1	
2144	true	Empty	Gene_Symbol=TSSC1 Protein TSSC1 (Fragment)	IPI00019550 (+1)	44 kDa		unknown	2	1	0	
2145	true	Empty	Gene_Symbol=PDPR Pyruvate dehydrogenase phosphatase regulatory subunit, mitochondrial	IPI00168407	99 kDa		unknown	2	0	0	
2146	true	Empty	Gene_Symbol=ATP5D ATP synthase subunit delta, mitochondrial	IPI00024920	17 kDa		unknown	5	2	0	
2147	true	Empty	Gene_Symbol=LSM12 Isoform 1 of Protein LSM12 homolog	IPI00410324 (+1)	22 kDa		unknown	3	0	2	
2148	true	Empty	Gene_Symbol=PITPNA Phosphatidylinositol transfer protein alpha isoform	IPI00216048	32 kDa	true	unknown	3	1	0	
2149	true	Empty	Gene_Symbol=MAD2L1 Mitotic spindle assembly checkpoint protein MAD2A	IPI00012369	24 kDa		unknown	3	0	2	
2150	true	Empty	Gene_Symbol=MED20 Mediator of RNA polymerase II transcription subunit 20	IPI00174852 (+2)	23 kDa		unknown	2	0	4	
2151	true	Empty	Gene_Symbol=MRPS17 28S ribosomal protein S17, mitochondrial	IPI00744772 (+2)	15 kDa		unknown	2	0	4	
2152	true	Empty	Gene_Symbol=MRPL28 39S ribosomal protein L28, mitochondrial	IPI00172594 (+1)	30 kDa		unknown	0	0	1	
2153	true	Empty	Gene_Symbol=CD9 CD9 antigen	IPI00215997 (+2)	25 kDa		unknown	3	0	0	
2154	true	Empty	Gene_Symbol=NOM1 Nucleolar MIF4G domain-containing protein 1	IPI00145593	96 kDa		unknown	2	0	4	
2155	true	Empty	Gene_Symbol=MRPL48 39S ribosomal protein L48, mitochondrial	IPI00295066 (+2)	24 kDa		unknown	4	0	2	
2156	true	Empty	Gene_Symbol=SRP19 Signal recognition particle 19 kDa protein	IPI00295889	16 kDa		unknown	4	0	2	
2157	true	Empty	Gene_Symbol=GNL1 HSR1 protein	IPI00384745 (+1)	64 kDa		unknown	1	0	4	
2158	true	Empty	Gene_Symbol=PEX19 Isoform 1 of Peroxisomal biogenesis factor 19	IPI00441867 (+1)	33 kDa	true	unknown	5	0	0	
2159	true	Empty	Gene_Symbol=PPP4C Serine/threonine-protein phosphatase 4 catalytic subunit	IPI00012833	35 kDa	true	unknown	5	1	0	
2160	true	Empty	Gene_Symbol=ASAH1 N-acylsphingosine amidohydrolase (Acid ceramidase) 1, isoform CRA_c	IPI00013698 (+2)	61 kDa		unknown	1	4	0	
2161	true	Empty	Gene_Symbol=TOMM40 Isoform 1 of Mitochondrial import receptor subunit TOM40 homolog	IPI00014053	38 kDa		unknown	6	1	0	
2162	true	Empty	Gene_Symbol=UBXN4 UBX domain-containing protein 4	IPI00293946	57 kDa		unknown	4	0	2	
2163	true	Empty	Gene_Symbol=NECAP2 Isoform 1 of Adaptin ear-binding coat-associated protein 2	IPI00018188 (+2)	28 kDa		unknown	3	1	0	
2164	true	Empty	Gene_Symbol=SMAD2 Isoform Long of Mothers against decapentaplegic homolog 2	IPI00019548 (+5)	52 kDa		unknown	2	0	2	
2165	true	Empty	Gene_Symbol=NDUFS7 NADH dehydrogenase [ubiquinone] iron-sulfur protein 7, mitochondrial	IPI00307749 (+2)	33 kDa		unknown	3	0	2	
2166	true	Empty	Gene_Symbol=BCL2L13 Isoform 2 of Bcl-2-like protein 13	IPI00011635	53 kDa		unknown	2	0	4	
2167	true	Empty	Gene_Symbol=IPO8 Importin-8	IPI00007401	120 kDa	true	unknown	2	0	1	
2168	true	Empty	Gene_Symbol=HLA-C HLA class I histocompatibility antigen, Cw-12 alpha chain	IPI00743716 (+1)	41 kDa	true	unknown	2	0	2	
2169	true	Empty	Gene_Symbol=hCG_2024410;RPE Isoform 1 of Ribulose-phosphate 3-epimerase	IPI00335280 (+1)	25 kDa		unknown	3	0	4	
2170	true	Empty	Gene_Symbol=RBM8A Isoform 1 of RNA-binding protein 8A	IPI00001757	20 kDa		unknown	5	0	2	
2171	true	Empty	Gene_Symbol=EBNA1BP2 Probable rRNA-processing protein EBP2	IPI00745955 (+1)	35 kDa		unknown	1	0	3	
2172	true	Empty	Gene_Symbol=SSSCA1 Sjoegren syndrome/scleroderma autoantigen 1	IPI00028412	21 kDa		unknown	1	0	1	
2173	true	Empty	Gene_Symbol=PRKCA Protein kinase C alpha type	IPI00385449	77 kDa	true	unknown	4	0	1	
2174	true	Empty	Gene_Symbol=HDHD2 Isoform 2 of Haloacid dehalogenase-like hydrolase domain-containing protein 2	IPI00644472 (+1)	19 kDa		unknown	2	0	5	
2175	true	Empty	Gene_Symbol=CKS1B Cyclin-dependent kinases regulatory subunit 1	IPI00015104 (+1)	10 kDa		unknown	0	1	4	
2176	true	Empty	Gene_Symbol=NAA10 N-terminal acetyltransferase complex ARD1 subunit homolog A	IPI00013184 (+1)	26 kDa		unknown	0	0	3	
2177	true	Empty	Gene_Symbol=FXR1 Isoform 1 of Fragile X mental retardation syndrome-related protein 1	IPI00016249 (+2)	70 kDa	true	unknown	4	1	0	
2178	true	Empty	Gene_Symbol=SLC25A11 Mitochondrial 2-oxoglutarate/malate carrier protein	IPI00219729	34 kDa		unknown	0	0	6	
2179	true	Empty	Gene_Symbol=ATP5S ATP synthase subunit s, mitochondrial	IPI00017816	25 kDa		unknown	3	0	4	
2180	true	Empty	Gene_Symbol=CTNNA2 Isoform 1 of Catenin alpha-2	IPI00385055 (+1)	105 kDa	true	unknown	1	0	3	
2181	true	Empty	Gene_Symbol=EEF1D eukaryotic translation elongation factor 1 delta isoform 4	IPI00064086	29 kDa	true	unknown	6	1	0	
2182	true	Empty	Gene_Symbol=NEDD4 115 kDa protein	IPI00009322 (+1)	115 kDa	true	unknown	3	0	0	
2183	true	Empty	Gene_Symbol=KRT15 Keratin, type I cytoskeletal 15	IPI00290077 (+1)	49 kDa	true	unknown	2	2	0	
2184	true	Empty	Gene_Symbol=OSBPL9 Isoform 1 of Oxysterol-binding protein-related protein 9	IPI00077853 (+6)	83 kDa		unknown	0	0	5	
2185	true	Empty	Gene_Symbol=PDCL3 Phosducin-like protein 3	IPI00031629 (+2)	28 kDa		unknown	0	0	5	
2186	true	Empty	Gene_Symbol=RBM4 Isoform 1 of RNA-binding protein 4	IPI00003704	40 kDa		unknown	0	0	2	
2187	true	Empty	Gene_Symbol=TSFM Isoform 1 of Elongation factor Ts, mitochondrial	IPI00021016	35 kDa		unknown	2	0	0	
2188	true	Empty	Gene_Symbol=RNASEH2C Isoform 1 of Ribonuclease H2 subunit C	IPI00382985 (+1)	18 kDa		unknown	1	0	5	
2189	true	Empty	Gene_Symbol=KIAA0391 Isoform 2 of Mitochondrial ribonuclease P protein 3	IPI00004584 (+2)	65 kDa		unknown	1	0	6	
2190	true	Empty	Gene_Symbol=KRAS Isoform 2B of GTPase KRas	IPI00423570	21 kDa	true	unknown	1	0	3	
2191	true	Empty	Gene_Symbol=MRPL20 39S ribosomal protein L20, mitochondrial	IPI00013706	17 kDa		unknown	0	0	2	
2192	true	Empty	Gene_Symbol=CHMP7 Charged multivesicular body protein 7	IPI00395463	51 kDa		unknown	0	0	4	
2193	true	Empty	Gene_Symbol=SYNE1 Isoform 4 of Nesprin-1	IPI00247295 (+6)	1005 kDa		unknown	0	0	3	
2194	true	Empty	Gene_Symbol=PDHX Pyruvate dehydrogenase protein X component, mitochondrial	IPI00298423 (+1)	54 kDa		unknown	1	0	0	
2195	true	Empty	Gene_Symbol=MRPS6 28S ribosomal protein S6, mitochondrial	IPI00305668	14 kDa		unknown	0	0	3	
2196	true	Empty	Gene_Symbol=OGFR Isoform 1 of Opioid growth factor receptor	IPI00021537 (+4)	73 kDa		unknown	0	0	4	
2197	true	Empty	Gene_Symbol=PSMG3 Proteasome assembly chaperone 3	IPI00031106	13 kDa		unknown	0	0	6	
2198	true	Empty	Gene_Symbol=NDUFA5 Putative uncharacterized protein DKFZp781K1356	IPI00412545 (+1)	14 kDa		unknown	0	0	6	
2199	true	Empty	Gene_Symbol=MRPL14 39S ribosomal protein L14, mitochondrial	IPI00418290	16 kDa		unknown	0	0	7	
2200	true	Empty	Gene_Symbol=- cDNA FLJ30306 fis, clone BRACE2003319	IPI00549942 (+1)	12 kDa		unknown	0	0	6	
2201	true	Empty	Gene_Symbol=SPAG9 Isoform 7 of C-Jun-amino-terminal kinase-interacting protein 4	IPI00748244	54 kDa	true	unknown	7	0	0	
2202	true	Empty	Gene_Symbol=GCSH Glycine cleavage system H protein, mitochondrial	IPI00011604	19 kDa		unknown	6	0	0	
2203	true	Empty	Gene_Symbol=DNAJC5 Isoform 2 of DnaJ homolog subfamily C member 5	IPI00023780 (+1)	19 kDa		unknown	0	1	0	
2204	true	Empty	Gene_Symbol=TMEM14C Transmembrane protein 14C	IPI00009346	12 kDa		unknown	6	0	0	
2205	true	Empty	Gene_Symbol=NUCKS1 Isoform 1 of Nuclear ubiquitous casein and cyclin-dependent kinases substrate	IPI00022145 (+1)	27 kDa		unknown	0	0	5	
2206	true	Empty	Gene_Symbol=ATP6V1G1 V-type proton ATPase subunit G 1	IPI00025285	14 kDa		unknown	0	0	6	
2207	true	Empty	Gene_Symbol=VAMP3 Vesicle-associated membrane protein 3	IPI00549343	11 kDa	true	unknown	6	0	0	
2208	true	Empty	Gene_Symbol=RNPEP Putative uncharacterized protein RNPEP	IPI00647400	68 kDa	true	unknown	0	0	5	
2209	true	Empty	Gene_Symbol=STAMBP STAM-binding protein	IPI00007943 (+1)	48 kDa		unknown	1	2	2	
2210	true	Empty	Gene_Symbol=MMP14 Matrix metalloproteinase-14	IPI00218398 (+1)	66 kDa		unknown	0	0	1	
2211	true	Empty	Gene_Symbol=IVD Isovaleryl-CoA dehydrogenase, mitochondrial	IPI00645805 (+1)	46 kDa		unknown	1	2	0	
2212	true	Empty	Gene_Symbol=AAMP Angio-associated migratory cell protein	IPI00014481 (+2)	47 kDa		unknown	2	1	1	
2213	true	Empty	Gene_Symbol=PACS1 Isoform 1 of Phosphofurin acidic cluster sorting protein 1	IPI00376229 (+1)	105 kDa		unknown	1	2	2	
2214	true	Empty	Gene_Symbol=NUP214 Isoform 1 of Nuclear pore complex protein Nup214	IPI00183294 (+4)	214 kDa		unknown	1	1	2	
2215	true	Empty	Gene_Symbol=EIF4E2 Putative uncharacterized protein EIF4E2	IPI00556081 (+4)	27 kDa		unknown	2	2	2	
2216	true	Empty	Gene_Symbol=PPA2 Isoform 1 of Inorganic pyrophosphatase 2, mitochondrial	IPI00301109 (+3)	38 kDa		unknown	2	2	1	
2217	true	Empty	Gene_Symbol=RNF181 E3 ubiquitin-protein ligase RNF181	IPI00292354	18 kDa		unknown	2	1	1	
2218	true	Empty	Gene_Symbol=STK38 Serine/threonine-protein kinase 38	IPI00027251	54 kDa		unknown	3	1	0	
2219	true	Empty	Gene_Symbol=NT5DC2 Isoform 1 of 5'-nucleotidase domain-containing protein 2	IPI00009662 (+3)	61 kDa		unknown	2	1	1	
2220	true	Empty	Gene_Symbol=EXOC4 Exocyst complex component 4	IPI00059279	111 kDa		unknown	3	1	1	
2221	true	Empty	Gene_Symbol=STX7 Isoform 1 of Syntaxin-7	IPI00289876 (+1)	30 kDa		unknown	2	1	0	
2222	true	Empty	Gene_Symbol=PM20D2 Peptidase M20 domain-containing protein 2	IPI00217852	48 kDa		unknown	2	1	1	
2223	true	Empty	Gene_Symbol=DCTN6 Dynactin subunit 6	IPI00220770 (+1)	21 kDa		unknown	2	1	1	
2224	true	Empty	Gene_Symbol=HP1BP3 Heterochromatin protein 1, binding protein 3	IPI00640417 (+4)	31 kDa		unknown	1	1	3	
2225	true	Empty	Gene_Symbol=NUDT19 Nucleoside diphosphate-linked moiety X motif 19, mitochondrial	IPI00869107	42 kDa		unknown	2	0	0	
2226	true	Empty	Gene_Symbol=SDF2L1 Dihydropyrimidinase-like 2	IPI00106642	67 kDa	true	unknown	2	1	1	
2227	true	Empty	Gene_Symbol=TTC19 Tetratricopeptide repeat protein 19	IPI00170855 (+1)	56 kDa		unknown	3	1	0	
2228	true	Empty	Gene_Symbol=DHRS11 Isoform 1 of Dehydrogenase/reductase SDR family member 11	IPI00034280	28 kDa		unknown	2	0	2	
2229	true	Empty	Gene_Symbol=FXN Isoform 1 of Frataxin, mitochondrial	IPI00293425	23 kDa		unknown	3	0	1	
2230	true	Empty	Gene_Symbol=NME1-NME2;NME1;NME2 Isoform 1 of Nucleoside diphosphate kinase A	IPI00012048 (+1)	17 kDa	true	unknown	3	1	1	
2231	true	Empty	Gene_Symbol=MYADM Myeloid-associated differentiation marker	IPI00102685 (+5)	35 kDa		unknown	2	1	1	
2232	true	Empty	Gene_Symbol=ALDH4A1 Delta-1-pyrroline-5-carboxylate dehydrogenase, mitochondrial	IPI00217871	62 kDa		unknown	0	2	1	
2233	true	Empty	Gene_Symbol=CHID1 Isoform 3 of Chitinase domain-containing protein 1	IPI00045536 (+3)	42 kDa		unknown	0	1	3	
2234	true	Empty	Gene_Symbol=AP1S1 Isoform 1 of AP-1 complex subunit sigma-1A	IPI00152898 (+1)	19 kDa		unknown	1	2	0	
2235	true	Empty	Gene_Symbol=PFDN1 Prefoldin subunit 1	IPI00000051	14 kDa		unknown	2	0	3	
2236	true	Empty	Gene_Symbol=WDR77 Methylosome protein 50	IPI00012202	37 kDa		unknown	1	1	3	
2237	true	Empty	Gene_Symbol=PRCP Lysosomal Pro-X carboxypeptidase	IPI00001593 (+1)	56 kDa		unknown	0	2	1	
2238	true	Empty	Gene_Symbol=SPTLC2 Serine palmitoyltransferase 2	IPI00005751	63 kDa		unknown	3	0	0	
2239	true	Empty	Gene_Symbol=YRDC YrdC domain-containing protein, mitochondrial	IPI00384180	29 kDa		unknown	3	0	1	
2240	true	Empty	Gene_Symbol=ADAM10 Disintegrin and metalloproteinase domain-containing protein 10	IPI00013897 (+1)	84 kDa		unknown	2	2	0	
2241	true	Empty	Gene_Symbol=DYNC1LI2 Cytoplasmic dynein 1 light intermediate chain 2	IPI00011592	54 kDa	true	unknown	2	0	1	
2242	true	Empty	Gene_Symbol=NFKB1 Isoform 2 of Nuclear factor NF-kappa-B p105 subunit	IPI00292537 (+1)	105 kDa		unknown	3	0	1	
2243	true	Empty	Gene_Symbol=GPKOW G patch domain and KOW motifs-containing protein	IPI00024255	52 kDa		unknown	3	0	2	
2244	true	Empty	Gene_Symbol=SCRN2 Secernin-2	IPI00062266	47 kDa		unknown	2	3	0	
2245	true	Empty	Gene_Symbol=NUP37 Nucleoporin Nup37	IPI00171665	37 kDa		unknown	3	2	0	
2246	true	Empty	Gene_Symbol=VPS53 vacuolar protein sorting 53 isoform 1	IPI00656021	94 kDa		unknown	2	0	3	
2247	true	Empty	Gene_Symbol=CDK5RAP3 cDNA FLJ56403, highly similar to CDK5 regulatory subunit-associated protein 3	IPI00414442	60 kDa		unknown	2	0	4	
2248	true	Empty	Gene_Symbol=LIMS1 cDNA FLJ55516, highly similar to Particularly interesting new Cys-His protein	IPI00788612 (+3)	38 kDa		unknown	2	3	0	
2249	true	Empty	Gene_Symbol=AUP1 Isoform Long of Ancient ubiquitous protein 1	IPI00001891 (+2)	53 kDa		unknown	4	0	1	
2250	true	Empty	Gene_Symbol=UBR7 UBR7 protein	IPI00181504 (+1)	41 kDa		unknown	3	0	2	
2251	true	Empty	Gene_Symbol=SNRPF Small nuclear ribonucleoprotein F	IPI00220528	10 kDa		unknown	3	3	0	
2252	true	Empty	Gene_Symbol=SETD7 Histone-lysine N-methyltransferase SETD7	IPI00028366	41 kDa		unknown	2	1	0	
2253	true	Empty	Gene_Symbol=RAVER1 RAVER1	IPI00217661	80 kDa		unknown	1	0	2	
2254	true	Empty	Gene_Symbol=NCAPH Condensin complex subunit 2	IPI00299507 (+1)	83 kDa		unknown	2	0	2	
2255	true	Empty	Gene_Symbol=ENDOG Endonuclease G, mitochondrial	IPI00290614	33 kDa		unknown	1	0	1	
2256	true	Empty	Gene_Symbol=SDSL Serine dehydratase-like	IPI00062419	35 kDa		unknown	3	0	1	
2257	true	Empty	Gene_Symbol=FAM96A Protein FAM96A	IPI00030985	18 kDa		unknown	0	0	2	
2258	true	Empty	Gene_Symbol=BCL10 B-cell lymphoma/leukemia 10	IPI00022477	26 kDa		unknown	3	0	1	
2259	true	Empty	Gene_Symbol=MESDC2 LDLR chaperone MESD	IPI00399089	26 kDa		unknown	1	0	3	
2260	true	Empty	Gene_Symbol=MRPL21 Mitochondrial ribosomal protein L21 isoform d	IPI00375677 (+1)	23 kDa		unknown	3	0	1	
2261	true	Empty	Gene_Symbol=NDUFA8 NADH dehydrogenase [ubiquinone] 1 alpha subcomplex subunit 8	IPI00219034	20 kDa		unknown	1	0	2	
2262	true	Empty	Gene_Symbol=SFRS12 Isoform 2 of Splicing factor, arginine/serine-rich 12	IPI00375462	72 kDa		unknown	4	1	0	
2263	true	Empty	Gene_Symbol=OXCT1 Succinyl-CoA:3-ketoacid-coenzyme A transferase 1, mitochondrial	IPI00026516	56 kDa		unknown	4	2	0	
2264	true	Empty	Gene_Symbol=ACP6 Isoform 1 of Lysophosphatidic acid phosphatase type 6	IPI00099838	49 kDa		unknown	2	0	4	
2265	true	Empty	Gene_Symbol=WDR45 Isoform 2 of WD repeat domain phosphoinositide-interacting protein 4	IPI00026634 (+3)	41 kDa		unknown	2	1	0	
2266	true	Empty	Gene_Symbol=RABGGTA Geranylgeranyl transferase type-2 subunit alpha	IPI00022664	65 kDa		unknown	1	1	0	
2267	true	Empty	Gene_Symbol=GRSF1 G-rich sequence factor 1	IPI00478657 (+3)	53 kDa		unknown	2	0	0	
2268	true	Empty	Gene_Symbol=MAP1LC3B2 Microtubule-associated proteins 1A/1B light chain 3 beta 2	IPI00151462 (+1)	15 kDa		unknown	0	1	1	
2269	true	Empty	Gene_Symbol=CPT1A Isoform 1 of Carnitine O-palmitoyltransferase 1, liver isoform	IPI00032038 (+1)	88 kDa		unknown	0	1	0	
2270	true	Empty	Gene_Symbol=BAG5 Isoform 1 of BAG family molecular chaperone regulator 5	IPI00007731 (+1)	51 kDa		unknown	4	0	2	
2271	true	Empty	Gene_Symbol=APPL1 DCC-interacting protein 13-alpha	IPI00015836	80 kDa		unknown	5	0	1	
2272	true	Empty	Gene_Symbol=MPP6 MAGUK p55 subfamily member 6	IPI00303280 (+2)	61 kDa		unknown	3	0	1	
2273	true	Empty	Gene_Symbol=PCYT1A Choline-phosphate cytidylyltransferase A	IPI00329338 (+2)	42 kDa		unknown	3	0	2	
2274	true	Empty	Gene_Symbol=L1CAM Isoform 2 of Neural cell adhesion molecule L1	IPI00334532 (+2)	140 kDa		unknown	1	0	4	
2275	true	Empty	Gene_Symbol=SYNE2 Isoform 1 of Nesprin-2	IPI00239405 (+1)	796 kDa		unknown	1	3	0	
2276	true	Empty	Gene_Symbol=PFDN4 Prefoldin subunit 4	IPI00015891	15 kDa		unknown	4	2	0	
2277	true	Empty	Gene_Symbol=C20orf20 MRG-binding protein	IPI00019451	22 kDa		unknown	2	0	4	
2278	true	Empty	Gene_Symbol=THOC2 THO complex subunit 2	IPI00158615 (+1)	170 kDa		unknown	5	1	0	
2279	true	Empty	Gene_Symbol=SAMD4B SAMD4B protein	IPI00470771 (+1)	73 kDa		unknown	2	0	4	
2280	true	Empty	Gene_Symbol=DHRS7B Dehydrogenase/reductase SDR family member 7B	IPI00550165 (+2)	35 kDa		unknown	2	0	3	
2281	true	Empty	Gene_Symbol=YAP1 65 kDa Yes-associated protein	IPI00009326 (+1)	49 kDa		unknown	1	0	4	
2282	true	Empty	Gene_Symbol=DNAJC19 Mitochondrial import inner membrane translocase subunit TIM14	IPI00304306 (+1)	12 kDa		unknown	2	0	2	
2283	true	Empty	Gene_Symbol=CD59 CD59 glycoprotein	IPI00011302	14 kDa		unknown	1	0	3	
2284	true	Empty	Gene_Symbol=DCPS Scavenger mRNA-decapping enzyme DcpS	IPI00335385	39 kDa		unknown	4	0	1	
2285	true	Empty	Gene_Symbol=DHCR7 7-dehydrocholesterol reductase	IPI00294501	54 kDa		unknown	2	0	0	
2286	true	Empty	Gene_Symbol=P4HA2 Isoform IIb of Prolyl 4-hydroxylase subunit alpha-2	IPI00003128 (+1)	61 kDa		unknown	1	0	2	
2287	true	Empty	Gene_Symbol=MRPS36 28S ribosomal protein S36, mitochondrial	IPI00020495 (+1)	11 kDa		unknown	2	0	2	
2288	true	Empty	Gene_Symbol=MRPS30 28S ribosomal protein S30, mitochondrial	IPI00010278	50 kDa		unknown	5	0	1	
2289	true	Empty	Gene_Symbol=RIC8B Isoform 1 of Synembryn-B	IPI00018771 (+6)	61 kDa	true	unknown	2	0	0	
2290	true	Empty	Gene_Symbol=NDRG3 Isoform 1 of Protein NDRG3	IPI00005605 (+3)	41 kDa		unknown	3	0	0	
2291	true	Empty	Gene_Symbol=DDX39 ATP-dependent RNA helicase DDX39	IPI00940237 (+1)	49 kDa	true	unknown	2	0	1	
2292	true	Empty	Gene_Symbol=C1orf50 Uncharacterized protein C1orf50	IPI00012198	22 kDa		unknown	1	0	4	
2293	true	Empty	Gene_Symbol=C19orf61 Isoform 1 of Protein SMG9	IPI00012669 (+1)	58 kDa		unknown	1	0	3	
2294	true	Empty	Gene_Symbol=PSMB10 Proteasome subunit beta type-10	IPI00027933	29 kDa		unknown	1	0	2	
2295	true	Empty	Gene_Symbol=HSPA14 Heat shock 70 kDa protein 14	IPI00292499	55 kDa		unknown	2	0	4	
2296	true	Empty	Gene_Symbol=MFSD10 Major facilitator superfamily domain-containing protein 10	IPI00103940	48 kDa		unknown	2	0	4	
2297	true	Empty	Gene_Symbol=GNG12 Guanine nucleotide-binding protein G(I)/G(S)/G(O) subunit gamma-12	IPI00221232	8 kDa		unknown	0	0	4	
2298	true	Empty	Gene_Symbol=CWC27 Isoform 1 of Peptidyl-prolyl cis-trans isomerase SDCCAG10	IPI00025174	54 kDa		unknown	3	0	0	
2299	true	Empty	Gene_Symbol=LSM6 U6 snRNA-associated Sm-like protein LSm6	IPI00001146	9 kDa		unknown	0	0	5	
2300	true	Empty	Gene_Symbol=MUT Methylmalonyl-CoA mutase, mitochondrial	IPI00024934	83 kDa		unknown	0	0	3	
2301	true	Empty	Gene_Symbol=AHCYL2 Putative adenosylhomocysteinase 3	IPI00101645 (+6)	67 kDa		unknown	0	3	0	
2302	true	Empty	Gene_Symbol=S100A13 Protein S100-A13	IPI00016179	11 kDa		unknown	0	0	4	
2303	true	Empty	Gene_Symbol=THOC4 THO complex 4	IPI00328840	28 kDa		unknown	0	0	1	
2304	true	Empty	Gene_Symbol=TRAPPC5 Trafficking protein particle complex subunit 5	IPI00177509	21 kDa		unknown	0	0	5	
2305	true	Empty	Gene_Symbol=KIF14 Kinesin-like protein KIF14	IPI00299554	186 kDa		unknown	0	0	4	
2306	true	Empty	Gene_Symbol=RAB31 RAB31, member RAS oncogene family	IPI00014376	22 kDa	true	unknown	0	0	4	
2307	true	Empty	Gene_Symbol=ACACA Isoform 1 of Acetyl-CoA carboxylase 1	IPI00011569 (+5)	266 kDa		unknown	0	0	3	
2308	true	Empty	Gene_Symbol=HNRPDL Isoform 1 of Heterogeneous nuclear ribonucleoprotein D-like	IPI00011274 (+2)	46 kDa	true	unknown	1	0	0	
2309	true	Empty	Gene_Symbol=SLC25A22 Mitochondrial glutamate carrier 1	IPI00003004 (+2)	34 kDa		unknown	2	0	2	
2310	true	Empty	Gene_Symbol=XPO4 Exportin-4	IPI00028357 (+1)	130 kDa		unknown	0	2	0	
2311	true	Empty	Gene_Symbol=OXA1L Oxidase (Cytochrome c) assembly 1-like	IPI00014301 (+4)	55 kDa		unknown	2	0	4	
2312	true	Empty	Gene_Symbol=DAD1 Dolichyl-diphosphooligosaccharide--protein glycosyltransferase subunit DAD1	IPI00009407	12 kDa		unknown	1	3	0	
2313	true	Empty	Gene_Symbol=PDF Peptide deformylase, mitochondrial	IPI00007060	27 kDa		unknown	0	0	4	
2314	true	Empty	Gene_Symbol=IGBP1 Immunoglobulin-binding protein 1	IPI00019148	39 kDa		unknown	1	5	0	
2315	true	Empty	Gene_Symbol=MRPS14 28S ribosomal protein S14, mitochondrial	IPI00005050	15 kDa		unknown	1	0	3	
2316	true	Empty	Gene_Symbol=SPTLC1 Serine palmitoyltransferase 1	IPI00005745	53 kDa		unknown	3	0	0	
2317	true	Empty	Gene_Symbol=HNRNPUL2 Heterogeneous nuclear ribonucleoprotein U-like protein 2	IPI00456887 (+1)	85 kDa		unknown	0	4	0	
2318	true	Empty	Gene_Symbol=GBAS Protein NipSnap homolog 2	IPI00016077 (+1)	34 kDa		unknown	4	0	0	
2319	true	Empty	Gene_Symbol=ANAPC7 anaphase-promoting complex subunit 7 isoform a	IPI00008248 (+2)	67 kDa		unknown	0	0	6	
2320	true	Empty	Gene_Symbol=GATAD2B Transcriptional repressor p66-beta	IPI00103554	65 kDa		unknown	4	0	0	
2321	true	Empty	Gene_Symbol=CHTF18 Protein CTF18 homolog	IPI00178203 (+3)	129 kDa		unknown	0	0	3	
2322	true	Empty	Gene_Symbol=C12orf23 UPF0444 transmembrane protein C12orf23	IPI00184546	12 kDa		unknown	0	0	6	
2323	true	Empty	Gene_Symbol=HEATR6 HEAT repeat-containing protein 6	IPI00464999	129 kDa		unknown	0	0	6	
2324	true	Empty	Gene_Symbol=DCTPP1 dCTP pyrophosphatase 1	IPI00012197	19 kDa		unknown	0	0	5	
2325	true	Empty	Gene_Symbol=MRPL27 39S ribosomal protein L27, mitochondrial	IPI00009444 (+4)	16 kDa		unknown	0	0	6	
2326	true	Empty	Gene_Symbol=MTX1 Isoform 1 of Metaxin-1	IPI00013678 (+1)	51 kDa		unknown	0	0	5	
2327	true	Empty	Gene_Symbol=PXMP2 Peroxisomal membrane protein 2	IPI00221002 (+1)	22 kDa		unknown	0	0	6	
2328	true	Empty	Gene_Symbol=NDUFB4 NADH dehydrogenase [ubiquinone] 1 beta subcomplex subunit 4	IPI00220059 (+1)	15 kDa		unknown	0	0	4	
2329	true	Empty	Gene_Symbol=NDEL1 nudE nuclear distribution gene E homolog (A. nidulans)-like 1 isoform A	IPI00006602 (+7)	37 kDa		unknown	0	0	6	
2330	true	Empty	Gene_Symbol=SNTB2 Isoform 1 of Beta-2-syntrophin	IPI00009505 (+1)	58 kDa		unknown	0	0	6	
2331	true	Empty	Gene_Symbol=PKP4 Isoform Long of Plakophilin-4	IPI00021076 (+5)	134 kDa		unknown	0	0	6	
2332	true	Empty	Gene_Symbol=SNX24 Isoform 1 of Sorting nexin-24	IPI00022302 (+2)	20 kDa		unknown	0	0	5	
2333	true	Empty	Gene_Symbol=ZFAND1 Isoform 1 of AN1-type zinc finger protein 1	IPI00291064 (+1)	31 kDa		unknown	0	0	4	
2334	true	Empty	Gene_Symbol=EXOC6B SEC15-like 2	IPI00852806	94 kDa		unknown	0	0	4	
2335	true	Empty	Gene_Symbol=HSP90AB4P Putative heat shock protein HSP 90-beta 4	IPI00555565	58 kDa	true	unknown	0	0	2	
2336	true	Empty	Gene_Symbol=RPS6KA4 Isoform 1 of Ribosomal protein S6 kinase alpha-4	IPI00022536 (+1)	86 kDa	true	unknown	1	1	1	
2337	true	Empty	Gene_Symbol=NLE1 Notchless protein homolog 1	IPI00018196 (+1)	53 kDa		unknown	2	1	1	
2338	true	Empty	Gene_Symbol=COX4NB Neighbor of COX4	IPI00005740	24 kDa		unknown	2	1	2	
2339	true	Empty	Gene_Symbol=GTPBP1 GTP-binding protein 1	IPI00010463	72 kDa		unknown	3	1	1	
2340	true	Empty	Gene_Symbol=DTD1 D-tyrosyl-tRNA(Tyr) deacylase 1	IPI00152692	23 kDa		unknown	1	1	3	
2341	true	Empty	Gene_Symbol=CPSF7 Isoform 1 of Cleavage and polyadenylation specificity factor subunit 7	IPI00550821 (+2)	52 kDa		unknown	2	1	2	
2342	true	Empty	Gene_Symbol=GFM1 Isoform 1 of Elongation factor G, mitochondrial	IPI00154473 (+2)	83 kDa		unknown	1	1	1	
2343	true	Empty	Gene_Symbol=STX3 Isoform B of Syntaxin-3	IPI00220099 (+1)	29 kDa		unknown	1	1	2	
2344	true	Empty	Gene_Symbol=WTAP Isoform 1 of Pre-mRNA-splicing regulator WTAP	IPI00220302	44 kDa		unknown	1	1	2	
2345	true	Empty	Tax_Id=9606 Gene_Symbol=HLA-C MHC class I antigen (Fragment)	IPI00930596	?	true	unknown	1	1	2	
2346	true	Empty	Gene_Symbol=TAPBP Isoform 1 of Tapasin	IPI00007327 (+10)	48 kDa		unknown	1	1	2	
2347	true	Empty	Gene_Symbol=C14orf169 Isoform 1 of Lysine-specific demethylase NO66	IPI00002879	71 kDa		unknown	1	1	0	
2348	true	Empty	Gene_Symbol=SEC61A1 cDNA FLJ59739, highly similar to Protein transport protein Sec61 subunit alpha isoform 1	IPI00218466 (+1)	53 kDa		unknown	1	0	3	
2349	true	Empty	Gene_Symbol=WDR11 WD repeat-containing protein 11	IPI00412224 (+1)	137 kDa		unknown	2	1	1	
2350	true	Empty	Gene_Symbol=DDX60 Probable ATP-dependent RNA helicase DDX60	IPI00217606	198 kDa		unknown	1	1	0	
2351	true	Empty	Gene_Symbol=HSPC159 Galectin-related protein	IPI00023549	19 kDa		unknown	1	0	2	
2352	true	Empty	Gene_Symbol=MAP7D1 Isoform 3 of MAP7 domain-containing protein 1	IPI00167009 (+3)	42 kDa		unknown	1	1	2	
2353	true	Empty	Gene_Symbol=GSTT2 Glutathione S-transferase theta-2	IPI00419250 (+3)	28 kDa		unknown	3	1	1	
2354	true	Empty	Gene_Symbol=MAN2B1 Lysosomal alpha-mannosidase	IPI00012989 (+1)	114 kDa		unknown	2	0	0	
2355	true	Empty	Gene_Symbol=TOR1AIP2 Torsin-1A-interacting protein 2	IPI00168878	51 kDa		unknown	2	0	1	
2356	true	Empty	Gene_Symbol=KRT80 Isoform 2 of Keratin, type II cytoskeletal 80	IPI00431749 (+1)	47 kDa		unknown	3	1	0	
2357	true	Empty	Gene_Symbol=FNDC3B Isoform 1 of Fibronectin type III domain-containing protein 3B	IPI00217490	133 kDa		unknown	1	2	0	
2358	true	Empty	Gene_Symbol=NT5C1B;RDH14 Retinol dehydrogenase 14	IPI00177940	37 kDa		unknown	1	0	2	
2359	true	Empty	Gene_Symbol=B4GALT1 Isoform Long of Beta-1,4-galactosyltransferase 1	IPI00215767 (+1)	44 kDa		unknown	0	1	0	
2360	true	Empty	Gene_Symbol=CRYZL1 Quinone oxidoreductase-like protein 1	IPI00438923 (+2)	39 kDa		unknown	2	0	0	
2361	true	Empty	Gene_Symbol=TMX4 Thioredoxin-related transmembrane protein 4	IPI00100247	39 kDa		unknown	1	1	1	
2362	true	Empty	Gene_Symbol=SP100 Isoform Sp100-HMG of Nuclear autoantigen Sp-100	IPI00011675 (+10)	100 kDa	true	unknown	2	1	1	
2363	true	Empty	Gene_Symbol=AP1G2 AP-1 complex subunit gamma-like 2	IPI00027178 (+1)	87 kDa		unknown	2	0	1	
2364	true	Empty	Gene_Symbol=PLBD2 Putative phospholipase B-like 2	IPI00169285	65 kDa		unknown	3	1	0	
2365	true	Empty	Gene_Symbol=EML2 cDNA FLJ56452, highly similar to Echinoderm microtubule-associated protein-like 2	IPI00015944	89 kDa		unknown	2	1	0	
2366	true	Empty	Gene_Symbol=NUDT16L1 Isoform 1 of Protein syndesmos	IPI00031650	23 kDa		unknown	2	0	2	
2367	true	Empty	Gene_Symbol=IFI16 Isoform 1 of Gamma-interferon-inducible protein 16	IPI00003443 (+4)	88 kDa		unknown	0	2	0	
2368	true	Empty	Gene_Symbol=OSGEP Probable O-sialoglycoprotein endopeptidase	IPI00015809	36 kDa		unknown	2	1	0	
2369	true	Empty	Gene_Symbol=DLGAP4 Isoform 2 of Disks large-associated protein 4	IPI00007138 (+4)	108 kDa		unknown	2	1	0	
2370	true	Empty	Gene_Symbol=GINS3 Isoform 1 of DNA replication complex GINS protein PSF3	IPI00748700 (+1)	25 kDa		unknown	1	0	1	
2371	true	Empty	Gene_Symbol=RALY RNA binding protein, autoantigenic (HnRNP-associated with lethal yellow homolog (Mouse)), isoform CRA_a (Fragment)	IPI00011268 (+3)	33 kDa		unknown	1	2	0	
2372	true	Empty	Gene_Symbol=RABGGTB Geranylgeranyl transferase type-2 subunit beta	IPI00295849 (+2)	37 kDa		unknown	2	1	0	
2373	true	Empty	Gene_Symbol=POLR2G DNA-directed RNA polymerase II subunit RPB7	IPI00218895	19 kDa		unknown	2	1	0	
2374	true	Empty	Gene_Symbol=MRPL2 39S ribosomal protein L2, mitochondrial	IPI00411816	33 kDa		unknown	3	0	1	
2375	true	Empty	Gene_Symbol=SLK Isoform 1 of STE20-like serine/threonine-protein kinase	IPI00022827 (+1)	143 kDa	true	unknown	1	0	2	
2376	true	Empty	Gene_Symbol=GTPBP10 Isoform 1 of GTP-binding protein 10	IPI00167638	43 kDa		unknown	1	0	1	
2377	true	Empty	Gene_Symbol=FAM65A Isoform 1 of Protein FAM65A	IPI00418799 (+3)	132 kDa		unknown	2	2	0	
2378	true	Empty	Gene_Symbol=NCLN Isoform 1 of Nicalin	IPI00470649 (+1)	63 kDa		unknown	1	1	0	
2379	true	Empty	Gene_Symbol=SNX6 sorting nexin 6 isoform a	IPI00258833 (+2)	34 kDa		unknown	1	0	2	
2380	true	Empty	Gene_Symbol=ARAP1 Isoform 2 of Arf-GAP with Rho-GAP domain, ANK repeat and PH domain-containing protein 1	IPI00220421 (+6)	135 kDa		unknown	1	0	1	
2381	true	Empty	Gene_Symbol=COG7 Conserved oligomeric Golgi complex subunit 7	IPI00164005	86 kDa		unknown	2	0	0	
2382	true	Empty	Gene_Symbol=SAR1B GTP-binding protein SAR1b	IPI00002149	22 kDa	true	unknown	0	0	2	
2383	true	Empty	Gene_Symbol=NUP188 Isoform 2 of Nucleoporin NUP188 homolog	IPI00385001 (+1)	182 kDa		unknown	0	0	3	
2384	true	Empty	Gene_Symbol=GCA Grancalcin	IPI00004524 (+3)	24 kDa		unknown	2	1	1	
2385	true	Empty	Gene_Symbol=MRPS18A 28S ribosomal protein S18a, mitochondrial	IPI00018691 (+1)	22 kDa		unknown	2	0	3	
2386	true	Empty	Gene_Symbol=COMMD7 Isoform 1 of COMM domain-containing protein 7	IPI00743772 (+1)	23 kDa		unknown	1	1	0	
2387	true	Empty	Gene_Symbol=STK39 STE20/SPS1-related proline-alanine-rich protein kinase	IPI00004363	60 kDa	true	unknown	0	0	2	
2388	true	Empty	Gene_Symbol=SPIN1 Spindlin-1	IPI00550655	30 kDa		unknown	4	0	1	
2389	true	Empty	Gene_Symbol=C1orf128 Isoform 1 of UPF0424 protein C1orf128	IPI00015351 (+1)	24 kDa		unknown	2	1	0	
2390	true	Empty	Gene_Symbol=FAF2 FAS-associated factor 2	IPI00172656	53 kDa		unknown	1	0	1	
2391	true	Empty	Gene_Symbol=EXOC5 82 kDa protein	IPI00719051 (+1)	82 kDa		unknown	2	0	1	
2392	true	Empty	Gene_Symbol=WRNIP1 Isoform 2 of ATPase WRNIP1	IPI00102997 (+2)	69 kDa		unknown	1	0	2	
2393	true	Empty	Gene_Symbol=TAOK3 Serine/threonine-protein kinase TAO3	IPI00410485	105 kDa		unknown	0	1	1	
2394	true	Empty	Gene_Symbol=GTF2A1 Isoform 42 kDa of Transcription initiation factor IIA subunit 1	IPI00004350	42 kDa		unknown	3	1	0	
2395	true	Empty	Gene_Symbol=CLNS1A Methylosome subunit pICln	IPI00004795	26 kDa		unknown	3	0	1	
2396	true	Empty	Gene_Symbol=SUPT5H Isoform 1 of Transcription elongation factor SPT5	IPI00298058 (+2)	121 kDa		unknown	3	1	0	
2397	true	Empty	Gene_Symbol=BCAR1 breast cancer anti-estrogen resistance 1 isoform 4	IPI00011998 (+3)	95 kDa		unknown	1	1	0	
2398	true	Empty	Gene_Symbol=DIMT1L Probable dimethyladenosine transferase	IPI00004459	35 kDa		unknown	4	0	1	
2399	true	Empty	Gene_Symbol=FAM98B family with sequence similarity 98, member B isoform 1	IPI00760837	46 kDa	true	unknown	2	0	1	
2400	true	Empty	Gene_Symbol=UXT Protein UXT	IPI00002646 (+1)	18 kDa		unknown	4	0	1	
2401	true	Empty	Gene_Symbol=SF3B5 Splicing factor 3B subunit 5	IPI00010404	10 kDa		unknown	2	0	3	
2402	true	Empty	Gene_Symbol=DHX36 Isoform 1 of Probable ATP-dependent RNA helicase DHX36	IPI00027415 (+4)	115 kDa		unknown	2	0	1	
2403	true	Empty	Gene_Symbol=EXOSC1 3'-5' exoribonuclease CSL4 homolog	IPI00032823 (+2)	21 kDa		unknown	4	0	1	
2404	true	Empty	Gene_Symbol=WAPAL Isoform 1 of Wings apart-like protein homolog	IPI00375330 (+2)	133 kDa		unknown	3	0	1	
2405	true	Empty	Gene_Symbol=DDX58 Isoform 2 of Probable ATP-dependent RNA helicase DDX58	IPI00295503 (+1)	101 kDa		unknown	0	1	3	
2406	true	Empty	Gene_Symbol=MARCH5 E3 ubiquitin-protein ligase MARCH5	IPI00414168	31 kDa		unknown	2	0	2	
2407	true	Empty	Gene_Symbol=PPOX Protoporphyrinogen oxidase	IPI00031357	51 kDa		unknown	2	0	2	
2408	true	Empty	Gene_Symbol=CSTF2 Isoform 1 of Cleavage stimulation factor subunit 2	IPI00013256 (+3)	61 kDa		unknown	3	0	1	
2409	true	Empty	Gene_Symbol=SART1 U4/U6.U5 tri-snRNP-associated protein 1	IPI00021417	90 kDa		unknown	0	0	2	
2410	true	Empty	Gene_Symbol=HLA-B HLA class I histocompatibility antigen, B-40 alpha chain	IPI00746105	41 kDa	true	unknown	1	0	1	
2411	true	Empty	Gene_Symbol=RELA Isoform 2 of Transcription factor p65	IPI00219084 (+4)	59 kDa		unknown	2	1	0	
2412	true	Empty	Gene_Symbol=GCLC Glutamate--cysteine ligase catalytic subunit	IPI00215768	73 kDa		unknown	0	0	3	
2413	true	Empty	Gene_Symbol=DPYSL2 Dihydropyrimidinase-like 2 long form (Fragment)	IPI00883655	18 kDa	true	unknown	1	0	2	
2414	true	Empty	Gene_Symbol=SF3B4 Splicing factor 3B subunit 4	IPI00017339	44 kDa		unknown	1	0	1	
2415	true	Empty	Gene_Symbol=SNRPB2 U2 small nuclear ribonucleoprotein B''	IPI00029267	25 kDa	true	unknown	1	0	2	
2416	true	Empty	Gene_Symbol=ECHDC1 Isoform 1 of Enoyl-CoA hydratase domain-containing protein 1	IPI00302688 (+5)	34 kDa		unknown	3	0	1	
2417	true	Empty	Gene_Symbol=TACO1 Translational activator of cytochrome c oxidase 1	IPI00019903 (+1)	32 kDa		unknown	2	0	0	
2418	true	Empty	Gene_Symbol=POLR3C DNA-directed RNA polymerase III subunit RPC3	IPI00007948	61 kDa		unknown	2	0	0	
2419	true	Empty	Gene_Symbol=CRADD Death domain-containing protein CRADD	IPI00020364 (+1)	23 kDa		unknown	1	0	3	
2420	true	Empty	Gene_Symbol=ENPP1 Ectonucleotide pyrophosphatase/phosphodiesterase family member 1	IPI00184311 (+1)	105 kDa		unknown	0	0	2	
2421	true	Empty	Gene_Symbol=CAMK1 Calcium/calmodulin-dependent protein kinase type 1	IPI00028296 (+1)	41 kDa		unknown	0	1	3	
2422	true	Empty	Gene_Symbol=GTF2E1 General transcription factor IIE subunit 1	IPI00019977	49 kDa		unknown	1	0	3	
2423	true	Empty	Gene_Symbol=C9orf142 Isoform 1 of Uncharacterized protein C9orf142	IPI00030968	22 kDa		unknown	1	0	3	
2424	true	Empty	Gene_Symbol=MASTL Isoform 1 of Microtubule-associated serine/threonine-protein kinase-like	IPI00074258 (+2)	97 kDa		unknown	2	0	1	
2425	true	Empty	Gene_Symbol=LUC7L2 Putative uncharacterized protein LUC7L2	IPI00893087 (+1)	5 kDa		unknown	2	0	3	
2426	true	Empty	Gene_Symbol=PPP1CC Isoform Gamma-1 of Serine/threonine-protein phosphatase PP1-gamma catalytic subunit	IPI00005705 (+1)	37 kDa	true	unknown	3	2	0	
2427	true	Empty	Gene_Symbol=RER1 RER1 protein	IPI00005728 (+2)	25 kDa		unknown	1	4	0	
2428	true	Empty	Gene_Symbol=NISCH Isoform 1 of Nischarin	IPI00032187 (+2)	167 kDa		unknown	0	1	0	
2429	true	Empty	Gene_Symbol=SNX9 Sorting nexin-9	IPI00001883 (+1)	67 kDa		unknown	1	0	0	
2430	true	Empty	Gene_Symbol=GOPC Isoform 1 of Golgi-associated PDZ and coiled-coil motif-containing protein	IPI00186721 (+2)	51 kDa		unknown	1	0	0	
2431	true	Empty	Gene_Symbol=NOP2 Putative uncharacterized protein NOP2	IPI00294891 (+2)	94 kDa		unknown	1	0	0	
2432	true	Empty	Gene_Symbol=POMP Proteasome maturation protein	IPI00006377	16 kDa		unknown	0	0	2	
2433	true	Empty	Gene_Symbol=RRAGD Isoform 1 of Ras-related GTP-binding protein D	IPI00009737 (+1)	46 kDa		unknown	0	1	0	
2434	true	Empty	Gene_Symbol=KIAA0090 Isoform 4 of Uncharacterized protein KIAA0090	IPI00642244 (+3)	109 kDa		unknown	0	0	2	
2435	true	Empty	Gene_Symbol=MYO18A Isoform 1 of Myosin-XVIIIa	IPI00760846 (+2)	233 kDa		unknown	0	0	1	
2436	true	Empty	Gene_Symbol=AQR Intron-binding protein aquarius	IPI00297572	171 kDa		unknown	0	3	0	
2437	true	Empty	Gene_Symbol=COX17 Cytochrome c oxidase copper chaperone	IPI00218144 (+1)	7 kDa		unknown	3	0	1	
2438	true	Empty	Gene_Symbol=RNASEH2A Ribonuclease H2 subunit A	IPI00290192	33 kDa		unknown	0	0	3	
2439	true	Empty	Gene_Symbol=SLC7A1 High affinity cationic amino acid transporter 1	IPI00027728	68 kDa		unknown	2	0	0	
2440	true	Empty	Gene_Symbol=CDK11A Isoform SV7 of Cell division protein kinase 11A	IPI00024414 (+22)	45 kDa		unknown	2	0	0	
2441	true	Empty	Gene_Symbol=THBS1 Thrombospondin-1	IPI00296099	129 kDa		unknown	0	0	3	
2442	true	Empty	Gene_Symbol=CHMP2A Charged multivesicular body protein 2a	IPI00004416	25 kDa		unknown	0	4	0	
2443	true	Empty	Gene_Symbol=PPP1R14B;LOC100293737 Protein phosphatase 1 regulatory subunit 14B	IPI00398922	21 kDa		unknown	3	0	0	
2444	true	Empty	Gene_Symbol=DHRS7 Isoform 1 of Dehydrogenase/reductase SDR family member 7	IPI00006957 (+1)	38 kDa		unknown	2	0	0	
2445	true	Empty	Gene_Symbol=TMED7-TICAM2;TICAM2;TMED7 Transmembrane emp24 domain-containing protein 7	IPI00032825 (+2)	25 kDa		unknown	0	0	4	
2446	true	Empty	Gene_Symbol=TPBG Trophoblast glycoprotein	IPI00009111	46 kDa		unknown	3	0	0	
2447	true	Empty	Gene_Symbol=COMMD9 COMM domain-containing protein 9	IPI00305212 (+1)	22 kDa		unknown	1	0	3	
2448	true	Empty	Gene_Symbol=- Prothymosin alpha	IPI00412977 (+7)	12 kDa	true	unknown	4	0	0	
2449	true	Empty	Gene_Symbol=KIAA1143 Uncharacterized protein KIAA1143	IPI00410618	17 kDa		unknown	1	0	1	
2450	true	Empty	Gene_Symbol=NOTCH2 Neurogenic locus notch homolog protein 2	IPI00297655	265 kDa		unknown	0	0	3	
2451	true	Empty	Gene_Symbol=USP47 Isoform 2 of Ubiquitin carboxyl-terminal hydrolase 47	IPI00165528 (+1)	147 kDa		unknown	2	0	0	
2452	true	Empty	Gene_Symbol=PRPF38B Isoform 1 of Pre-mRNA-splicing factor 38B	IPI00018098	64 kDa		unknown	2	0	0	
2453	true	Empty	Gene_Symbol=HRSP12 Ribonuclease UK114	IPI00005038	14 kDa		unknown	0	0	4	
2454	true	Empty	Gene_Symbol=SNX12 Isoform 1 of Sorting nexin-12	IPI00438170 (+2)	20 kDa		unknown	0	1	3	
2455	true	Empty	Gene_Symbol=KIAA0406 Uncharacterized protein KIAA0406	IPI00011702	122 kDa		unknown	0	0	4	
2456	true	Empty	Gene_Symbol=MRPS18B 28S ribosomal protein S18b, mitochondrial	IPI00022316	29 kDa		unknown	0	0	2	
2457	true	Empty	Gene_Symbol=OSBP Isoform 1 of Oxysterol-binding protein 1	IPI00024971	89 kDa	true	unknown	3	0	0	
2458	true	Empty	Gene_Symbol=MPI Isoform 1 of Mannose-6-phosphate isomerase	IPI00219358 (+1)	47 kDa		unknown	4	0	0	
2459	true	Empty	Gene_Symbol=TPRKB Isoform 1 of TP53RK-binding protein	IPI00301432	20 kDa		unknown	0	0	5	
2460	true	Empty	Gene_Symbol=MTDH Protein LYRIC	IPI00328715	64 kDa		unknown	3	0	0	
2461	true	Empty	Gene_Symbol=VPS36 Isoform 1 of Vacuolar protein-sorting-associated protein 36	IPI00328932 (+2)	44 kDa		unknown	4	0	0	
2462	true	Empty	Gene_Symbol=PELO Protein pelota homolog	IPI00106698	43 kDa		unknown	3	0	0	
2463	true	Empty	Gene_Symbol=GSPT1 Eukaryotic peptide chain release factor GTP-binding subunit ERF3A	IPI00218829 (+2)	56 kDa		unknown	0	3	0	
2464	true	Empty	Gene_Symbol=GXYLT1 Isoform 1 of Glucoside xylosyltransferase 1	IPI00217652 (+2)	51 kDa		unknown	4	0	0	
2465	true	Empty	Gene_Symbol=DLGAP5 discs large homolog 7 isoform b	IPI00184997 (+2)	94 kDa		unknown	1	0	0	
2466	true	Empty	Gene_Symbol=N6AMT1 N(6)-adenine-specific DNA methyltransferase 1	IPI00001640	23 kDa		unknown	0	0	2	
2467	true	Empty	Gene_Symbol=NDUFB6 NADH dehydrogenase [ubiquinone] 1 beta subcomplex subunit 6	IPI00219385	15 kDa		unknown	0	0	3	
2468	true	Empty	Gene_Symbol=FMNL2 Wilm's tumour protein family protein	IPI00044748 (+2)	124 kDa		unknown	0	0	4	
2469	true	Empty	Gene_Symbol=ASPSCR1 Isoform 2 of Tether containing UBX domain for GLUT4	IPI00065276 (+1)	70 kDa		unknown	0	0	2	
2470	true	Empty	Gene_Symbol=LSM4 U6 snRNA-associated Sm-like protein LSm4	IPI00294955	15 kDa		unknown	0	0	3	
2471	true	Empty	Gene_Symbol=LSG1 Large subunit GTPase 1 homolog	IPI00300094	75 kDa		unknown	1	0	0	
2472	true	Empty	Gene_Symbol=RBM27 RNA-binding protein 27	IPI00292975	119 kDa	true	unknown	3	0	0	
2473	true	Empty	Gene_Symbol=NDUFA4 NADH dehydrogenase [ubiquinone] 1 alpha subcomplex subunit 4	IPI00011770	9 kDa		unknown	0	0	5	
2474	true	Empty	Gene_Symbol=C12orf57 Protein C10	IPI00016925	13 kDa		unknown	0	0	3	
2475	true	Empty	Gene_Symbol=KIF15 Isoform 1 of Kinesin-like protein KIF15	IPI00024975 (+2)	160 kDa		unknown	0	0	5	
2476	true	Empty	Gene_Symbol=CCDC58 Coiled-coil domain-containing protein 58	IPI00046828	17 kDa		unknown	0	0	4	
2477	true	Empty	Gene_Symbol=KIFC3 cDNA FLJ56036, highly similar to Homo sapiens kinesin family member C3 (KIFC3), mRNA	IPI00151119 (+3)	94 kDa		unknown	0	0	4	
2478	true	Empty	Gene_Symbol=MX1 Interferon-induced GTP-binding protein Mx1	IPI00167949 (+2)	76 kDa		unknown	0	0	5	
2479	true	Empty	Gene_Symbol=MED24 Mediator of RNA polymerase II transcription subunit 24	IPI00219430 (+2)	110 kDa		unknown	0	0	5	
2480	true	Empty	Gene_Symbol=SIL1 Nucleotide exchange factor SIL1	IPI00296197	52 kDa		unknown	0	0	4	
2481	true	Empty	Gene_Symbol=C6orf115 UPF0727 protein C6orf115	IPI00855846	9 kDa		unknown	0	0	5	
2482	true	Empty	Gene_Symbol=DUSP23 Dual specificity protein phosphatase 23	IPI00306353	17 kDa		unknown	0	0	1	
2483	true	Empty	Gene_Symbol=HDAC1 Histone deacetylase 1	IPI00013774	55 kDa	true	unknown	1	0	0	
2484	true	Empty	Gene_Symbol=CXorf15 Gamma-taxilin	IPI00019994	61 kDa	true	unknown	4	0	0	
2485	true	Empty	Gene_Symbol=MFI2 Isoform 1 of Melanotransferrin	IPI00029275	80 kDa		unknown	0	0	1	
2486	true	Empty	Gene_Symbol=MRPS33 MRPS33 protein (Fragment)	IPI00654654	13 kDa		unknown	0	0	2	
2487	true	Empty	Gene_Symbol=NDUFAF4 NADH dehydrogenase [ubiquinone] 1 alpha subcomplex assembly factor 4	IPI00023064	20 kDa		unknown	0	0	4	
2488	true	Empty	Gene_Symbol=FAM128B Protein FAM128B	IPI00410094 (+7)	16 kDa		unknown	0	0	5	
2489	true	Empty	Gene_Symbol=FLNB filamin B isoform 3	IPI00477536	277 kDa	true	unknown	2	0	0	
2490	true	Empty	Gene_Symbol=PCNP Isoform 1 of PEST proteolytic signal-containing nuclear protein	IPI00291608 (+2)	19 kDa		unknown	0	0	1	
2491	true	Empty	Gene_Symbol=CD47 Isoform OA3-293 of Leukocyte surface antigen CD47	IPI00216514 (+4)	32 kDa		unknown	1	0	0	
2492	true	Empty	Gene_Symbol=DNM1L cDNA FLJ56381, highly similar to Dynamin-1-like protein	IPI00235412-R	85 kDa		unknown	0	1	0	
2493	true	Empty	Gene_Symbol=ERGIC1 cDNA FLJ56280, highly similar to Endoplasmic reticulum-Golgi intermediate compartment protein 1	IPI00003635 (+1)	26 kDa		unknown	1	1	1	
2494	true	Empty	Gene_Symbol=COMMD10 COMM domain-containing protein 10	IPI00412811	23 kDa		unknown	1	1	1	
2495	true	Empty	Gene_Symbol=FNBP1 Isoform 2 of Formin-binding protein 1	IPI00102670 (+7)	71 kDa		unknown	1	1	1	
2496	true	Empty	Gene_Symbol=BCAR3 Isoform 1 of Breast cancer anti-estrogen resistance protein 3	IPI00179053 (+1)	93 kDa		unknown	1	0	1	
2497	true	Empty	Gene_Symbol=PRTFDC1 Isoform 1 of Phosphoribosyltransferase domain-containing protein 1	IPI00024644 (+1)	26 kDa		unknown	1	1	1	
2498	true	Empty	Gene_Symbol=DPYD Dihydropyrimidine dehydrogenase [NADP+]	IPI00029772 (+1)	111 kDa		unknown	1	1	1	
2499	true	Empty	Gene_Symbol=WDR82 WD repeat-containing protein 82	IPI00152695 (+1)	35 kDa		unknown	1	2	1	
2500	true	Empty	Gene_Symbol=ZBTB8OS Isoform 2 of Protein archease	IPI00217375 (+2)	16 kDa		unknown	1	1	2	
2501	true	Empty	Gene_Symbol=GPX1 glutathione peroxidase 1 isoform 1	IPI00927606 (+1)	22 kDa		unknown	1	1	1	
2502	true	Empty	Gene_Symbol=AAGAB Alpha- and gamma-adaptin-binding protein p34	IPI00100193 (+1)	35 kDa		unknown	2	1	1	
2503	true	Empty	Gene_Symbol=GPX4 Isoform Mitochondrial of Phospholipid hydroperoxide glutathione peroxidase, mitochondrial	IPI00304814 (+2)	22 kDa		unknown	0	1	0	
2504	true	Empty	Gene_Symbol=SHOC2 Isoform 1 of Leucine-rich repeat protein SHOC-2	IPI00298928 (+1)	65 kDa		unknown	1	1	0	
2505	true	Empty	Gene_Symbol=DCAF7 DDB1- and CUL4-associated factor 7	IPI00006754	39 kDa		unknown	0	0	1	
2506	true	Empty	Gene_Symbol=RALB cDNA FLJ55177, highly similar to Ras-related protein Ral-B	IPI00004397 (+2)	26 kDa	true	unknown	2	1	0	
2507	true	Empty	Gene_Symbol=CAPG gelsolin-like capping protein	IPI00848090	38 kDa	true	unknown	0	1	1	
2508	true	Empty	Gene_Symbol=NIPSNAP1 Protein NipSnap homolog 1	IPI00304435	33 kDa		unknown	1	0	1	
2509	true	Empty	Gene_Symbol=TMEM65 Transmembrane protein 65	IPI00375577	26 kDa		unknown	1	1	0	
2510	true	Empty	Gene_Symbol=PXK Isoform 1 of PX domain-containing protein kinase-like protein	IPI00479912 (+5)	65 kDa		unknown	1	0	1	
2511	true	Empty	Gene_Symbol=THOC3 THO complex subunit 3	IPI00063729 (+3)	42 kDa		unknown	0	2	1	
2512	true	Empty	Gene_Symbol=TMEM85 Isoform 1 of Transmembrane protein 85	IPI00009320 (+6)	20 kDa		unknown	2	0	0	
2513	true	Empty	Gene_Symbol=TEX264 Testis-expressed sequence 264 protein	IPI00006372 (+7)	34 kDa		unknown	1	0	0	
2514	true	Empty	Gene_Symbol=SSU72 Isoform 1 of RNA polymerase II subunit A C-terminal domain phosphatase SSU72	IPI00023556	23 kDa		unknown	2	0	0	
2515	true	Empty	Gene_Symbol=GNAI3 Guanine nucleotide-binding protein G(k) subunit alpha	IPI00220578	41 kDa	true	unknown	2	1	0	
2516	true	Empty	Gene_Symbol=VPRBP Isoform 3 of Protein VPRBP	IPI00181396 (+3)	118 kDa		unknown	1	2	1	
2517	true	Empty	Gene_Symbol=MRPS10 28S ribosomal protein S10, mitochondrial	IPI00061245	23 kDa		unknown	0	0	1	
2518	true	Empty	Gene_Symbol=RNASEH2B RNASEH2B protein	IPI00245135 (+1)	37 kDa		unknown	1	1	1	
2519	true	Empty	Gene_Symbol=FNTB Protein farnesyltransferase subunit beta	IPI00026817 (+1)	49 kDa		unknown	1	0	2	
2520	true	Empty	Gene_Symbol=PAK4 Isoform 1 of Serine/threonine-protein kinase PAK 4	IPI00014068 (+4)	64 kDa		unknown	0	0	1	
2521	true	Empty	Gene_Symbol=AGFG1 Isoform 2 of Arf-GAP domain and FG repeats-containing protein 1	IPI00304693 (+5)	54 kDa		unknown	2	0	0	
2522	true	Empty	Gene_Symbol=ARMC8 Isoform 2 of Armadillo repeat-containing protein 8	IPI00790407 (+3)	74 kDa		unknown	2	1	0	
2523	true	Empty	Gene_Symbol=GPHN Isoform 1 of Gephyrin	IPI00016006 (+1)	80 kDa		unknown	1	0	1	
2524	true	Empty	Gene_Symbol=RALBP1 RalA-binding protein 1	IPI00009544	76 kDa		unknown	0	0	1	
2525	true	Empty	Gene_Symbol=PARG Isoform 2 of Poly(ADP-ribose) glycohydrolase	IPI00470744 (+2)	102 kDa		unknown	1	0	1	
2526	true	Empty	Gene_Symbol=RAB34 Isoform 1 of Ras-related protein Rab-34	IPI00328180 (+9)	29 kDa		unknown	1	2	0	
2527	true	Empty	Gene_Symbol=ME3 NADP-dependent malic enzyme, mitochondrial	IPI00003970	67 kDa		unknown	1	0	1	
2528	true	Empty	Gene_Symbol=RPP40 Isoform 2 of Ribonuclease P protein subunit p40	IPI00332091 (+1)	39 kDa		unknown	1	0	1	
2529	true	Empty	Gene_Symbol=CDK9 Isoform 1 of Cell division protein kinase 9	IPI00301923 (+1)	43 kDa		unknown	2	0	2	
2530	true	Empty	Gene_Symbol=SMARCC1 SWI/SNF complex subunit SMARCC1	IPI00234252	123 kDa	true	unknown	1	0	2	
2531	true	Empty	Gene_Symbol=CENPF Centromere protein F	IPI00855998	368 kDa		unknown	0	1	0	
2532	true	Empty	Gene_Symbol=STRN4 Striatin-4	IPI00003016 (+1)	81 kDa		unknown	1	0	2	
2533	true	Empty	Gene_Symbol=METAP2 Methionine aminopeptidase 2	IPI00033036 (+2)	53 kDa		unknown	0	2	0	
2534	true	Empty	Gene_Symbol=CHMP1B Charged multivesicular body protein 1b	IPI00156984	22 kDa		unknown	0	0	1	
2535	true	Empty	Gene_Symbol=CCDC6 Coiled-coil domain-containing protein 6	IPI00000634 (+2)	53 kDa		unknown	0	0	2	
2536	true	Empty	Gene_Symbol=ATL1 Atlastin-1	IPI00103530 (+2)	64 kDa		unknown	1	0	0	
2537	true	Empty	Gene_Symbol=PPIE Isoform A of Peptidyl-prolyl cis-trans isomerase E	IPI00009316 (+4)	33 kDa		unknown	1	0	0	
2538	true	Empty	Gene_Symbol=HOOK3 Protein Hook homolog 3	IPI00031768	83 kDa		unknown	2	0	1	
2539	true	Empty	Gene_Symbol=RABL4 Isoform 1 of Putative GTP-binding protein RAY-like	IPI00872292 (+2)	20 kDa		unknown	1	0	2	
2540	true	Empty	Gene_Symbol=GTF2F1 General transcription factor IIF subunit 1	IPI00017450 (+1)	58 kDa		unknown	1	0	2	
2541	true	Empty	Gene_Symbol=C18orf19 Uncharacterized protein C18orf19	IPI00290799	31 kDa		unknown	1	0	2	
2542	true	Empty	Gene_Symbol=SMPD4 sphingomyelin phosphodiesterase 4 isoform 1	IPI00743121 (+3)	95 kDa		unknown	2	0	1	
2543	true	Empty	Gene_Symbol=SNF8 Isoform 1 of Vacuolar-sorting protein SNF8	IPI00101524 (+1)	29 kDa		unknown	1	1	0	
2544	true	Empty	Gene_Symbol=SMG1 Isoform 3 of Serine/threonine-protein kinase SMG1	IPI00183368 (+4)	341 kDa		unknown	2	1	0	
2545	true	Empty	Gene_Symbol=POLD3 DNA polymerase delta subunit 3	IPI00394926	51 kDa		unknown	3	0	1	
2546	true	Empty	Gene_Symbol=TTC4 Tetratricopeptide repeat protein 4	IPI00000606 (+1)	45 kDa		unknown	1	0	3	
2547	true	Empty	Gene_Symbol=CSRP2 Cysteine and glycine-rich protein 2	IPI00002824 (+2)	21 kDa		unknown	1	0	1	
2548	true	Empty	Gene_Symbol=TIMM23;LOC100287932 Mitochondrial import inner membrane translocase subunit Tim23	IPI00007309 (+2)	22 kDa		unknown	2	0	2	
2549	true	Empty	Gene_Symbol=CDKAL1 Isoform 1 of CDK5 regulatory subunit-associated protein 1-like 1	IPI00015713 (+1)	65 kDa		unknown	1	0	3	
2550	true	Empty	Gene_Symbol=ZMPSTE24 CAAX prenyl protease 1 homolog	IPI00027180	55 kDa		unknown	1	2	0	
2551	true	Empty	Gene_Symbol=MYL6B Myosin light chain 6B	IPI00027255 (+1)	23 kDa	true	unknown	1	0	1	
2552	true	Empty	Gene_Symbol=DDRGK1 Isoform 1 of DDRGK domain-containing protein 1	IPI00028387 (+1)	36 kDa		unknown	3	0	1	
2553	true	Empty	Gene_Symbol=MOSPD2 Isoform 1 of Motile sperm domain-containing protein 2	IPI00169283 (+1)	60 kDa		unknown	1	0	1	
2554	true	Empty	Gene_Symbol=ERI1 3'-5' exoribonuclease 1	IPI00216873	40 kDa		unknown	2	0	1	
2555	true	Empty	Gene_Symbol=TMED4 Isoform 1 of Transmembrane emp24 domain-containing protein 4	IPI00296259 (+2)	26 kDa	true	unknown	3	1	0	
2556	true	Empty	Gene_Symbol=RHOT2 Isoform 1 of Mitochondrial Rho GTPase 2	IPI00465059	68 kDa		unknown	1	0	3	
2557	true	Empty	Gene_Symbol=CD2BP2 CD2 antigen cytoplasmic tail-binding protein 2	IPI00006103	38 kDa		unknown	2	0	2	
2558	true	Empty	Gene_Symbol=LGTN Isoform 1 of Ligatin	IPI00013160 (+1)	65 kDa		unknown	1	0	1	
2559	true	Empty	Gene_Symbol=CC2D1A Isoform 1 of Coiled-coil and C2 domain-containing protein 1A	IPI00302647 (+2)	104 kDa		unknown	1	0	1	
2560	true	Empty	Gene_Symbol=SUMO3 Small ubiquitin-related modifier 3	IPI00299147 (+3)	12 kDa	true	unknown	1	1	0	
2561	true	Empty	Gene_Symbol=TSEN15 tRNA-splicing endonuclease subunit Sen15	IPI00450071	19 kDa		unknown	3	0	1	
2562	true	Empty	Gene_Symbol=TBCEL Tubulin-specific chaperone cofactor E-like protein	IPI00166956	48 kDa		unknown	0	0	1	
2563	true	Empty	Gene_Symbol=MTR Methionine synthase	IPI00743284 (+1)	141 kDa		unknown	1	0	2	
2564	true	Empty	Gene_Symbol=RPA2 Isoform 1 of Replication protein A 32 kDa subunit	IPI00013939 (+2)	29 kDa		unknown	3	1	0	
2565	true	Empty	Gene_Symbol=PDXDC1 Isoform 1 of Pyridoxal-dependent decarboxylase domain-containing protein 1	IPI00384689 (+3)	87 kDa		unknown	2	0	1	
2566	true	Empty	Gene_Symbol=POFUT2 Isoform A of GDP-fucose protein O-fucosyltransferase 2	IPI00032138 (+2)	49 kDa		unknown	2	0	1	
2567	true	Empty	Gene_Symbol=AKAP2;PALM2-AKAP2 Isoform 2 of A-kinase anchor protein 2	IPI00032064 (+4)	122 kDa		unknown	1	0	1	
2568	true	Empty	Gene_Symbol=COMMD8 COMM domain-containing protein 8	IPI00016447 (+1)	21 kDa		unknown	1	0	1	
2569	true	Empty	Gene_Symbol=TEX10 Testis-expressed sequence 10 protein	IPI00549664 (+1)	106 kDa		unknown	2	1	0	
2570	true	Empty	Gene_Symbol=MGLL monoglyceride lipase isoform 1	IPI00293590 (+3)	34 kDa		unknown	1	0	2	
2571	true	Empty	Gene_Symbol=PHF5A PHD finger-like domain-containing protein 5A	IPI00005511	12 kDa		unknown	2	0	1	
2572	true	Empty	Gene_Symbol=TFB2M Dimethyladenosine transferase 2, mitochondrial	IPI00034069	45 kDa		unknown	2	0	1	
2573	true	Empty	Gene_Symbol=MTIF2 Translation initiation factor IF-2, mitochondrial	IPI00005039	81 kDa		unknown	2	0	1	
2574	true	Empty	Gene_Symbol=UPP1 Isoform 1 of Uridine phosphorylase 1	IPI00004406	34 kDa		unknown	1	2	0	
2575	true	Empty	Gene_Symbol=CTNNAL1 Isoform 3 of Alpha-catulin	IPI00000163 (+2)	73 kDa		unknown	1	0	2	
2576	true	Empty	Gene_Symbol=KIAA1715 Isoform 1 of Protein lunapark	IPI00028369 (+2)	48 kDa		unknown	2	0	2	
2577	true	Empty	Gene_Symbol=CTSL1 Cathepsin L1	IPI00012887	38 kDa		unknown	1	0	2	
2578	true	Empty	Gene_Symbol=MBNL1 Isoform 1 of Muscleblind-like protein 1	IPI00021692 (+6)	42 kDa		unknown	0	0	1	
2579	true	Empty	Gene_Symbol=CLPB Isoform 2 of Caseinolytic peptidase B protein homolog	IPI00216192 (+1)	75 kDa		unknown	2	1	0	
2580	true	Empty	Gene_Symbol=NSUN5 Isoform 2 of Putative methyltransferase NSUN5	IPI00101659 (+2)	50 kDa		unknown	1	0	2	
2581	true	Empty	Gene_Symbol=COPS7B Isoform 1 of COP9 signalosome complex subunit 7b	IPI00009301 (+3)	30 kDa		unknown	1	0	1	
2582	true	Empty	Gene_Symbol=CYR61 Protein CYR61	IPI00299219 (+1)	42 kDa		unknown	1	0	1	
2583	true	Empty	Gene_Symbol=SEC62 Translocation protein SEC62	IPI00019004	46 kDa		unknown	2	0	0	
2584	true	Empty	Gene_Symbol=MRPL3 39S ribosomal protein L3, mitochondrial	IPI00012353 (+1)	39 kDa		unknown	2	0	0	
2585	true	Empty	Gene_Symbol=FRYL Isoform 1 of Protein furry homolog-like	IPI00739940	340 kDa		unknown	0	0	2	
2586	true	Empty	Gene_Symbol=TOR1B Torsin-1B	IPI00023137 (+1)	38 kDa		unknown	2	1	0	
2587	true	Empty	Gene_Symbol=RFC3 Replication factor C subunit 3	IPI00031521 (+2)	41 kDa		unknown	2	0	0	
2588	true	Empty	Gene_Symbol=RPP30 Ribonuclease P protein subunit p30	IPI00019196 (+4)	29 kDa		unknown	3	0	0	
2589	true	Empty	Gene_Symbol=KCTD14 BTB/POZ domain-containing protein KCTD14	IPI00181836	30 kDa		unknown	1	1	0	
2590	true	Empty	Gene_Symbol=ASB6 Ankyrin repeat and SOCS box protein 6	IPI00016560 (+1)	47 kDa		unknown	1	0	3	
2591	true	Empty	Gene_Symbol=CCNH Cyclin-H	IPI00021305 (+1)	38 kDa		unknown	2	0	1	
2592	true	Empty	Gene_Symbol=DYNLL2 Dynein light chain 2, cytoplasmic	IPI00062037	10 kDa	true	unknown	1	0	1	
2593	true	Empty	Gene_Symbol=CA2 Carbonic anhydrase 2	IPI00218414	29 kDa		unknown	1	0	3	
2594	true	Empty	Gene_Symbol=MYL12A Myosin regulatory light chain 12A	IPI00220573 (+1)	20 kDa	true	unknown	2	0	2	
2595	true	Empty	Gene_Symbol=AKR1C3 Aldo-keto reductase family 1 member C3	IPI00291483	37 kDa		unknown	1	0	3	
2596	true	Empty	Gene_Symbol=BCAS2 Pre-mRNA-splicing factor SPF27	IPI00025178	26 kDa		unknown	2	1	0	
2597	true	Empty	Gene_Symbol=CASP3 Caspase-3	IPI00292140	32 kDa		unknown	2	1	0	
2598	true	Empty	Gene_Symbol=TMEM165 Transmembrane protein 165	IPI00307572	35 kDa		unknown	2	2	0	
2599	true	Empty	Gene_Symbol=PLEC Isoform 3 of Plectin-1	IPI00398002	518 kDa	true	unknown	2	2	0	
2600	true	Empty	Gene_Symbol=PPP3CC Isoform 2 of Serine/threonine-protein phosphatase 2B catalytic subunit gamma isoform	IPI00305491 (+2)	57 kDa	true	unknown	1	1	0	
2601	true	Empty	Gene_Symbol=LRPAP1 Alpha-2-macroglobulin receptor-associated protein	IPI00026848	41 kDa		unknown	1	2	0	
2602	true	Empty	Gene_Symbol=KCMF1 E3 ubiquitin-protein ligase KCMF1	IPI00306661 (+1)	42 kDa		unknown	0	0	2	
2603	true	Empty	Gene_Symbol=PIR Pirin	IPI00012575	32 kDa		unknown	1	0	0	
2604	true	Empty	Gene_Symbol=ATPAF2 ATP synthase mitochondrial F1 complex assembly factor 2	IPI00296999	33 kDa		unknown	2	0	0	
2605	true	Empty	Gene_Symbol=AAK1 AP2-associated protein kinase 1	IPI00479760 (+2)	94 kDa		unknown	2	0	0	
2606	true	Empty	Gene_Symbol=RABIF Guanine nucleotide exchange factor MSS4	IPI00023939	14 kDa		unknown	0	0	2	
2607	true	Empty	Gene_Symbol=C8orf85 Alanine and arginine-rich domain-containing protein	IPI00455846	18 kDa		unknown	1	0	1	
2608	true	Empty	Gene_Symbol=ATRIP Isoform 2 of ATR-interacting protein	IPI00102918 (+4)	83 kDa		unknown	1	0	0	
2609	true	Empty	Gene_Symbol=UBAP2 60 kDa protein	IPI00053288 (+2)	60 kDa		unknown	2	0	1	
2610	true	Empty	Gene_Symbol=GPN1 GPN-loop GTPase 1 isoform a	IPI00027035 (+5)	43 kDa		unknown	2	0	0	
2611	true	Empty	Gene_Symbol=ABCB10 ATP-binding cassette sub-family B member 10, mitochondrial	IPI00015826	79 kDa		unknown	0	0	3	
2612	true	Empty	Gene_Symbol=STRN Isoform 1 of Striatin	IPI00014456	86 kDa		unknown	0	0	3	
2613	true	Empty	Gene_Symbol=PEF1 Peflin	IPI00018235	30 kDa		unknown	0	0	3	
2614	true	Empty	Gene_Symbol=EDC4 Isoform 1 of Enhancer of mRNA-decapping protein 4	IPI00376317	152 kDa		unknown	2	0	0	
2615	true	Empty	Gene_Symbol=NAPG Gamma-soluble NSF attachment protein	IPI00293817	35 kDa		unknown	2	0	0	
2616	true	Empty	Gene_Symbol=CTBP2 Isoform 1 of C-terminal-binding protein 2	IPI00010120 (+2)	49 kDa	true	unknown	2	0	0	
2617	true	Empty	Gene_Symbol=JMJD6 Isoform 2 of Bifunctional arginine demethylase and lysyl-hydroxylase JMJD6	IPI00375496 (+3)	43 kDa		unknown	1	0	0	
2618	true	Empty	Gene_Symbol=UPF2 Isoform 1 of Regulator of nonsense transcripts 2	IPI00300504	148 kDa		unknown	0	0	2	
2619	true	Empty	Gene_Symbol=EBP 3-beta-hydroxysteroid-Delta(8),Delta(7)-isomerase	IPI00008599	26 kDa		unknown	0	0	2	
2620	true	Empty	Gene_Symbol=TPMT Thiopurine S-methyltransferase	IPI00019400	28 kDa		unknown	0	1	0	
2621	true	Empty	Gene_Symbol=SEL1L Isoform 1 of Protein sel-1 homolog 1	IPI00002790	89 kDa		unknown	2	0	0	
2622	true	Empty	Gene_Symbol=GTF2A2 Transcription initiation factor IIA subunit 2	IPI00004353 (+2)	12 kDa		unknown	0	0	2	
2623	true	Empty	Gene_Symbol=TCOF1 Treacher Collins-Franceschetti syndrome 1 isoform a	IPI00165041 (+6)	148 kDa		unknown	2	0	0	
2624	true	Empty	Gene_Symbol=ISG20 Isoform 1 of Interferon-stimulated gene 20 kDa protein	IPI00647246	20 kDa		unknown	0	0	3	
2625	true	Empty	Gene_Symbol=BOLA2B;BOLA2 BolA-like protein 2	IPI00301434 (+3)	17 kDa		unknown	3	0	0	
2626	true	Empty	Gene_Symbol=ITK Tyrosine-protein kinase ITK/TSK	IPI00004566-R (+1)	72 kDa		unknown	1	0	0	
2627	true	Empty	Gene_Symbol=C15orf24 UPF0480 protein C15orf24	IPI00024551 (+1)	26 kDa		unknown	1	0	2	
2628	true	Empty	Gene_Symbol=ROCK1 Rho-associated protein kinase 1	IPI00022542 (+1)	158 kDa	true	unknown	0	0	2	
2629	true	Empty	Gene_Symbol=NAA35 Protein MAK10 homolog	IPI00396185	84 kDa		unknown	1	0	0	
2630	true	Empty	Gene_Symbol=SRRM1 cDNA FLJ61739, highly similar to Serine/arginine repetitive matrix protein 1	IPI00328293 (+1)	104 kDa		unknown	2	0	1	
2631	true	Empty	Gene_Symbol=ZC3HAV1 Isoform 2 of Zinc finger CCCH-type antiviral protein 1	IPI00332936 (+1)	78 kDa		unknown	3	0	1	
2632	true	Empty	Gene_Symbol=ACSS2 Acetyl-coenzyme A synthetase, cytoplasmic	IPI00413730 (+2)	79 kDa		unknown	1	0	3	
2633	true	Empty	Gene_Symbol=TM9SF4 Transmembrane 9 superfamily member 4	IPI00021985 (+1)	75 kDa		unknown	2	0	0	
2634	true	Empty	Gene_Symbol=LOC440043 Similar to Phosphoglycerate mutase 1	IPI00847670	18 kDa	true	unknown	0	0	1	
2635	true	Empty	Gene_Symbol=POLR1A DNA-directed RNA polymerase I subunit RPA1	IPI00031960 (+1)	195 kDa		unknown	1	0	0	
2636	true	Empty	Gene_Symbol=ANKZF1 Ankyrin repeat and zinc finger domain-containing protein 1	IPI00335437 (+2)	81 kDa		unknown	0	2	0	
2637	true	Empty	Gene_Symbol=PEX14 Isoform 1 of Peroxisomal membrane protein PEX14	IPI00025346 (+1)	41 kDa		unknown	1	0	0	
2638	true	Empty	Gene_Symbol=RPP38 Ribonuclease P protein subunit p38	IPI00019195	32 kDa		unknown	0	0	2	
2639	true	Empty	Gene_Symbol=LANCL1 LanC-like protein 1	IPI00005724 (+2)	45 kDa		unknown	2	0	0	
2640	true	Empty	Gene_Symbol=TBCC Tubulin-specific chaperone C	IPI00019924	39 kDa		unknown	2	0	0	
2641	true	Empty	Gene_Symbol=WDR36 WD repeat-containing protein 36	IPI00169325	105 kDa		unknown	1	0	3	
2642	true	Empty	Gene_Symbol=VAV2 Isoform 3 of Guanine nucleotide exchange factor VAV2	IPI00004977 (+3)	97 kDa		unknown	3	0	0	
2643	true	Empty	Gene_Symbol=KIF2C Isoform 2 of Kinesin-like protein KIF2C	IPI00216113 (+1)	76 kDa	true	unknown	3	0	0	
2644	true	Empty	Gene_Symbol=C4orf14 Uncharacterized protein C4orf14	IPI00385928	78 kDa		unknown	0	0	3	
2645	true	Empty	Gene_Symbol=ALG2 Isoform 1 of Alpha-1,3-mannosyltransferase ALG2	IPI00386072	47 kDa		unknown	2	0	0	
2646	true	Empty	Gene_Symbol=GPN3 Isoform 1 of GPN-loop GTPase 3	IPI00470580 (+1)	33 kDa		unknown	4	0	0	
2647	true	Empty	Gene_Symbol=DEF6 Differentially expressed in FDCP 6 homolog	IPI00004924	74 kDa		unknown	2	0	0	
2648	true	Empty	Gene_Symbol=CHCHD3 Coiled-coil-helix-coiled-coil-helix domain-containing protein 3, mitochondrial	IPI00015833 (+4)	26 kDa		unknown	3	0	0	
2649	true	Empty	Gene_Symbol=ATP6V1H Isoform 1 of V-type proton ATPase subunit H	IPI00296191 (+2)	56 kDa		unknown	3	0	0	
2650	true	Empty	Gene_Symbol=NUF2 Kinetochore protein Nuf2	IPI00305887	54 kDa		unknown	1	0	0	
2651	true	Empty	Gene_Symbol=PDCD2L Programmed cell death protein 2-like	IPI00031647	39 kDa		unknown	2	0	0	
2652	true	Empty	Gene_Symbol=ENSA Isoform 2 of Alpha-endosulfine	IPI00220797 (+9)	13 kDa		unknown	0	0	3	
2653	true	Empty	Gene_Symbol=GTF2B Transcription initiation factor IIB	IPI00022820	35 kDa		unknown	1	0	0	
2654	true	Empty	Gene_Symbol=ZNHIT2 Zinc finger HIT domain-containing protein 2	IPI00003318	43 kDa		unknown	0	0	3	
2655	true	Empty	Gene_Symbol=C4orf27 UPF0609 protein C4orf27	IPI00016532	39 kDa		unknown	0	0	2	
2656	true	Empty	Gene_Symbol=MVK Mevalonate kinase	IPI00010717	42 kDa		unknown	3	0	0	
2657	true	Empty	Gene_Symbol=POLR2B DNA-directed RNA polymerase II subunit RPB2	IPI00027808	134 kDa		unknown	0	0	2	
2658	true	Empty	Gene_Symbol=CCDC51 Isoform 1 of Coiled-coil domain-containing protein 51	IPI00153023	46 kDa		unknown	0	0	1	
2659	true	Empty	Gene_Symbol=TIMM9 Mitochondrial import inner membrane translocase subunit Tim9	IPI00001541	10 kDa		unknown	0	0	3	
2660	true	Empty	Gene_Symbol=COIL Coilin	IPI00006442	63 kDa		unknown	2	0	0	
2661	true	Empty	Gene_Symbol=C12orf5 Probable fructose-2,6-bisphosphatase TIGAR	IPI00006907	30 kDa		unknown	3	0	0	
2662	true	Empty	Gene_Symbol=DYNLT1 Dynein light chain Tctex-type 1	IPI00019495 (+1)	12 kDa		unknown	0	0	3	
2663	true	Empty	Gene_Symbol=BLOC1S1 Biogenesis of lysosome-related organelles complex 1 subunit 1	IPI00020319 (+1)	17 kDa		unknown	0	0	4	
2664	true	Empty	Gene_Symbol=BDH1 D-beta-hydroxybutyrate dehydrogenase, mitochondrial	IPI00025341 (+3)	38 kDa		unknown	0	0	3	
2665	true	Empty	Gene_Symbol=C21orf70 Isoform A of Uncharacterized protein C21orf70	IPI00027898 (+1)	25 kDa		unknown	0	0	3	
2666	true	Empty	Gene_Symbol=CDA Cytidine deaminase	IPI00027983	16 kDa		unknown	0	0	3	
2667	true	Empty	Gene_Symbol=USMG5 Up-regulated during skeletal muscle growth protein 5	IPI00063903 (+1)	6 kDa		unknown	0	0	4	
2668	true	Empty	Gene_Symbol=SRA1 cDNA FLJ30398 fis, clone BRACE2008402, highly similar to Steroid receptor RNA activator 1	IPI00102313	26 kDa		unknown	2	0	0	
2669	true	Empty	Gene_Symbol=RAB4B Isoform 2 of Ras-related protein Rab-4B	IPI00187143 (+1)	28 kDa	true	unknown	0	0	4	
2670	true	Empty	Gene_Symbol=TIMM17B Mitochondrial import inner membrane translocase subunit Tim17-B	IPI00219833	18 kDa		unknown	0	0	3	
2671	true	Empty	Gene_Symbol=KRT6B Keratin, type II cytoskeletal 6B	IPI00293665	60 kDa	true	unknown	0	0	2	
2672	true	Empty	Gene_Symbol=YTHDF3 cDNA FLJ56221, highly similar to YTH domain protein 3	IPI00396131 (+1)	65 kDa	true	unknown	3	0	0	
2673	true	Empty	Gene_Symbol=MON2 Putative uncharacterized protein MON2	IPI00465246 (+3)	164 kDa		unknown	0	0	4	
2674	true	Empty	Gene_Symbol=FAM125A Isoform 1 of Multivesicular body subunit 12A	IPI00744702 (+2)	29 kDa		unknown	4	0	0	
2675	true	Empty	Gene_Symbol=RANBP9 Isoform 1 of Ran-binding protein 9	IPI00465275 (+1)	78 kDa		unknown	1	0	0	
2676	true	Empty	Gene_Symbol=DOPEY2 Isoform 1 of Protein dopey-2	IPI00294653 (+1)	258 kDa		unknown	0	0	3	
2677	true	Empty	Gene_Symbol=HTATIP2 Isoform 1 of Oxidoreductase HTATIP2	IPI00784029 (+1)	27 kDa		unknown	0	0	3	
2678	true	Empty	Gene_Symbol=C11orf67 Isoform 1 of UPF0366 protein C11orf67	IPI00100775	13 kDa		unknown	0	0	2	
2679	true	Empty	Gene_Symbol=DDX24 ATP-dependent RNA helicase DDX24	IPI00006987	96 kDa		unknown	0	0	1	
2680	true	Empty	Gene_Symbol=LRBA Isoform 1 of Lipopolysaccharide-responsive and beige-like anchor protein	IPI00002255	319 kDa		unknown	0	0	2	
2681	true	Empty	Gene_Symbol=SDF2 Stromal cell-derived factor 2	IPI00293167	23 kDa		unknown	1	0	0	
2682	true	Empty	Gene_Symbol=SAFB2 Scaffold attachment factor B2	IPI00005648 (+6)	107 kDa		unknown	0	1	0	
2683	true	Empty	Gene_Symbol=TOP2B Isoform Beta-2 of DNA topoisomerase 2-beta	IPI00027280 (+4)	183 kDa	true	unknown	0	1	0	
2684	true	Empty	Gene_Symbol=RECQL ATP-dependent DNA helicase Q1	IPI00178431 (+1)	73 kDa		unknown	0	1	0	
2685	true	Empty	Gene_Symbol=POLR2A DNA-directed RNA polymerase II subunit RPB1	IPI00031627	217 kDa		unknown	0	0	2	
2686	true	Empty	Gene_Symbol=MALT1 Isoform 1 of Mucosa-associated lymphoid tissue lymphoma translocation protein 1	IPI00009540 (+2)	92 kDa		unknown	3	0	0	
2687	true	Empty	Gene_Symbol=FKBP7 Isoform 1 of Peptidyl-prolyl cis-trans isomerase FKBP7	IPI00001914 (+4)	30 kDa		unknown	0	0	3	
2688	true	Empty	Gene_Symbol=RAB27B Ras-related protein Rab-27B	IPI00010491	25 kDa	true	unknown	0	0	3	
2689	true	Empty	Gene_Symbol=SPA17 Sperm surface protein Sp17	IPI00017966	17 kDa		unknown	0	0	4	
2690	true	Empty	Gene_Symbol=CIB1 Calcium and integrin-binding protein 1	IPI00018451	22 kDa		unknown	0	0	4	
2691	true	Empty	Gene_Symbol=C2orf7 Protease-associated domain-containing protein of 21 kDa	IPI00031138	21 kDa		unknown	0	0	4	
2692	true	Empty	Gene_Symbol=ECSIT Isoform 2 of Evolutionarily conserved signaling intermediate in Toll pathway, mitochondrial	IPI00063188 (+1)	33 kDa		unknown	0	0	3	
2693	true	Empty	Gene_Symbol=VMA21 Vacuolar ATPase assembly integral membrane protein VMA21	IPI00146447	11 kDa		unknown	0	0	1	
2694	true	Empty	Gene_Symbol=HMGN2 Non-histone chromosomal protein HMG-17	IPI00217950 (+3)	9 kDa		unknown	0	0	4	
2695	true	Empty	Gene_Symbol=LGMN Legumain	IPI00293303 (+2)	49 kDa		unknown	4	0	0	
2696	true	Empty	Gene_Symbol=NUP35 Nucleoporin NUP53	IPI00329650 (+1)	35 kDa		unknown	0	0	3	
2697	true	Empty	Gene_Symbol=ARPC1A Actin-related protein 2/3 complex subunit 1A	IPI00333068	42 kDa		unknown	4	0	0	
2698	true	Empty	Gene_Symbol=CNOT10 Isoform 3 of CCR4-NOT transcription complex subunit 10	IPI00396314 (+4)	79 kDa		unknown	0	0	4	
2699	true	Empty	Gene_Symbol=BTF3L4 Transcription factor BTF3 homolog 4	IPI00412792 (+1)	17 kDa		unknown	4	0	0	
2700	true	Empty	Gene_Symbol=TSEN34 cDNA FLJ54848, highly similar to tRNA-splicing endonuclease subunit Sen34	IPI00451941 (+4)	34 kDa		unknown	0	0	3	
2701	true	Empty	Gene_Symbol=PDZD11 Isoform 1 of PDZ domain-containing protein 11	IPI00550841 (+1)	16 kDa		unknown	0	0	4	
2702	true	Empty	Gene_Symbol=RAB11A Ras-related protein Rab-11A	IPI00941638 (+1)	24 kDa	true	unknown	1	0	0	
2703	true	Empty	Gene_Symbol=GUSB Isoform Long of Beta-glucuronidase	IPI00027745 (+2)	75 kDa		unknown	2	0	0	
2704	true	Empty	Gene_Symbol=RCOR1 REST corepressor 1	IPI00008531	53 kDa		unknown	1	1	1	
2705	true	Empty	Gene_Symbol=PRKACB Isoform 2 of cAMP-dependent protein kinase catalytic subunit beta	IPI00376119 (+7)	46 kDa	true	unknown	1	1	1	
2706	true	Empty	Gene_Symbol=REEP6 Receptor accessory protein 6, isoform CRA_a	IPI00646963 (+1)	23 kDa		unknown	1	1	1	
2707	true	Empty	Gene_Symbol=ATP6V1F V-type proton ATPase subunit F	IPI00004488	13 kDa		unknown	0	1	1	
2708	true	Empty	Gene_Symbol=SAP18 Sin3A-associated protein, 18kDa	IPI00011698 (+2)	20 kDa		unknown	1	0	0	
2709	true	Empty	Gene_Symbol=PEX16 Isoform 1 of Peroxisomal membrane protein PEX16	IPI00006722 (+1)	39 kDa		unknown	1	0	0	
2710	true	Empty	Gene_Symbol=EXOC1 Isoform 1 of Exocyst complex component 1	IPI00019427 (+1)	102 kDa		unknown	0	1	1	
2711	true	Empty	Gene_Symbol=ARL2BP Isoform 1 of ADP-ribosylation factor-like protein 2-binding protein	IPI00015866 (+2)	19 kDa		unknown	1	1	1	
2712	true	Empty	Gene_Symbol=C9orf5 Protein of unknown function UPF0118 family protein	IPI00012429 (+2)	98 kDa		unknown	1	1	0	
2713	true	Empty	Gene_Symbol=HDHD3 Haloacid dehalogenase-like hydrolase domain-containing protein 3	IPI00009931	28 kDa		unknown	2	0	1	
2714	true	Empty	Gene_Symbol=BIN1 Isoform IIA of Myc box-dependent-interacting protein 1	IPI00186966 (+11)	65 kDa		unknown	2	1	0	
2715	true	Empty	Gene_Symbol=BNIP1 Isoform 1 of Vesicle transport protein SEC20	IPI00215704 (+1)	26 kDa		unknown	1	0	2	
2716	true	Empty	Gene_Symbol=ATP6AP1 V-type proton ATPase subunit S1	IPI00784119	52 kDa		unknown	2	0	1	
2717	true	Empty	Gene_Symbol=CRLF3 Cytokine receptor-like factor 3	IPI00295387	50 kDa		unknown	2	1	0	
2718	true	Empty	Gene_Symbol=RAB32 Ras-related protein Rab-32	IPI00014377	25 kDa		unknown	1	2	0	
2719	true	Empty	Gene_Symbol=GMDS GDP-mannose 4,6 dehydratase	IPI00030207	42 kDa		unknown	1	0	1	
2720	true	Empty	Gene_Symbol=MICAL2 Isoform 1 of Protein MICAL-2	IPI00183018 (+3)	127 kDa		unknown	1	2	0	
2721	true	Empty	Gene_Symbol=NME7 Nucleoside diphosphate kinase 7	IPI00294997 (+2)	42 kDa		unknown	1	0	1	
2722	true	Empty	Gene_Symbol=PAFAH1B1 Isoform 1 of Platelet-activating factor acetylhydrolase IB subunit alpha	IPI00218728 (+1)	47 kDa		unknown	1	1	0	
2723	true	Empty	Gene_Symbol=RAB35 Ras-related protein Rab-35	IPI00300096	23 kDa	true	unknown	1	0	1	
2724	true	Empty	Gene_Symbol=COMMD5 COMM domain-containing protein 5	IPI00101106	25 kDa		unknown	2	0	1	
2725	true	Empty	Gene_Symbol=RNF214 RING finger protein 214	IPI00742996 (+1)	78 kDa		unknown	1	0	1	
2726	true	Empty	Gene_Symbol=VAC14 Protein VAC14 homolog	IPI00025160	88 kDa		unknown	0	1	1	
2727	true	Empty	Gene_Symbol=ANKFY1 Similar to Ankyrin repeat and FYVE domain-containing protein 1	IPI00159899 (+1)	133 kDa		unknown	1	1	0	
2728	true	Empty	Gene_Symbol=CCDC134 Coiled-coil domain-containing protein 134	IPI00302674	27 kDa		unknown	0	1	0	
2729	true	Empty	Gene_Symbol=SNAPIN SNARE-associated protein Snapin	IPI00018331	15 kDa		unknown	1	0	1	
2730	true	Empty	Gene_Symbol=CEP97 Isoform 2 of Centrosomal protein of 97 kDa	IPI00238469 (+2)	100 kDa		unknown	1	1	0	
2731	true	Empty	Gene_Symbol=TBL2 Transducin beta-like protein 2	IPI00000948 (+1)	50 kDa		unknown	1	0	1	
2732	true	Empty	Gene_Symbol=KCTD12 BTB/POZ domain-containing protein KCTD12	IPI00060715	36 kDa		unknown	1	0	2	
2733	true	Empty	Gene_Symbol=AURKA Serine/threonine-protein kinase 6	IPI00298940 (+1)	46 kDa		unknown	1	1	0	
2734	true	Empty	Gene_Symbol=TRMT11 Isoform 1 of tRNA guanosine-2'-O-methyltransferase TRM11 homolog	IPI00470606 (+2)	53 kDa		unknown	1	0	1	
2735	true	Empty	Gene_Symbol=FAM114A2 Protein FAM114A2	IPI00329662 (+2)	55 kDa		unknown	1	0	1	
2736	true	Empty	Gene_Symbol=SLC44A2 Isoform 1 of Choline transporter-like protein 2	IPI00549521	80 kDa		unknown	1	1	0	
2737	true	Empty	Gene_Symbol=PKP2 Isoform 2 of Plakophilin-2	IPI00005264 (+2)	97 kDa		unknown	1	0	0	
2738	true	Empty	Gene_Symbol=ORC2L Origin recognition complex subunit 2	IPI00013216	66 kDa		unknown	1	0	2	
2739	true	Empty	Gene_Symbol=SLC25A12 Calcium-binding mitochondrial carrier protein Aralar1	IPI00386271 (+1)	75 kDa	true	unknown	1	0	1	
2740	true	Empty	Gene_Symbol=ATP6V1D V-type proton ATPase subunit D	IPI00001568	28 kDa		unknown	1	0	1	
2741	true	Empty	Gene_Symbol=LIMCH1 Isoform 1 of LIM and calponin homology domains-containing protein 1	IPI00553043 (+3)	122 kDa		unknown	0	0	1	
2742	true	Empty	Gene_Symbol=TUBGCP3 Isoform 1 of Gamma-tubulin complex component 3	IPI00033516 (+2)	104 kDa		unknown	1	0	1	
2743	true	Empty	Tax_Id=9606 Gene_Symbol=EVI2B Protein EVI2B	IPI00301248 (+1)	?		unknown	2	1	0	
2744	true	Empty	Gene_Symbol=MRI1 Isoform 1 of Methylthioribose-1-phosphate isomerase	IPI00005948 (+1)	39 kDa		unknown	1	0	1	
2745	true	Empty	Gene_Symbol=ACSS1 Isoform 1 of Acetyl-coenzyme A synthetase 2-like, mitochondrial	IPI00216932 (+1)	75 kDa		unknown	1	0	0	
2746	true	Empty	Gene_Symbol=DCTN5 Dynactin subunit 5	IPI00032498 (+1)	20 kDa		unknown	2	0	0	
2747	true	Empty	Gene_Symbol=ARFGEF2 Brefeldin A-inhibited guanine nucleotide-exchange protein 2	IPI00002186	202 kDa		unknown	1	0	1	
2748	true	Empty	Gene_Symbol=RBBP5 cDNA FLJ59722, highly similar to Retinoblastoma-binding protein 5	IPI00478230 (+1)	63 kDa		unknown	0	1	1	
2749	true	Empty	Gene_Symbol=TOM1L1 TOM1-like protein 1	IPI00023186 (+1)	53 kDa		unknown	1	1	0	
2750	true	Empty	Gene_Symbol=HEATR1 HEAT repeat-containing protein 1	IPI00024279 (+1)	242 kDa		unknown	1	0	1	
2751	true	Empty	Gene_Symbol=POLDIP3 cDNA FLJ54030, highly similar to Polymerase delta-interacting protein 3	IPI00440688	48 kDa		unknown	1	0	1	
2752	true	Empty	Gene_Symbol=ZFPL1 Zinc finger protein-like 1	IPI00296374	34 kDa		unknown	1	0	0	
2753	true	Empty	Gene_Symbol=DDX20 Probable ATP-dependent RNA helicase DDX20	IPI00005904	92 kDa		unknown	2	0	1	
2754	true	Empty	Gene_Symbol=NOSIP Nitric oxide synthase-interacting protein	IPI00006408	33 kDa		unknown	2	0	0	
2755	true	Empty	Gene_Symbol=DR1 Protein Dr1	IPI00008991	19 kDa		unknown	1	0	0	
2756	true	Empty	Gene_Symbol=PSMF1 Proteasome inhibitor PI31 subunit	IPI00009949 (+2)	30 kDa		unknown	1	0	1	
2757	true	Empty	Gene_Symbol=SNRPC U1 small nuclear ribonucleoprotein C	IPI00013396 (+1)	17 kDa		unknown	2	0	1	
2758	true	Empty	Gene_Symbol=KCTD9 BTB/POZ domain-containing protein KCTD9	IPI00014825	43 kDa		unknown	1	0	2	
2759	true	Empty	Gene_Symbol=TUBAL3 Isoform 1 of Tubulin alpha chain-like 3	IPI00015671 (+2)	50 kDa	true	unknown	2	0	1	
2760	true	Empty	Gene_Symbol=PRKCI Protein kinase C iota type	IPI00016639	68 kDa		unknown	1	0	1	
2761	true	Empty	Gene_Symbol=FDX1 Adrenodoxin, mitochondrial	IPI00019326	19 kDa		unknown	1	0	2	
2762	true	Empty	Gene_Symbol=TAB1 Mitogen-activated protein kinase kinase kinase 7-interacting protein 1	IPI00019459 (+1)	55 kDa		unknown	1	0	2	
2763	true	Empty	Gene_Symbol=INPP4B Type II inositol-3,4-bisphosphate 4-phosphatase	IPI00022020	105 kDa		unknown	1	0	1	
2764	true	Empty	Gene_Symbol=PPIC Peptidyl-prolyl cis-trans isomerase C	IPI00024129	23 kDa		unknown	2	0	1	
2765	true	Empty	Gene_Symbol=TNFAIP8 cDNA FLJ58699, highly similar to Homo sapiens tumor necrosis factor, alpha-induced protein 8 (TNFAIP8), mRNA	IPI00027627 (+2)	24 kDa		unknown	1	0	2	
2766	true	Empty	Gene_Symbol=SEC24B SEC24B protein	IPI00030851 (+1)	140 kDa		unknown	2	0	1	
2767	true	Empty	Gene_Symbol=SPATA5L1 Isoform 1 of Spermatogenesis-associated protein 5-like protein 1	IPI00031608 (+2)	81 kDa		unknown	1	0	2	
2768	true	Empty	Gene_Symbol=MARS2 Methionyl-tRNA synthetase, mitochondrial	IPI00062839 (+1)	67 kDa		unknown	1	0	2	
2769	true	Empty	Gene_Symbol=PI4KA Isoform 1 of Phosphatidylinositol 4-kinase alpha	IPI00070943	231 kDa		unknown	1	0	1	
2770	true	Empty	Gene_Symbol=LUC7L Isoform 1 of Putative RNA-binding protein Luc7-like 1	IPI00071318 (+1)	44 kDa	true	unknown	1	0	2	
2771	true	Empty	Gene_Symbol=TBC1D2 TBC1 domain family, member 2, isoform CRA_c	IPI00097495 (+1)	105 kDa		unknown	1	0	1	
2772	true	Empty	Gene_Symbol=AGAP3 centaurin, gamma 3 isoform a	IPI00163185 (+4)	98 kDa		unknown	2	0	1	
2773	true	Empty	Gene_Symbol=FUNDC1 FUN14 domain-containing protein 1	IPI00217081	17 kDa		unknown	1	0	1	
2774	true	Empty	Gene_Symbol=GHDC Isoform 1 of GH3 domain-containing protein	IPI00427501 (+2)	58 kDa		unknown	2	0	1	
2775	true	Empty	Gene_Symbol=DNAJC2 Isoform 2 of DnaJ homolog subfamily C member 2	IPI00455199 (+3)	66 kDa		unknown	2	0	1	
2776	true	Empty	Gene_Symbol=WASF2 Wiskott-Aldrich syndrome protein family member 2	IPI00472164	54 kDa		unknown	2	0	1	
2777	true	Empty	Gene_Symbol=EFHA1 EF-hand domain-containing family member A1	IPI00640276	50 kDa		unknown	2	0	1	
2778	true	Empty	Gene_Symbol=BET1 BET1 homolog	IPI00740027 (+1)	13 kDa		unknown	1	0	1	
2779	true	Empty	Gene_Symbol=ANXA6 annexin VI isoform 2	IPI00002459	75 kDa	true	unknown	1	1	0	
2780	true	Empty	Gene_Symbol=DPM3 Isoform 1 of Dolichol-phosphate mannosyltransferase subunit 3	IPI00004454 (+1)	10 kDa		unknown	0	1	2	
2781	true	Empty	Gene_Symbol=PABPN1 Isoform 1 of Polyadenylate-binding protein 2	IPI00005792 (+1)	33 kDa		unknown	1	2	0	
2782	true	Empty	Gene_Symbol=HMGCS1 Hydroxymethylglutaryl-CoA synthase, cytoplasmic	IPI00008475	57 kDa		unknown	1	2	0	
2783	true	Empty	Gene_Symbol=STX6 Syntaxin-6	IPI00013930	29 kDa		unknown	0	1	2	
2784	true	Empty	Gene_Symbol=OSBPL2 Isoform 1 of Oxysterol-binding protein-related protein 2	IPI00014137 (+1)	55 kDa		unknown	2	1	0	
2785	true	Empty	Gene_Symbol=NUDT15 Probable 7,8-dihydro-8-oxoguanine triphosphatase NUDT15	IPI00019487 (+1)	19 kDa		unknown	1	1	0	
2786	true	Empty	Gene_Symbol=CDS2 Isoform 1 of Phosphatidate cytidylyltransferase 2	IPI00032150	51 kDa		unknown	1	2	0	
2787	true	Empty	Gene_Symbol=SMU1 WD40 repeat-containing protein SMU1	IPI00305833	58 kDa		unknown	1	1	0	
2788	true	Empty	Gene_Symbol=SRGAP1 Isoform 1 of SLIT-ROBO Rho GTPase-activating protein 1	IPI00376259 (+3)	124 kDa		unknown	0	1	2	
2789	true	Empty	Gene_Symbol=SPG20 Spartin	IPI00430622	73 kDa		unknown	0	1	1	
2790	true	Empty	Gene_Symbol=SMARCA1 SWI/SNF related, matrix associated, actin dependent regulator of chromatin, subfamily a, member 1, isoform CRA_d	IPI00216046 (+2)	124 kDa	true	unknown	1	0	1	
2791	true	Empty	Gene_Symbol=RAP1A Ras-related protein Rap-1A	IPI00019345	21 kDa	true	unknown	0	0	2	
2792	true	Empty	Gene_Symbol=CA13 Carbonic anhydrase 13	IPI00394767	29 kDa		unknown	1	1	0	
2793	true	Empty	Gene_Symbol=POLR2C DNA-directed RNA polymerase II subunit RPB3	IPI00018288 (+2)	31 kDa		unknown	1	0	2	
2794	true	Empty	Gene_Symbol=NCS1 Neuronal calcium sensor 1	IPI00219110 (+1)	22 kDa		unknown	1	0	2	
2795	true	Empty	Gene_Symbol=RAB12 Putative Ras-related protein Rab-12	IPI00419932	27 kDa	true	unknown	1	1	0	
2796	true	Empty	Gene_Symbol=LASS2 LAG1 longevity assurance homolog 2	IPI00305304 (+1)	45 kDa		unknown	2	0	0	
2797	true	Empty	Gene_Symbol=NIT1 Isoform 2 of Nitrilase homolog 1	IPI00023779 (+5)	36 kDa		unknown	2	0	0	
2798	true	Empty	Gene_Symbol=ACSL1 Isoform 1 of Long-chain-fatty-acid--CoA ligase 1	IPI00012728 (+2)	78 kDa	true	unknown	1	1	0	
2799	true	Empty	Gene_Symbol=SCYL2 SCY1-like protein 2	IPI00396218 (+3)	104 kDa		unknown	1	0	1	
2800	true	Empty	Gene_Symbol=NDUFB7 NADH dehydrogenase [ubiquinone] 1 beta subcomplex subunit 7	IPI00219772	16 kDa		unknown	0	0	2	
2801	true	Empty	Gene_Symbol=HS1BP3 cDNA FLJ14249 fis, clone OVARC1001200, weakly similar to Mus musculus HS1 binding protein 3	IPI00008253 (+1)	33 kDa		unknown	2	0	0	
2802	true	Empty	Gene_Symbol=PRPF4B Serine/threonine-protein kinase PRP4 homolog	IPI00013721 (+1)	117 kDa		unknown	2	0	0	
2803	true	Empty	Gene_Symbol=INTS3 Isoform 2 of Integrator complex subunit 3	IPI00418336 (+2)	118 kDa		unknown	0	0	1	
2804	true	Empty	Gene_Symbol=SMARCA4 SWI/SNF-related matrix-associated actin-dependent regulator of chromatin a4 isoform D	IPI00029822 (+15)	188 kDa		unknown	1	0	0	
2805	true	Empty	Gene_Symbol=C13orf1 Isoform 2 of Chronic lymphocytic leukemia deletion region gene 6 protein	IPI00290764 (+1)	17 kDa		unknown	1	0	0	
2806	true	Empty	Gene_Symbol=NAA38 U6 snRNA-associated Sm-like protein LSm8	IPI00219871 (+1)	10 kDa		unknown	0	1	1	
2807	true	Empty	Gene_Symbol=PIP4K2C Phosphatidylinositol-5-phosphate 4-kinase type-2 gamma	IPI00152303 (+2)	47 kDa		unknown	1	0	0	
2808	true	Empty	Gene_Symbol=RAB13 Ras-related protein Rab-13	IPI00016373 (+2)	23 kDa	true	unknown	0	2	0	
2809	true	Empty	Gene_Symbol=NADSYN1 Glutamine-dependent NAD(+) synthetase	IPI00306689	79 kDa		unknown	0	2	0	
2810	true	Empty	Gene_Symbol=MRPS15 28S ribosomal protein S15, mitochondrial	IPI00550037	30 kDa		unknown	2	0	0	
2811	true	Empty	Gene_Symbol=WDR26 Isoform 1 of WD repeat-containing protein 26	IPI00414197 (+1)	72 kDa		unknown	0	1	0	
2812	true	Empty	Gene_Symbol=KNTC1 Kinetochore-associated protein 1	IPI00001458	251 kDa		unknown	0	2	0	
2813	true	Empty	Gene_Symbol=LACTB Isoform 1 of Serine beta-lactamase-like protein LACTB, mitochondrial	IPI00294186	61 kDa		unknown	1	0	0	
2814	true	Empty	Gene_Symbol=MAD1L1 MAD1 mitotic arrest deficient-like 1	IPI00873518 (+2)	92 kDa		unknown	1	0	0	
2815	true	Empty	Gene_Symbol=CDK16 Cell division protein kinase 16	IPI00549858 (+2)	56 kDa		unknown	2	0	0	
2816	true	Empty	Gene_Symbol=SEC23IP Isoform 1 of SEC23-interacting protein	IPI00026969	111 kDa		unknown	1	0	1	
2817	true	Empty	Gene_Symbol=HMGCL Hydroxymethylglutaryl-CoA lyase, mitochondrial	IPI00293564 (+1)	34 kDa		unknown	0	0	2	
2818	true	Empty	Gene_Symbol=U2AF1 Splicing factor U2AF 35 kDa subunit	IPI00005613 (+3)	28 kDa		unknown	0	0	1	
2819	true	Empty	Gene_Symbol=CYP20A1 Cytochrome P450 monooxygenase	IPI00010218	50 kDa		unknown	0	1	0	
2820	true	Empty	Gene_Symbol=NUDT2 Bis(5'-nucleosyl)-tetraphosphatase [asymmetrical]	IPI00221231	17 kDa		unknown	0	0	1	
2821	true	Empty	Gene_Symbol=HBS1L Isoform 1 of HBS1-like protein	IPI00009070 (+1)	75 kDa		unknown	1	0	0	
2822	true	Empty	Gene_Symbol=WDR43 WD repeat-containing protein 43	IPI00937477	75 kDa		unknown	1	1	0	
2823	true	Empty	Gene_Symbol=GCC2 Isoform 1 of GRIP and coiled-coil domain-containing protein 2	IPI00005631 (+2)	185 kDa	true	unknown	1	0	0	
2824	true	Empty	Gene_Symbol=GNA11 Guanine nucleotide-binding protein subunit alpha-11	IPI00305551	42 kDa	true	unknown	1	0	0	
2825	true	Empty	Gene_Symbol=ERCC2 TFIIH basal transcription factor complex helicase subunit	IPI00029728 (+2)	87 kDa	true	unknown	0	0	2	
2826	true	Empty	Gene_Symbol=GMPR GMP reductase 1	IPI00304803	37 kDa	true	unknown	1	0	1	
2827	true	Empty	Gene_Symbol=NKIRAS2 Isoform 1 of NF-kappa-B inhibitor-interacting Ras-like protein 2	IPI00021124 (+3)	22 kDa		unknown	0	0	1	
2828	true	Empty	Gene_Symbol=COG2 Conserved oligomeric Golgi complex subunit 2	IPI00000057 (+2)	83 kDa		unknown	1	0	2	
2829	true	Empty	Gene_Symbol=ZC3H15 Similar to Zinc finger CCCH domain-containing protein 15	IPI00000279	49 kDa		unknown	1	1	1	
2830	true	Empty	Gene_Symbol=YTHDC2 Probable ATP-dependent RNA helicase YTHDC2	IPI00010200	160 kDa		unknown	1	1	0	
2831	true	Empty	Gene_Symbol=SMARCE1 Isoform 1 of SWI/SNF-related matrix-associated actin-dependent regulator of chromatin subfamily E member 1	IPI00017669 (+4)	47 kDa		unknown	0	0	1	
2832	true	Empty	Gene_Symbol=HAGH Isoform 1 of Hydroxyacylglutathione hydrolase, mitochondrial	IPI00003933 (+1)	34 kDa		unknown	0	0	1	
2833	true	Empty	Gene_Symbol=CUL4A Isoform 1 of Cullin-4A	IPI00419273 (+1)	88 kDa	true	unknown	1	0	0	
2834	true	Empty	Gene_Symbol=SPTAN1 Isoform 3 of Spectrin alpha chain, brain	IPI00843765-R (+3)	282 kDa		unknown	1	0	0	
2835	true	Empty	Gene_Symbol=GINS4 Isoform 1 of DNA replication complex GINS protein SLD5	IPI00031614	26 kDa		unknown	1	0	1	
2836	true	Empty	Gene_Symbol=PUM2 Isoform 3 of Pumilio homolog 2	IPI00022184 (+2)	114 kDa		unknown	1	1	0	
2837	true	Empty	Gene_Symbol=QRICH1 Glutamine-rich protein 1	IPI00328200 (+1)	86 kDa		unknown	1	0	0	
2838	true	Empty	Gene_Symbol=F11R Junctional adhesion molecule A	IPI00001754 (+3)	33 kDa		unknown	2	0	0	
2839	true	Empty	Gene_Symbol=CHMP2B Charged multivesicular body protein 2b	IPI00550181	24 kDa		unknown	1	0	0	
2840	true	Empty	Gene_Symbol=HARS2 Probable histidyl-tRNA synthetase, mitochondrial	IPI00027445 (+3)	57 kDa	true	unknown	1	0	0	
2841	true	Empty	Gene_Symbol=POLR1E Isoform 1 of DNA-directed RNA polymerase I subunit RPA49	IPI00251989 (+2)	54 kDa		unknown	1	0	1	
2842	true	Empty	Gene_Symbol=PPCS Phosphopantothenate--cysteine ligase	IPI00023987	34 kDa		unknown	1	0	0	
2843	true	Empty	Gene_Symbol=TRMT61A Isoform 2 of tRNA (adenine-N(1)-)-methyltransferase catalytic subunit TRMT61A	IPI00177856 (+1)	35 kDa		unknown	1	0	0	
2844	true	Empty	Gene_Symbol=CIRBP Cold-inducible RNA-binding protein	IPI00180954 (+5)	19 kDa		unknown	0	0	1	
2845	true	Empty	Gene_Symbol=LIPA Isoform 1 of Lysosomal acid lipase/cholesteryl ester hydrolase	IPI00007207 (+3)	45 kDa		unknown	1	0	0	
2846	true	Empty	Gene_Symbol=HSPB11 Heat shock protein beta-11	IPI00098827 (+1)	16 kDa		unknown	0	0	1	
2847	true	Empty	Gene_Symbol=POLR2H DNA-directed RNA polymerases I, II, and III subunit RPABC3	IPI00003309 (+2)	17 kDa		unknown	3	0	0	
2848	true	Empty	Gene_Symbol=KDSR 3-ketodihydrosphingosine reductase	IPI00029015	36 kDa		unknown	3	0	0	
2849	true	Empty	Gene_Symbol=ASPH Aspartyl/asparaginyl beta-hydroxylase	IPI00294834	86 kDa		unknown	3	0	0	
2850	true	Empty	Gene_Symbol=XRCC4 Isoform 1 of DNA repair protein XRCC4	IPI00007672 (+2)	38 kDa		unknown	2	0	0	
2851	true	Empty	Gene_Symbol=ELP3 Isoform 1 of Elongator complex protein 3	IPI00165477 (+1)	62 kDa		unknown	3	0	0	
2852	true	Empty	Gene_Symbol=UBR5 E3 ubiquitin-protein ligase UBR5	IPI00026320 (+2)	309 kDa		unknown	3	0	0	
2853	true	Empty	Gene_Symbol=ANLN Isoform 2 of Actin-binding protein anillin	IPI00032958 (+2)	120 kDa		unknown	2	0	0	
2854	true	Empty	Gene_Symbol=NT5DC1 5'-nucleotidase domain-containing protein 1	IPI00177965	52 kDa		unknown	0	0	2	
2855	true	Empty	Gene_Symbol=MSTO1 Isoform 1 of Protein misato homolog 1	IPI00306049 (+3)	62 kDa		unknown	0	0	1	
2856	true	Empty	Gene_Symbol=PNMA2 Paraneoplastic antigen Ma2	IPI00027028	42 kDa		unknown	2	0	0	
2857	true	Empty	Gene_Symbol=DHODH Dihydroorotate dehydrogenase, mitochondrial	IPI00024462	43 kDa		unknown	2	0	0	
2858	true	Empty	Gene_Symbol=HNRPLL Isoform 1 of Heterogeneous nuclear ribonucleoprotein L-like	IPI00103247 (+2)	60 kDa		unknown	1	0	0	
2859	true	Empty	Gene_Symbol=C3orf10 Isoform 1 of Probable protein BRICK1	IPI00000296 (+2)	9 kDa		unknown	0	0	2	
2860	true	Empty	Gene_Symbol=SRR Serine racemase	IPI00030328	37 kDa		unknown	0	0	2	
2861	true	Empty	Gene_Symbol=RAB27A Isoform Long of Ras-related protein Rab-27A	IPI00016381 (+1)	25 kDa	true	unknown	0	0	2	
2862	true	Empty	Gene_Symbol=MKI67 Isoform Long of Antigen KI-67	IPI00004233	359 kDa		unknown	2	0	0	
2863	true	Empty	Gene_Symbol=NEK7 Serine/threonine-protein kinase Nek7	IPI00152658	35 kDa	true	unknown	0	0	2	
2864	true	Empty	Gene_Symbol=SCAMP1 Isoform 1 of Secretory carrier-associated membrane protein 1	IPI00005129 (+3)	38 kDa		unknown	3	0	0	
2865	true	Empty	Gene_Symbol=PCM1 Isoform 1 of Pericentriolar material 1 protein	IPI00006213 (+2)	228 kDa		unknown	3	0	0	
2866	true	Empty	Gene_Symbol=HNRNPA0 Heterogeneous nuclear ribonucleoprotein A0	IPI00011913	31 kDa		unknown	3	0	0	
2867	true	Empty	Gene_Symbol=STK25 Serine/threonine-protein kinase 25	IPI00012093 (+2)	48 kDa	true	unknown	0	0	3	
2868	true	Empty	Gene_Symbol=GOSR1 Golgi SNAP receptor complex member 1	IPI00029447 (+3)	29 kDa		unknown	0	0	2	
2869	true	Empty	Gene_Symbol=FAM50A Protein FAM50A	IPI00030098 (+1)	40 kDa		unknown	2	0	0	
2870	true	Empty	Gene_Symbol=C19orf62 Isoform 1 of BRCA1-A complex subunit MERIT40	IPI00101987 (+2)	37 kDa		unknown	0	0	3	
2871	true	Empty	Gene_Symbol=MACROD1 MACRO domain-containing protein 1	IPI00155601	36 kDa		unknown	2	0	0	
2872	true	Empty	Gene_Symbol=DAZAP1 Isoform 1 of DAZ-associated protein 1	IPI00165230 (+1)	43 kDa		unknown	0	0	3	
2873	true	Empty	Gene_Symbol=AKAP8L A-kinase anchor protein 8-like	IPI00297455	72 kDa		unknown	2	0	0	
2874	true	Empty	Gene_Symbol=NFKBIE NF-kappa-B inhibitor epsilon	IPI00414656 (+1)	53 kDa		unknown	3	0	0	
2875	true	Empty	Gene_Symbol=CCDC12 Coiled-coil domain-containing protein 12	IPI00453463 (+1)	19 kDa		unknown	0	0	3	
2876	true	Empty	Gene_Symbol=HECTD3 Isoform 1 of Probable E3 ubiquitin-protein ligase HECTD3	IPI00456642 (+1)	97 kDa		unknown	0	0	3	
2877	true	Empty	Gene_Symbol=XPO6 Exportin-6	IPI00465296 (+2)	129 kDa		unknown	0	0	3	
2878	true	Empty	Gene_Symbol=NCAPD3 Condensin-2 complex subunit D3	IPI00747787	169 kDa		unknown	0	0	2	
2879	true	Empty	Gene_Symbol=HIP1 Huntingtin-interacting protein 1	IPI00782965 (+2)	116 kDa		unknown	0	0	3	
2880	true	Empty	Gene_Symbol=GFM2 Elongation factor G 2, mitochondrial precursor	IPI00071703 (+1)	91 kDa		unknown	0	0	2	
2881	true	Empty	Gene_Symbol=NR2C2AP cDNA FLJ60181, highly similar to Homo sapiens TR4 orphan receptor associated protein TRA16, mRNA	IPI00329107 (+1)	19 kDa		unknown	0	0	2	
2882	true	Empty	Gene_Symbol=TST Thiosulfate sulfurtransferase	IPI00216293	33 kDa		unknown	0	0	2	
2883	true	Empty	Gene_Symbol=CIT Isoform 1 of Citron Rho-interacting kinase	IPI00022465 (+1)	231 kDa		unknown	1	0	0	
2884	true	Empty	Gene_Symbol=AP4B1 AP-4 complex subunit beta-1	IPI00002150 (+1)	83 kDa		unknown	2	0	0	
2885	true	Empty	Gene_Symbol=UQCRQ Cytochrome b-c1 complex subunit 8	IPI00024742 (+1)	10 kDa		unknown	0	0	2	
2886	true	Empty	Gene_Symbol=MGST1 Microsomal glutathione S-transferase 1	IPI00021805 (+1)	18 kDa		unknown	3	0	0	
2887	true	Empty	Gene_Symbol=DDA1 DET1- and DDB1-associated protein 1	IPI00031563	12 kDa		unknown	0	0	1	
2888	true	Empty	Gene_Symbol=PLCD1 phospholipase C, delta 1 isoform 1	IPI00016461 (+2)	88 kDa		unknown	0	0	2	
2889	true	Empty	Gene_Symbol=ADO 2-aminoethanethiol dioxygenase	IPI00045939	30 kDa		unknown	1	0	0	
2890	true	Empty	Gene_Symbol=TDRKH Isoform 1 of Tudor and KH domain-containing protein	IPI00009982 (+2)	67 kDa		unknown	0	0	2	
2891	true	Empty	Gene_Symbol=LAPTM4A Lysosomal-associated transmembrane protein 4A	IPI00014172	27 kDa		unknown	2	0	0	
2892	true	Empty	Gene_Symbol=SMYD5 SET and MYND domain-containing protein 5	IPI00013789	47 kDa		unknown	3	0	0	
2893	true	Empty	Gene_Symbol=PQBP1 Isoform 1 of Polyglutamine-binding protein 1	IPI00024698 (+3)	30 kDa		unknown	0	0	2	
2894	true	Empty	Gene_Symbol=C14orf21 Pumilio domain-containing protein C14orf21	IPI00216999 (+1)	69 kDa		unknown	0	0	2	
2895	true	Empty	Gene_Symbol=CWC22 Pre-mRNA-splicing factor CWC22 homolog	IPI00177381 (+1)	106 kDa		unknown	2	0	0	
2896	true	Empty	Gene_Symbol=ASS1 Argininosuccinate synthase	IPI00020632	51 kDa		unknown	2	0	0	
2897	true	Empty	Gene_Symbol=SEC24D Isoform 2 of Protein transport protein Sec24D	IPI00218288 (+1)	113 kDa		unknown	1	0	0	
2898	true	Empty	Gene_Symbol=CBX1 Chromobox protein homolog 1	IPI00010320 (+1)	21 kDa	true	unknown	1	0	0	
2899	true	Empty	Gene_Symbol=NAT10 N-acetyltransferase 10	IPI00300127 (+1)	116 kDa		unknown	0	1	0	
2900	true	Empty	Gene_Symbol=UFC1 Ubiquitin-fold modifier-conjugating enzyme 1	IPI00294495	19 kDa		unknown	0	0	1	
2901	true	Empty	Gene_Symbol=ENAH Isoform 2 of Protein enabled homolog	IPI00374054 (+2)	64 kDa		unknown	0	0	1	
2902	true	Empty	Gene_Symbol=GPSM1 G-protein signaling modulator 1 (AGS3-like, C. elegans) isoform a	IPI00479065 (+1)	75 kDa		unknown	0	0	2	
2903	true	Empty	Gene_Symbol=TTC37 Tetratricopeptide repeat protein 37	IPI00005634	175 kDa		unknown	0	0	2	
2904	true	Empty	Gene_Symbol=RRP1B Isoform 2 of Ribosomal RNA processing protein 1 homolog B	IPI00032374 (+1)	82 kDa		unknown	2	0	0	
2905	true	Empty	Gene_Symbol=GYS1 glycogen synthase 1 (muscle) isoform 2	IPI00157144 (+2)	76 kDa		unknown	2	0	0	
2906	true	Empty	Gene_Symbol=ITGB5 Integrin beta-5	IPI00029741 (+1)	88 kDa		unknown	0	0	2	
2907	true	Empty	Gene_Symbol=CCDC72 Coiled-coil domain-containing protein 72	IPI00006378 (+2)	7 kDa		unknown	0	0	1	
2908	true	Empty	Gene_Symbol=POLR2D DNA-directed RNA polymerase II subunit RPB4	IPI00007283 (+1)	16 kDa		unknown	3	0	0	
2909	true	Empty	Gene_Symbol=URM1 Ubiquitin-related modifier 1 homolog	IPI00008445 (+2)	11 kDa		unknown	0	0	3	
2910	true	Empty	Gene_Symbol=SSR3 Translocon-associated protein subunit gamma	IPI00009235	21 kDa		unknown	2	0	0	
2911	true	Empty	Gene_Symbol=MRPS11 Isoform 1 of 28S ribosomal protein S11, mitochondrial	IPI00010244 (+2)	21 kDa		unknown	0	0	1	
2912	true	Empty	Gene_Symbol=F8A1;F8A2;F8A3 Factor VIII intron 22 protein	IPI00012433	39 kDa		unknown	0	0	2	
2913	true	Empty	Gene_Symbol=MRPS21 28S ribosomal protein S21, mitochondrial	IPI00014812	11 kDa		unknown	0	0	3	
2914	true	Empty	Gene_Symbol=TIMM17A Mitochondrial import inner membrane translocase subunit Tim17-A	IPI00016207	18 kDa		unknown	0	0	3	
2915	true	Empty	Gene_Symbol=ADD1 Isoform 1 of Alpha-adducin	IPI00019901 (+3)	81 kDa		unknown	0	0	2	
2916	true	Empty	Gene_Symbol=MAVS Isoform 1 of Mitochondrial antiviral-signaling protein	IPI00020719	57 kDa		unknown	0	0	3	
2917	true	Empty	Gene_Symbol=CCDC56 Coiled-coil domain-containing protein 56	IPI00022277	12 kDa		unknown	0	0	1	
2918	true	Empty	Gene_Symbol=DAG1 Dystroglycan	IPI00028911	97 kDa		unknown	0	0	2	
2919	true	Empty	Gene_Symbol=C17orf75 Protein Njmu-R1	IPI00029473	45 kDa		unknown	0	0	3	
2920	true	Empty	Gene_Symbol=SEP15 15 kDa selenoprotein isoform 1 precursor	IPI00030877	18 kDa		unknown	0	0	1	
2921	true	Empty	Gene_Symbol=PYGO2 Pygopus homolog 2	IPI00042099 (+1)	41 kDa		unknown	0	0	3	
2922	true	Empty	Gene_Symbol=UBXN2A UBX domain-containing protein 2A	IPI00094507 (+1)	29 kDa		unknown	0	0	3	
2923	true	Empty	Gene_Symbol=C9orf21 UPF0308 protein C9orf21	IPI00146380 (+1)	25 kDa		unknown	0	0	3	
2924	true	Empty	Gene_Symbol=TMEM167A Transmembrane protein 167A	IPI00152240 (+1)	8 kDa		unknown	0	0	3	
2925	true	Empty	Gene_Symbol=RALGPS2 Isoform 2 of Ras-specific guanine nucleotide-releasing factor RalGPS2	IPI00164944 (+1)	32 kDa		unknown	0	0	3	
2926	true	Empty	Gene_Symbol=SYDE1 Isoform 2 of Rho GTPase-activating protein SYDE1	IPI00171137 (+2)	73 kDa		unknown	0	0	3	
2927	true	Empty	Gene_Symbol=ZFP91 Isoform 2 of Zinc finger protein 91 homolog	IPI00172474 (+1)	60 kDa		unknown	0	0	2	
2928	true	Empty	Gene_Symbol=MPP5 Isoform 1 of MAGUK p55 subfamily member 5	IPI00174976 (+1)	77 kDa		unknown	3	0	0	
2929	true	Empty	Gene_Symbol=ASB9 Isoform 1 of Ankyrin repeat and SOCS box protein 9	IPI00179183 (+3)	32 kDa		unknown	0	0	3	
2930	true	Empty	Gene_Symbol=HMGA1 Isoform HMG-I of High mobility group protein HMG-I/HMG-Y	IPI00179700 (+2)	12 kDa		unknown	0	0	1	
2931	true	Empty	Gene_Symbol=RABEP1 Isoform 1 of Rab GTPase-binding effector protein 1	IPI00293009 (+1)	99 kDa		unknown	2	0	0	
2932	true	Empty	Gene_Symbol=MFN1 Mitochondrial transmembrane GTPase FZO-2	IPI00293073	87 kDa		unknown	3	0	0	
2933	true	Empty	Gene_Symbol=USP34 Isoform 1 of Ubiquitin carboxyl-terminal hydrolase 34	IPI00297593 (+3)	404 kDa		unknown	0	0	3	
2934	true	Empty	Gene_Symbol=AIDA Isoform 1 of Axin interactor, dorsalization-associated protein	IPI00303602	35 kDa		unknown	0	0	2	
2935	true	Empty	Gene_Symbol=NOL11 Nucleolar protein 11	IPI00303813	81 kDa		unknown	2	0	0	
2936	true	Empty	Gene_Symbol=B3GAT3 Galactosylgalactosylxylosylprotein 3-beta-glucuronosyltransferase 3	IPI00304331 (+1)	37 kDa		unknown	0	0	1	
2937	true	Empty	Gene_Symbol=PLOD2 Isoform 2 of Procollagen-lysine,2-oxoglutarate 5-dioxygenase 2	IPI00337495 (+2)	87 kDa		unknown	0	0	1	
2938	true	Empty	Gene_Symbol=C2CD2L Isoform 2 of C2 domain-containing protein 2-like	IPI00394781 (+1)	76 kDa		unknown	0	0	1	
2939	true	Empty	Gene_Symbol=C2orf79 Uncharacterized protein C2orf79	IPI00430803	16 kDa		unknown	0	0	3	
2940	true	Empty	Gene_Symbol=C20orf30 Isoform 2 of UPF0414 transmembrane protein C20orf30	IPI00641887 (+2)	13 kDa		unknown	0	0	2	
2941	true	Empty	Gene_Symbol=RPUSD3 RNA pseudouridylate synthase domain containing 3 isoform 1	IPI00646294 (+8)	38 kDa		unknown	0	0	3	
2942	true	Empty	Gene_Symbol=GEMIN8 Gem-associated protein 8	IPI00844046	29 kDa		unknown	0	0	1	
2943	true	Empty	Gene_Symbol=TRAM2 Translocating chain-associated membrane protein 2	IPI00014218	43 kDa		unknown	0	3	0	
2944	true	Empty	Gene_Symbol=PSEN1 Isoform 1 of Presenilin-1	IPI00028077 (+8)	53 kDa		unknown	0	1	0	
2945	true	Empty	Gene_Symbol=SFT2D2 Vesicle transport protein SFT2B	IPI00029002 (+1)	18 kDa		unknown	0	1	0	
2946	true	Empty	Gene_Symbol=GINS2 DNA replication complex GINS protein PSF2	IPI00007146	21 kDa		unknown	0	0	1	
2947	true	Empty	Gene_Symbol=ATP13A3 Isoform 1 of Probable cation-transporting ATPase 13A3	IPI00847139 (+1)	138 kDa		unknown	0	2	0	
2948	true	Empty	Gene_Symbol=HLA-A HLA class I histocompatibility antigen, A-69 alpha chain	IPI00760554	41 kDa	true	unknown	3	0	0	
2949	true	Empty	Gene_Symbol=EEF1A1 EEF1A protein (Fragment)	IPI00382804	24 kDa	true	unknown	1	0	0	
2950	true	Empty	Gene_Symbol=TOR2A Isoform 1 of Torsin-2A	IPI00432753 (+1)	36 kDa		unknown	0	0	1	
2951	true	Empty	Gene_Symbol=KIAA1199 Putative uncharacterized protein KIAA1199	IPI00291170-R (+1)	110 kDa		unknown	1	0	2	
2952	true	Empty	Gene_Symbol=- Similar to Lymphocyte-specific protein 1	IPI00744727	13 kDa		unknown	0	1	0	
2953	true	Empty	Gene_Symbol=PKP4 Isoform Long of Plakophilin-4	IPI00021076-R (+5)	134 kDa		unknown	1	2	2	
2954	true	Empty	Gene_Symbol=FARS2 Phenylalanyl-tRNA synthetase, mitochondrial	IPI00008579	52 kDa		unknown	1	0	1	
2955	true	Empty	Gene_Symbol=SHC1 SHC-transforming protein 1 isoform 3	IPI00021326 (+3)	63 kDa		unknown	1	0	1	
2956	true	Empty	Gene_Symbol=PDXP Pyridoxal phosphate phosphatase	IPI00025340	32 kDa		unknown	1	0	1	
2957	true	Empty	Gene_Symbol=STAT5B Signal transducer and activator of transcription 5B	IPI00103415 (+1)	90 kDa		unknown	1	0	1	
2958	true	Empty	Gene_Symbol=SENP8 Sentrin-specific protease 8	IPI00165616	24 kDa		unknown	1	0	1	
2959	true	Empty	Gene_Symbol=PCYOX1L Isoform 1 of Prenylcysteine oxidase-like	IPI00184180 (+2)	55 kDa		unknown	1	0	1	
2960	true	Empty	Gene_Symbol=PAF1 Isoform 1 of RNA polymerase II-associated factor 1 homolog	IPI00300333 (+1)	60 kDa		unknown	1	0	1	
2961	true	Empty	Gene_Symbol=KTELC1 KTEL motif-containing protein 1	IPI00301163	46 kDa		unknown	1	0	1	
2962	true	Empty	Gene_Symbol=OTUB2 Isoform 1 of Ubiquitin thioesterase OTUB2	IPI00302895 (+1)	27 kDa		unknown	1	0	1	
2963	true	Empty	Gene_Symbol=COG3 Isoform 1 of Conserved oligomeric Golgi complex subunit 3	IPI00414858 (+1)	94 kDa		unknown	1	0	1	
2964	true	Empty	Gene_Symbol=CPSF2 Cleavage and polyadenylation specificity factor subunit 2	IPI00419531	88 kDa		unknown	1	0	1	
2965	true	Empty	Gene_Symbol=CPNE2 Copine II	IPI00645310	64 kDa	true	unknown	1	0	1	
2966	true	Empty	Gene_Symbol=YIF1A Protein YIF1A	IPI00007607 (+2)	32 kDa		unknown	1	1	0	
2967	true	Empty	Gene_Symbol=UNC93B1 Protein unc-93 homolog B1	IPI00008490	67 kDa		unknown	0	1	1	
2968	true	Empty	Gene_Symbol=RRAGB Isoform 1 of Ras-related GTP-binding protein B	IPI00010317 (+3)	43 kDa		unknown	0	1	1	
2969	true	Empty	Gene_Symbol=TATDN1 Isoform 1 of Putative deoxyribonuclease TATDN1	IPI00012463 (+2)	34 kDa		unknown	1	1	0	
2970	true	Empty	Gene_Symbol=ALDH5A1 Succinate-semialdehyde dehydrogenase, mitochondrial	IPI00019888 (+1)	57 kDa		unknown	1	1	0	
2971	true	Empty	Gene_Symbol=EPHB2 Isoform 1 of Ephrin type-B receptor 2	IPI00021275 (+3)	117 kDa	true	unknown	1	1	0	
2972	true	Empty	Gene_Symbol=PARD3 Isoform 7 of Partitioning defective 3 homolog	IPI00045423 (+9)	142 kDa		unknown	1	1	0	
2973	true	Empty	Gene_Symbol=CRNKL1 Isoform 1 of Crooked neck-like protein 1	IPI00177437 (+2)	100 kDa		unknown	1	1	0	
2974	true	Empty	Gene_Symbol=ARIH1 Protein ariadne-1 homolog	IPI00294943	64 kDa		unknown	1	1	0	
2975	true	Empty	Gene_Symbol=NAA40 Isoform 1 of N-acetyltransferase 11	IPI00328847 (+1)	27 kDa		unknown	1	1	0	
2976	true	Empty	Gene_Symbol=RAB4A RAB4A, member RAS oncogene family variant	IPI00480056 (+1)	24 kDa	true	unknown	1	1	0	
2977	true	Empty	Gene_Symbol=SCLY Isoform 1 of Selenocysteine lyase	IPI00101652 (+4)	48 kDa		unknown	1	0	0	
2978	true	Empty	Gene_Symbol=ERI3 Isoform 1 of ERI1 exoribonuclease 3	IPI00020701 (+5)	37 kDa		unknown	1	1	0	
2979	true	Empty	Gene_Symbol=FAM134C Protein FAM134C	IPI00254338	51 kDa		unknown	0	1	1	
2980	true	Empty	Gene_Symbol=HCCS Cytochrome c-type heme lyase	IPI00023406	31 kDa		unknown	1	0	1	
2981	true	Empty	Gene_Symbol=KIAA0415 KIAA0415 gene product	IPI00465123 (+1)	165 kDa		unknown	0	0	1	
2982	true	Empty	Gene_Symbol=ACSF2 Acyl-CoA synthetase family member 2, mitochondrial	IPI00304071 (+1)	68 kDa		unknown	0	1	0	
2983	true	Empty	Gene_Symbol=WBP11 WW domain-binding protein 11	IPI00170786 (+1)	70 kDa		unknown	1	0	0	
2984	true	Empty	Gene_Symbol=WDR47 Isoform 1 of WD repeat-containing protein 47	IPI00217629 (+3)	102 kDa		unknown	1	0	0	
2985	true	Empty	Gene_Symbol=FLOT2 Flotillin-2	IPI00789008 (+2)	47 kDa		unknown	1	1	0	
2986	true	Empty	Gene_Symbol=UBR2 Isoform 4 of E3 ubiquitin-protein ligase UBR2	IPI00217407 (+1)	201 kDa		unknown	0	1	0	
2987	true	Empty	Gene_Symbol=PDIA5 Protein disulfide-isomerase A5	IPI00031479 (+1)	60 kDa		unknown	1	1	0	
2988	true	Empty	Gene_Symbol=NKIRAS1 NF-kappa-B inhibitor-interacting Ras-like protein 1	IPI00410705 (+2)	22 kDa		unknown	1	0	1	
2989	true	Empty	Gene_Symbol=VCPIP1 Deubiquitinating protein VCIP135	IPI00064162	134 kDa		unknown	1	0	0	
2990	true	Empty	Gene_Symbol=RPL36A 60S ribosomal protein L36a	IPI00220344 (+2)	12 kDa	true	unknown	1	1	0	
2991	true	Empty	Gene_Symbol=NUDT4;NUDT4P1 Isoform 1 of Diphosphoinositol polyphosphate phosphohydrolase 2	IPI00607685 (+1)	20 kDa		unknown	1	0	0	
2992	true	Empty	Gene_Symbol=FSTL1 Follistatin-related protein 1	IPI00029723 (+1)	35 kDa		unknown	1	0	0	
2993	true	Empty	Gene_Symbol=C8orf55 UPF0670 protein C8orf55	IPI00171421	24 kDa		unknown	1	0	0	
2994	true	Empty	Gene_Symbol=NBAS Isoform 1 of Neuroblastoma-amplified sequence	IPI00333913 (+1)	269 kDa		unknown	0	0	1	
2995	true	Empty	Gene_Symbol=SGPL1 Sphingosine-1-phosphate lyase 1	IPI00099463	64 kDa		unknown	1	0	0	
2996	true	Empty	Gene_Symbol=IKBKAP Elongator complex protein 1	IPI00293735	150 kDa		unknown	1	0	0	
2997	true	Empty	Gene_Symbol=C14orf129 GSK3-beta interaction protein	IPI00009374	16 kDa		unknown	0	0	1	
2998	true	Empty	Gene_Symbol=SAMD9 Sterile alpha motif domain-containing protein 9	IPI00217018	184 kDa		unknown	0	0	1	
2999	true	Empty	Gene_Symbol=FHL3 Four and a half LIM domains protein 3	IPI00014399	31 kDa		unknown	0	0	1	
3000	true	Empty	Gene_Symbol=FAM120B cDNA FLJ56631	IPI00335946	106 kDa		unknown	1	0	0	
3001	true	Empty	Gene_Symbol=TP53I3 Isoform 1 of Quinone oxidoreductase PIG3	IPI00384643 (+1)	36 kDa		unknown	1	0	0	
3002	true	Empty	Gene_Symbol=AARS2 Probable alanyl-tRNA synthetase, mitochondrial	IPI00394788	107 kDa		unknown	0	0	1	
3003	true	Empty	Gene_Symbol=ALDH3B2 Aldehyde dehydrogenase family 3 member B2	IPI00009744 (+4)	43 kDa	true	unknown	0	1	0	
3004	true	Empty	Gene_Symbol=VPS33A Vacuolar protein sorting-associated protein 33A	IPI00073179 (+1)	68 kDa		unknown	1	0	0	
3005	true	Empty	Gene_Symbol=SLC29A1 Solute carrier family 29 (Nucleoside transporters), member 1, isoform CRA_b	IPI00550382 (+1)	59 kDa		unknown	0	1	0	
3006	true	Empty	Gene_Symbol=ABCC4 Isoform 1 of Multidrug resistance-associated protein 4	IPI00006675 (+1)	150 kDa		unknown	0	0	1	
3007	true	Empty	Gene_Symbol=CTSH Cathepsin H	IPI00297487 (+1)	37 kDa		unknown	1	0	1	
3008	true	Empty	Gene_Symbol=PLAU Isoform 1 of Urokinase-type plasminogen activator	IPI00296180 (+1)	49 kDa		unknown	1	0	0	
3009	true	Empty	Gene_Symbol=SPAG1 Sperm-associated antigen 1	IPI00292326	104 kDa		unknown	0	1	0	
3010	true	Empty	Gene_Symbol=RTN1 Isoform RTN1-A of Reticulon-1	IPI00003971 (+3)	84 kDa		unknown	1	0	0	
3011	true	Empty	Gene_Symbol=OSBPL1A Isoform B of Oxysterol-binding protein-related protein 1	IPI00075080 (+2)	108 kDa		unknown	1	0	0	
3012	true	Empty	Gene_Symbol=DHX38 Pre-mRNA-splicing factor ATP-dependent RNA helicase PRP16	IPI00294211	141 kDa		unknown	1	0	0	
3013	true	Empty	Gene_Symbol=C9orf23 Alba-like protein C9orf23	IPI00166873	18 kDa		unknown	0	1	0	
3014	true	Empty	Gene_Symbol=ARL8A ADP-ribosylation factor-like protein 8A	IPI00060031	21 kDa	true	unknown	1	1	0	
3015	true	Empty	Gene_Symbol=RDH13 Retinol dehydrogenase 13	IPI00301204 (+2)	36 kDa		unknown	1	0	0	
3016	true	Empty	Gene_Symbol=RNF114 Isoform 1 of RING finger protein 114	IPI00032955 (+1)	26 kDa		unknown	1	0	0	
3017	true	Empty	Gene_Symbol=NR3C1 Isoform Alpha of Glucocorticoid receptor	IPI00022282 (+5)	86 kDa		unknown	1	0	0	
3018	true	Empty	Gene_Symbol=CCDC132 Isoform 1 of Coiled-coil domain-containing protein 132	IPI00553067	111 kDa		unknown	0	0	1	
3019	true	Empty	Gene_Symbol=STAMBPL1 Isoform 2 of AMSH-like protease	IPI00002208 (+2)	52 kDa		unknown	0	0	1	
3020	true	Empty	Gene_Symbol=LRRC1 Isoform 1 of Leucine-rich repeat-containing protein 1	IPI00427739 (+1)	59 kDa		unknown	1	0	0	
3021	true	Empty	Gene_Symbol=DDX54 DEAD (Asp-Glu-Ala-Asp) box polypeptide 54 isoform 1	IPI00152510 (+1)	99 kDa		unknown	1	0	0	
3022	true	Empty	Gene_Symbol=GOLGA3 Isoform 1 of Golgin subfamily A member 3	IPI00305267 (+2)	167 kDa		unknown	0	1	0	
3023	true	Empty	Gene_Symbol=HEATR5B Isoform 3 of HEAT repeat-containing protein 5B	IPI00333696 (+1)	215 kDa		unknown	1	0	1	
3024	true	Empty	Gene_Symbol=LIG3 Isoform Alpha of DNA ligase 3	IPI00029081 (+1)	113 kDa		unknown	0	1	0	
3025	true	Empty	Gene_Symbol=LIG1 DNA ligase 1	IPI00219841	102 kDa		unknown	0	0	1	
3026	true	Empty	Gene_Symbol=RAP2C Ras-related protein Rap-2c	IPI00009607	21 kDa	true	unknown	1	0	1	
3027	true	Empty	Gene_Symbol=DSG2 Desmoglein-2	IPI00028931	122 kDa		unknown	0	0	1	
3028	true	Empty	Gene_Symbol=CDIPT Isoform 1 of CDP-diacylglycerol--inositol 3-phosphatidyltransferase	IPI00645518 (+3)	24 kDa		unknown	1	0	0	
3029	true	Empty	Gene_Symbol=ARIH2 Protein ariadne-2 homolog	IPI00007304 (+2)	58 kDa		unknown	1	0	1	
3030	true	Empty	Gene_Symbol=POLE3 DNA polymerase epsilon subunit 3	IPI00010141	17 kDa		unknown	0	0	1	
3031	true	Empty	Gene_Symbol=TMEM106B Transmembrane protein 106B	IPI00395903 (+1)	31 kDa		unknown	1	1	0	
3032	true	Empty	Gene_Symbol=ASH2L Isoform 1 of Set1/Ash2 histone methyltransferase complex subunit ASH2	IPI00328658 (+1)	69 kDa		unknown	1	0	1	
3033	true	Empty	Gene_Symbol=NACAP1 Putative nascent polypeptide-associated complex subunit alpha-like protein	IPI00012479	23 kDa	true	unknown	1	0	0	
3034	true	Empty	Gene_Symbol=PAPOLA cDNA FLJ56176, highly similar to Poly(A) polymerase alpha	IPI00384028	85 kDa		unknown	1	0	0	
3035	true	Empty	Gene_Symbol=GNPDA2 Isoform 1 of Glucosamine-6-phosphate isomerase 2	IPI00550894 (+2)	31 kDa	true	unknown	1	0	0	
3036	true	Empty	Gene_Symbol=SUFU Isoform 1 of Suppressor of fused homolog	IPI00099179 (+1)	54 kDa		unknown	1	0	1	
3037	true	Empty	Gene_Symbol=MRPL16 39S ribosomal protein L16, mitochondrial	IPI00000821	28 kDa		unknown	1	0	1	
3038	true	Empty	Gene_Symbol=DOCK2 Isoform 1 of Dedicator of cytokinesis protein 2	IPI00022449	212 kDa		unknown	0	0	1	
3039	true	Empty	Gene_Symbol=PXDN Isoform 1 of Peroxidasin homolog	IPI00016112 (+1)	165 kDa		unknown	0	0	1	
3040	true	Empty	Gene_Symbol=NUBP2 Cytosolic Fe-S cluster assembly factor NUBP2	IPI00644674	29 kDa		unknown	1	0	1	
3041	true	Empty	Gene_Symbol=MYCBP2 MYC binding protein 2	IPI00289776 (+1)	514 kDa		unknown	1	1	0	
3042	true	Empty	Gene_Symbol=CCDC50 Isoform 2 of Coiled-coil domain-containing protein 50	IPI00217059 (+1)	56 kDa		unknown	1	0	0	
3043	true	Empty	Gene_Symbol=RNGTT Isoform 1 of mRNA-capping enzyme	IPI00000104 (+3)	69 kDa		unknown	1	1	0	
3044	true	Empty	Gene_Symbol=CETN2 Centrin-2	IPI00215928	20 kDa		unknown	1	0	1	
3045	true	Empty	Gene_Symbol=C9orf167 Torsin family protein C9orf167	IPI00015101	47 kDa		unknown	1	0	1	
3046	true	Empty	Gene_Symbol=ATPIF1 Putative uncharacterized protein DKFZp564G0422	IPI00553153	12 kDa		unknown	0	0	1	
3047	true	Empty	Gene_Symbol=SELENBP1 Selenium binding protein 1	IPI00012303 (+4)	57 kDa		unknown	0	1	1	
3048	true	Empty	Gene_Symbol=TBL1XR1 F-box-like/WD repeat-containing protein TBL1XR1	IPI00002922 (+1)	56 kDa		unknown	1	0	0	
3049	true	Empty	Gene_Symbol=METAP1 Methionine aminopeptidase 1	IPI00022239	43 kDa		unknown	1	0	0	
3050	true	Empty	Gene_Symbol=MED18 cDNA FLJ51219, highly similar to Homo sapiens mediator of RNA polymerase II transcription, subunit 18 homolog (MED18), mRNA	IPI00305986 (+1)	24 kDa		unknown	1	0	0	
3051	true	Empty	Gene_Symbol=TNFSF13B Tumor necrosis factor ligand superfamily member 13B	IPI00031802 (+1)	31 kDa		unknown	0	1	0	
3052	true	Empty	Gene_Symbol=POP7 Ribonuclease P protein subunit p20	IPI00027142 (+1)	16 kDa		unknown	1	0	0	
3053	true	Empty	Gene_Symbol=SPAG7 Sperm-associated antigen 7	IPI00006863 (+1)	33 kDa		unknown	2	0	0	
3054	true	Empty	Gene_Symbol=NCKIPSD Isoform 1 of NCK-interacting protein with SH3 domain	IPI00009319 (+2)	79 kDa		unknown	0	0	2	
3055	true	Empty	Gene_Symbol=EDC3 Enhancer of mRNA-decapping protein 3	IPI00018009	56 kDa		unknown	2	0	0	
3056	true	Empty	Gene_Symbol=FDFT1 Squalene synthetase	IPI00020944 (+1)	48 kDa		unknown	0	0	2	
3057	true	Empty	Gene_Symbol=NDUFS6 NADH dehydrogenase [ubiquinone] iron-sulfur protein 6, mitochondrial	IPI00025344	14 kDa		unknown	0	0	2	
3058	true	Empty	Gene_Symbol=MTX2 Metaxin-2	IPI00025717 (+3)	30 kDa		unknown	2	0	0	
3059	true	Empty	Gene_Symbol=C19orf43 Uncharacterized protein C19orf43	IPI00031526	18 kDa		unknown	0	0	2	
3060	true	Empty	Gene_Symbol=CTH Isoform 1 of Cystathionine gamma-lyase	IPI00031557 (+1)	45 kDa		unknown	0	2	0	
3061	true	Empty	Gene_Symbol=RNF25 E3 ubiquitin-protein ligase RNF25	IPI00059944	51 kDa		unknown	0	2	0	
3062	true	Empty	Gene_Symbol=GALM Aldose 1-epimerase	IPI00060200 (+3)	38 kDa		unknown	2	0	0	
3063	true	Empty	Gene_Symbol=C3orf31 MMP37-like protein, mitochondrial	IPI00060287 (+4)	36 kDa		unknown	2	0	0	
3064	true	Empty	Gene_Symbol=UBASH3B Ubiquitin-associated and SH3 domain-containing protein B	IPI00154910	73 kDa		unknown	2	0	0	
3065	true	Empty	Gene_Symbol=ROD1 ROD1 regulator of differentiation 1 isoform 2	IPI00159072 (+5)	57 kDa	true	unknown	2	0	0	
3066	true	Empty	Gene_Symbol=ATP6AP2 Renin receptor	IPI00168884 (+2)	39 kDa		unknown	2	0	0	
3067	true	Empty	Gene_Symbol=HINT3 Histidine triad nucleotide-binding protein 3	IPI00170924	20 kDa		unknown	2	0	0	
3068	true	Empty	Gene_Symbol=CYB5A Isoform 2 of Cytochrome b5	IPI00182933 (+3)	11 kDa		unknown	2	0	0	
3069	true	Empty	Gene_Symbol=UEVLD Isoform 2 of Ubiquitin-conjugating enzyme E2 variant 3	IPI00217342 (+4)	42 kDa		unknown	2	0	0	
3070	true	Empty	Gene_Symbol=ANKRD57 Ankyrin repeat domain-containing protein 57	IPI00253323	56 kDa		unknown	2	0	0	
3071	true	Empty	Gene_Symbol=PNKP Bifunctional polynucleotide phosphatase/kinase	IPI00290684	57 kDa		unknown	0	0	2	
3072	true	Empty	Gene_Symbol=GSK3A Glycogen synthase kinase-3 alpha	IPI00292228 (+1)	51 kDa		unknown	0	2	0	
3073	true	Empty	Gene_Symbol=WIBG Isoform 1 of Partner of Y14 and mago	IPI00305092 (+2)	23 kDa		unknown	2	0	0	
3074	true	Empty	Gene_Symbol=PDLIM2 Isoform 1 of PDZ and LIM domain protein 2	IPI00396593	37 kDa		unknown	0	0	2	
3075	true	Empty	Gene_Symbol=PHYHD1 Isoform 1 of Phytanoyl-CoA dioxygenase domain-containing protein 1	IPI00413674	32 kDa		unknown	2	0	0	
3076	true	Empty	Gene_Symbol=BDH2 Isoform 1 of 3-hydroxybutyrate dehydrogenase type 2	IPI00607799	27 kDa		unknown	2	0	0	
3077	true	Empty	Gene_Symbol=GPD1L Glycerol-3-phosphate dehydrogenase 1-like protein	IPI00032959	38 kDa		unknown	2	0	0	
3078	true	Empty	Gene_Symbol=SNX27 Isoform 2 of Sorting nexin-27	IPI00640980 (+2)	60 kDa		unknown	2	0	0	
3079	true	Empty	Gene_Symbol=TRIM26 Tripartite motif-containing protein 26	IPI00010948 (+2)	62 kDa		unknown	0	1	0	
3080	true	Empty	Gene_Symbol=SPATA5 Isoform 1 of Spermatogenesis-associated protein 5	IPI00329583	98 kDa	true	unknown	0	0	1	
3081	true	Empty	Gene_Symbol=CHAC2 Cation transport regulator-like protein 2	IPI00103047	21 kDa		unknown	0	0	2	
3082	true	Empty	Gene_Symbol=AGL Isoform 5 of Glycogen debranching enzyme	IPI00219065 (+3)	173 kDa		unknown	1	0	0	
3083	true	Empty	Gene_Symbol=TRRAP Isoform 1 of Transformation/transcription domain-associated protein	IPI00069084 (+3)	438 kDa		unknown	2	0	0	
3084	true	Empty	Gene_Symbol=C15orf23 Putative TRAF4-associated factor 1	IPI00294680 (+1)	35 kDa		unknown	2	0	0	
3085	true	Empty	Gene_Symbol=EPS15 Isoform 1 of Epidermal growth factor receptor substrate 15	IPI00292134 (+1)	99 kDa		unknown	0	0	1	
3086	true	Empty	Gene_Symbol=CDC27 Cell division cycle protein 27 homolog	IPI00294575 (+2)	92 kDa		unknown	2	0	0	
3087	true	Empty	Tax_Id=9606 Gene_Symbol=- Putative uncharacterized protein ENSP00000352320	IPI00328587	?	true	unknown	0	2	0	
3088	true	Empty	Gene_Symbol=ARMC10 Isoform 1 of Armadillo repeat-containing protein 10	IPI00166394 (+3)	38 kDa		unknown	2	0	0	
3089	true	Empty	Gene_Symbol=EFTUD1 Isoform 1 of Elongation factor Tu GTP-binding domain-containing protein 1	IPI00293026 (+2)	125 kDa		unknown	0	0	1	
3090	true	Empty	Gene_Symbol=PELP1 cDNA FLJ56414, highly similar to Homo sapiens proline-, glutamic acid-, leucine-rich protein 1 (PELP1), mRNA	IPI00006702 (+2)	125 kDa		unknown	0	1	0	
3091	true	Empty	Gene_Symbol=FAM162A Protein FAM162A	IPI00023001	17 kDa		unknown	0	0	1	
3092	true	Empty	Gene_Symbol=FDXR Isoform Short of NADPH:adrenodoxin oxidoreductase, mitochondrial	IPI00026958 (+3)	54 kDa		unknown	0	0	1	
3093	true	Empty	Gene_Symbol=VDAC3 Isoform 1 of Voltage-dependent anion-selective channel protein 3	IPI00031804 (+1)	31 kDa		unknown	1	0	0	
3094	true	Empty	Gene_Symbol=PAAF1 Isoform 1 of Proteasomal ATPase-associated factor 1	IPI00743862 (+1)	42 kDa		unknown	1	0	0	
3095	true	Empty	Gene_Symbol=NAGLU Alpha-N-acetylglucosaminidase	IPI00008787 (+2)	82 kDa		unknown	0	1	0	
3096	true	Empty	Gene_Symbol=LCMT1 Putative uncharacterized protein LCMT1	IPI00296370 (+3)	39 kDa		unknown	1	0	0	
3097	true	Empty	Gene_Symbol=TXNRD2 Putative uncharacterized protein TXNRD2	IPI00157820 (+4)	56 kDa	true	unknown	0	1	0	
3098	true	Empty	Gene_Symbol=WHSC2 Wolf-Hirschhorn syndrome candidate 2 protein	IPI00394679 (+1)	59 kDa		unknown	1	0	0	
3099	true	Empty	Gene_Symbol=TM9SF2 Transmembrane 9 superfamily member 2	IPI00018415 (+1)	76 kDa		unknown	1	0	0	
3100	true	Empty	Gene_Symbol=EPM2AIP1 EPM2A-interacting protein 1	IPI00419721	70 kDa		unknown	0	1	0	
3101	true	Empty	Gene_Symbol=DIP2B Isoform 1 of Disco-interacting protein 2 homolog B	IPI00465045	171 kDa		unknown	1	0	0	
3102	true	Empty	Gene_Symbol=THYN1 Isoform 1 of Thymocyte nuclear protein 1	IPI00383163	26 kDa		unknown	1	0	0	
3103	true	Empty	Gene_Symbol=IMPDH2 Protein	IPI00925196	51 kDa	true	unknown	1	0	0	
3104	true	Empty	Gene_Symbol=DCAKD Isoform 1 of Dephospho-CoA kinase domain-containing protein	IPI00291417	27 kDa		unknown	0	0	1	
3105	true	Empty	Gene_Symbol=FASTKD5 FAST kinase domain-containing protein 5	IPI00414973	87 kDa		unknown	1	0	0	
3106	true	Empty	Gene_Symbol=CASP7 Isoform Alpha' of Caspase-7	IPI00216675 (+2)	38 kDa		unknown	1	0	0	
3107	true	Empty	Gene_Symbol=USP24 Ubiquitin carboxyl-terminal hydrolase 24	IPI00902614 (+1)	294 kDa		unknown	0	0	1	
3108	true	Empty	Gene_Symbol=GABARAPL2 Gamma-aminobutyric acid receptor-associated protein-like 2	IPI00026358	14 kDa		unknown	1	0	0	
3109	true	Empty	Gene_Symbol=CMAS Isoform 1 of N-acylneuraminate cytidylyltransferase	IPI00303158 (+1)	48 kDa		unknown	1	0	0	
3110	true	Empty	Gene_Symbol=CNOT3 Isoform 1 of CCR4-NOT transcription complex subunit 3	IPI00005015 (+1)	82 kDa		unknown	1	0	0	
3111	true	Empty	Gene_Symbol=SRC Isoform 2 of Proto-oncogene tyrosine-protein kinase Src	IPI00328867 (+1)	61 kDa		unknown	1	0	0	
3112	true	Empty	Gene_Symbol=CLASP2 167 kDa protein	IPI00925217	167 kDa	true	unknown	1	0	0	
3113	true	Empty	Gene_Symbol=GALC Isoform 1 of Galactocerebrosidase	IPI00872350 (+2)	77 kDa		unknown	0	1	0	
3114	true	Empty	Gene_Symbol=LOC100293351;KRT81;KRT86 Keratin, type II cuticular Hb6	IPI00182655 (+3)	53 kDa	true	unknown	0	1	0	
3115	true	Empty	Gene_Symbol=GPRC5A Retinoic acid-induced protein 3	IPI00022624	40 kDa		unknown	1	0	0	
3116	true	Empty	Gene_Symbol=BUB1B Isoform 1 of Mitotic checkpoint serine/threonine-protein kinase BUB1 beta	IPI00141933 (+2)	120 kDa		unknown	1	0	0	
3117	true	Empty	Gene_Symbol=SFRS5 Isoform SRP40-1 of Splicing factor, arginine/serine-rich 5	IPI00012341 (+2)	31 kDa	true	unknown	1	0	0	
3118	true	Empty	Gene_Symbol=PFKFB3 Isoform 1 of 6-phosphofructo-2-kinase/fructose-2,6-biphosphatase 3	IPI00004511 (+7)	60 kDa		unknown	1	0	0	
3119	true	Empty	Gene_Symbol=SFRS13A Isoform 3 of Splicing factor, arginine/serine-rich 13A	IPI00009071 (+7)	22 kDa		unknown	0	0	1	
3120	true	Empty	Gene_Symbol=MSRB2 Similar to Methionine-R-sulfoxide reductase B2, mitochondrial precursor	IPI00032871 (+1)	21 kDa		unknown	0	0	1	
3121	true	Empty	Gene_Symbol=HDDC2 Isoform 2 of HD domain-containing protein 2	IPI00386751 (+1)	20 kDa		unknown	1	0	0	
3122	true	Empty	Gene_Symbol=RRM2B Isoform 1 of Ribonucleoside-diphosphate reductase subunit M2 B	IPI00100213 (+1)	41 kDa	true	unknown	2	0	0	
3123	true	Empty	Gene_Symbol=RBM14 Isoform 1 of RNA-binding protein 14	IPI00013174 (+1)	69 kDa		unknown	1	0	0	
3124	true	Empty	Gene_Symbol=ACTR10 Actin-related protein 10	IPI00302690	46 kDa		unknown	2	0	0	
3125	true	Empty	Gene_Symbol=H2AFY Isoform 3 of Core histone macro-H2A.1	IPI00059366 (+4)	39 kDa		unknown	0	2	0	
3126	true	Empty	Gene_Symbol=MINA Isoform 1 of MYC-induced nuclear antigen	IPI00216737 (+2)	53 kDa		unknown	2	0	0	
3127	true	Empty	Gene_Symbol=SAPS1 103 kDa protein	IPI00402008 (+2)	103 kDa		unknown	0	0	1	
3128	true	Empty	Gene_Symbol=C5orf22 Isoform 1 of UPF0489 protein C5orf22	IPI00019966 (+1)	50 kDa		unknown	1	0	0	
3129	true	Empty	Gene_Symbol=LCN2 Neutrophil gelatinase-associated lipocalin	IPI00299547 (+1)	23 kDa		unknown	0	1	0	
3130	true	Empty	Gene_Symbol=GTF2F2 General transcription factor IIF subunit 2	IPI00477686	28 kDa		unknown	0	0	1	
3131	true	Empty	Gene_Symbol=MAPK3 Mitogen-activated protein kinase 3	IPI00018195 (+1)	43 kDa	true	unknown	1	0	0	
3132	true	Empty	Gene_Symbol=RFTN1 cDNA FLJ56561	IPI00749454	87 kDa		unknown	0	0	1	
3133	true	Empty	Gene_Symbol=LPP Lipoma-preferred partner	IPI00023704 (+1)	66 kDa		unknown	1	0	0	
3134	true	Empty	Gene_Symbol=PIGT Isoform 1 of GPI transamidase component PIG-T	IPI00100030 (+5)	66 kDa		unknown	1	0	0	
3135	true	Empty	Gene_Symbol=UBE2G2 Ubiquitin-conjugating enzyme E2 G2	IPI00010142 (+2)	19 kDa		unknown	1	0	0	
3136	true	Empty	Gene_Symbol=BCKDHB 2-oxoisovalerate dehydrogenase subunit beta, mitochondrial	IPI00011276	43 kDa		unknown	1	0	0	
3137	true	Empty	Gene_Symbol=ZAK Isoform 2 of Mitogen-activated protein kinase kinase kinase MLT	IPI00029643	52 kDa		unknown	0	1	0	
3138	true	Empty	Gene_Symbol=NEU1 Sialidase-1	IPI00029817	45 kDa		unknown	0	1	0	
3139	true	Empty	Gene_Symbol=CCT6B cDNA FLJ60932, highly similar to T-complex protein 1 subunit zeta-2	IPI00908488	54 kDa	true	unknown	0	1	0	
3140	true	Empty	Gene_Symbol=CHKA Isoform 1 of Choline kinase alpha	IPI00409761 (+1)	52 kDa		unknown	1	0	0	
3141	true	Empty	Gene_Symbol=ATXN2 Isoform 1 of Ataxin-2	IPI00180154 (+5)	140 kDa		unknown	1	0	0	
3142	true	Empty	Gene_Symbol=ENY2 Enhancer of yellow 2 transcription factor homolog	IPI00024620 (+2)	12 kDa		unknown	0	0	1	
3143	true	Empty	Gene_Symbol=GMPR2 GMP reductase 2	IPI00009844 (+3)	38 kDa	true	unknown	1	0	0	
3144	true	Empty	Gene_Symbol=ARFIP2 Arfaptin-2	IPI00021257 (+2)	38 kDa		unknown	1	0	0	
3145	true	Empty	Gene_Symbol=IKBKB Inhibitor of nuclear factor kappa-B kinase subunit beta	IPI00024709	87 kDa		unknown	0	0	1	
3146	true	Empty	Gene_Symbol=FAM160B1 Isoform 1 of Protein FAM160B1	IPI00289031 (+3)	87 kDa		unknown	0	0	1	
3147	true	Empty	Gene_Symbol=MYO5A Isoform 1 of Myosin-Va	IPI00000807 (+3)	215 kDa		unknown	2	0	0	
3148	true	Empty	Gene_Symbol=PDCD2 Programmed cell death protein 2	IPI00001427 (+1)	39 kDa		unknown	0	0	1	
3149	true	Empty	Gene_Symbol=TIMM8B translocase of inner mitochondrial membrane 8 homolog B	IPI00001546	11 kDa		unknown	0	0	2	
3150	true	Empty	Gene_Symbol=FHOD1 FH1/FH2 domain-containing protein 1	IPI00001730 (+1)	127 kDa		unknown	2	0	0	
3151	true	Empty	Gene_Symbol=USP16 Isoform 1 of Ubiquitin carboxyl-terminal hydrolase 16	IPI00001780 (+3)	94 kDa		unknown	0	0	2	
3152	true	Empty	Gene_Symbol=POLR2J RPB11a protein	IPI00003310 (+8)	14 kDa		unknown	0	0	1	
3153	true	Empty	Gene_Symbol=HIST2H2BE Histone H2B type 2-E	IPI00003935 (+4)	14 kDa	true	unknown	0	0	1	
3154	true	Empty	Gene_Symbol=MED12 Mediator of RNA polymerase II transcription subunit 12	IPI00004068 (+2)	247 kDa		unknown	0	0	2	
3155	true	Empty	Gene_Symbol=STAT2 Isoform Long of Signal transducer and activator of transcription 2	IPI00004312 (+1)	98 kDa		unknown	0	0	2	
3156	true	Empty	Gene_Symbol=CRK Isoform Crk-II of Adapter molecule crk	IPI00004838	34 kDa	true	unknown	0	0	1	
3157	true	Empty	Gene_Symbol=PMS1 PMS1 protein homolog 1	IPI00005541 (+13)	106 kDa		unknown	0	0	2	
3158	true	Empty	Gene_Symbol=TAX1BP3 Tax1-binding protein 3	IPI00005585	14 kDa		unknown	0	0	2	
3159	true	Empty	Gene_Symbol=GNPAT Dihydroxyacetone phosphate acyltransferase	IPI00005677 (+2)	77 kDa		unknown	0	0	1	
3160	true	Empty	Gene_Symbol=MAPKAPK3 MAP kinase-activated protein kinase 3	IPI00005777 (+1)	43 kDa		unknown	2	0	0	
3161	true	Empty	Gene_Symbol=TAGLN3 Neuronal protein NP25	IPI00005981 (+1)	25 kDa		unknown	0	0	2	
3162	true	Empty	Gene_Symbol=CTAGE5 Isoform MEA6 of Cutaneous T-cell lymphoma-associated antigen 5	IPI00006122 (+8)	91 kDa		unknown	0	0	2	
3163	true	Empty	Gene_Symbol=HDAC3 Isoform 1 of Histone deacetylase 3	IPI00006187 (+1)	49 kDa	true	unknown	0	0	2	
3164	true	Empty	Gene_Symbol=TOR1AIP2 interferon alpha responsive	IPI00007096	15 kDa		unknown	0	0	2	
3165	true	Empty	Gene_Symbol=LRRFIP2 Isoform 1 of Leucine-rich repeat flightless-interacting protein 2	IPI00007277 (+3)	82 kDa	true	unknown	1	0	0	
3166	true	Empty	Gene_Symbol=SNAP23 Isoform SNAP-23a of Synaptosomal-associated protein 23	IPI00010438 (+4)	23 kDa		unknown	0	0	2	
3167	true	Empty	Gene_Symbol=TMF1 Isoform 2 of TATA element modulatory factor	IPI00010586 (+2)	123 kDa		unknown	2	0	0	
3168	true	Empty	Gene_Symbol=BAT2 Isoform 1 of Large proline-rich protein BAT2	IPI00010700 (+22)	229 kDa		unknown	0	0	2	
3169	true	Empty	Gene_Symbol=MRPL32 39S ribosomal protein L32, mitochondrial precursor	IPI00011077	23 kDa		unknown	0	0	2	
3170	true	Empty	Gene_Symbol=HSPA12A Heat shock 70 kDa protein 12A	IPI00011932	75 kDa		unknown	0	0	2	
3171	true	Empty	Gene_Symbol=MAD2L1BP MAD2L1-binding protein	IPI00014173 (+3)	31 kDa		unknown	0	0	1	
3172	true	Empty	Gene_Symbol=ACAP2 Arf-GAP with coiled-coil, ANK repeat and PH domain-containing protein 2	IPI00014264 (+2)	88 kDa		unknown	0	0	1	
3173	true	Empty	Gene_Symbol=SSNA1 Sjoegren syndrome nuclear autoantigen 1	IPI00014437	14 kDa		unknown	0	0	2	
3174	true	Empty	Gene_Symbol=MPHOSPH6 M-phase phosphoprotein 6	IPI00016074	19 kDa		unknown	0	0	1	
3175	true	Empty	Gene_Symbol=OXSM 3-oxoacyl-[acyl-carrier-protein] synthase, mitochondrial	IPI00016637 (+4)	49 kDa		unknown	2	0	0	
3176	true	Empty	Gene_Symbol=TOMM20 Mitochondrial import receptor subunit TOM20 homolog	IPI00016676	16 kDa		unknown	2	0	0	
3177	true	Empty	Gene_Symbol=C14orf119 Uncharacterized protein C14orf119	IPI00016726	16 kDa		unknown	0	0	1	
3178	true	Empty	Gene_Symbol=FPGS Isoform Mitochondrial of Folylpolyglutamate synthase, mitochondrial	IPI00016745 (+4)	65 kDa		unknown	2	0	0	
3179	true	Empty	Gene_Symbol=LOC375690;WASH1 Protein FAM39A	IPI00017695 (+17)	40 kDa		unknown	0	0	1	
3180	true	Empty	Gene_Symbol=MED22 Isoform Surf5B of Mediator of RNA polymerase II transcription subunit 22	IPI00018040 (+3)	22 kDa		unknown	0	0	2	
3181	true	Empty	Gene_Symbol=CASP2 Putative uncharacterized protein CASP2	IPI00018345 (+3)	19 kDa		unknown	0	0	2	
3182	true	Empty	Gene_Symbol=USE1 Isoform 1 of Vesicle transport protein USE1	IPI00020515 (+2)	29 kDa		unknown	0	0	1	
3183	true	Empty	Gene_Symbol=BCL2 Isoform Alpha of Apoptosis regulator Bcl-2	IPI00020961 (+1)	26 kDa		unknown	0	0	2	
3184	true	Empty	Gene_Symbol=SLC39A7 Zinc transporter SLC39A7	IPI00021888 (+1)	50 kDa		unknown	1	0	0	
3185	true	Empty	Gene_Symbol=NRGN Neurogranin	IPI00022640	8 kDa		unknown	0	0	1	
3186	true	Empty	Gene_Symbol=STX16 Isoform B of Syntaxin-16	IPI00023149 (+8)	37 kDa		unknown	0	0	1	
3187	true	Empty	Gene_Symbol=TOM1 cDNA FLJ54710, highly similar to Target of Myb protein 1	IPI00023191 (+7)	55 kDa		unknown	0	0	2	
3188	true	Empty	Gene_Symbol=CHEK1 Serine/threonine-protein kinase Chk1	IPI00023664 (+1)	54 kDa		unknown	0	0	2	
3189	true	Empty	Gene_Symbol=BAD Bcl2 antagonist of cell death	IPI00024291	18 kDa		unknown	0	0	1	
3190	true	Empty	Gene_Symbol=CLGN Calmegin	IPI00024776	70 kDa	true	unknown	2	0	0	
3191	true	Empty	Gene_Symbol=RANGRF Isoform 1 of Ran guanine nucleotide release factor	IPI00025081 (+3)	20 kDa		unknown	0	0	2	
3192	true	Empty	Gene_Symbol=ERAL1 Isoform HERA-A of GTP-binding protein era homolog	IPI00026512 (+1)	48 kDa		unknown	0	0	1	
3193	true	Empty	Gene_Symbol=CUX1 Isoform 1 of Homeobox protein cut-like 1	IPI00026673 (+9)	164 kDa		unknown	0	0	2	
3194	true	Empty	Gene_Symbol=ECD Protein SGT1	IPI00027034 (+4)	73 kDa		unknown	0	0	1	
3195	true	Empty	Gene_Symbol=TMUB1 Transmembrane and ubiquitin-like domain-containing protein 1	IPI00027773	26 kDa		unknown	1	0	0	
3196	true	Empty	Gene_Symbol=MMAB Cob(I)yrinic acid a,c-diamide adenosyltransferase, mitochondrial	IPI00029665	27 kDa		unknown	0	0	2	
3197	true	Empty	Gene_Symbol=MRP63 Ribosomal protein 63, mitochondrial	IPI00031485	12 kDa		unknown	0	0	2	
3198	true	Empty	Gene_Symbol=PDLIM4 Isoform 1 of PDZ and LIM domain protein 4	IPI00032206	35 kDa		unknown	2	0	0	
3199	true	Empty	Gene_Symbol=LAGE3 L antigen family member 3	IPI00032314 (+1)	15 kDa		unknown	0	0	2	
3200	true	Empty	Gene_Symbol=PUM1 Pumilio homolog 1 (Drosophila), isoform CRA_c	IPI00032355 (+8)	130 kDa		unknown	0	0	2	
3201	true	Empty	Gene_Symbol=TBPL1 TATA box-binding protein-like protein 1	IPI00032911	21 kDa		unknown	0	0	2	
3202	true	Empty	Gene_Symbol=BIN3 Isoform 1 of Bridging integrator 3	IPI00032966 (+1)	30 kDa		unknown	0	0	2	
3203	true	Empty	Gene_Symbol=NHP2 H/ACA ribonucleoprotein complex subunit 2	IPI00041325 (+1)	17 kDa		unknown	1	0	0	
3204	true	Empty	Gene_Symbol=TSR2 Pre-rRNA-processing protein TSR2 homolog	IPI00056314	21 kDa		unknown	0	0	2	
3205	true	Empty	Gene_Symbol=STARD4 StAR-related lipid transfer protein 4	IPI00061112 (+1)	24 kDa		unknown	0	0	2	
3206	true	Empty	Gene_Symbol=ZC3HAV1L Isoform 1 of Zinc finger CCCH-type antiviral protein 1-like	IPI00062866	33 kDa		unknown	0	0	1	
3207	true	Empty	Gene_Symbol=TMEM205 Transmembrane protein 205	IPI00063130	21 kDa		unknown	2	0	0	
3208	true	Empty	Gene_Symbol=QTRTD1 Putative uncharacterized protein QTRTD1	IPI00074010 (+1)	48 kDa		unknown	1	0	0	
3209	true	Empty	Gene_Symbol=THRAP3 Thyroid hormone receptor-associated protein 3	IPI00104050	109 kDa		unknown	2	0	0	
3210	true	Empty	Gene_Symbol=DNM2 dynamin 2 isoform 4	IPI00181352 (+1)	98 kDa	true	unknown	1	0	0	
3211	true	Empty	Gene_Symbol=BRIX1 Ribosome biogenesis protein BRX1 homolog	IPI00181728	41 kDa		unknown	0	0	2	
3212	true	Empty	Gene_Symbol=CSNK1A1 Isoform 1 of Casein kinase I isoform alpha	IPI00183400 (+1)	39 kDa		unknown	2	0	0	
3213	true	Empty	Gene_Symbol=TTC27 Tetratricopeptide repeat protein 27	IPI00183938	97 kDa		unknown	2	0	0	
3214	true	Empty	Gene_Symbol=RPP14 Ribonuclease P protein subunit p14	IPI00215966	14 kDa		unknown	0	0	2	
3215	true	Empty	Gene_Symbol=CD74 Isoform 2 of HLA class II histocompatibility antigen gamma chain	IPI00217775 (+2)	26 kDa		unknown	0	0	2	
3216	true	Empty	Gene_Symbol=NME6 nucleoside diphosphate kinase type 6	IPI00218214 (+5)	22 kDa		unknown	0	0	1	
3217	true	Empty	Gene_Symbol=NDUFA2 NADH dehydrogenase [ubiquinone] 1 alpha subcomplex subunit 2	IPI00219381	11 kDa		unknown	0	0	1	
3218	true	Empty	Gene_Symbol=SLMO2 Protein slowmo homolog 2	IPI00219778 (+1)	21 kDa		unknown	0	0	2	
3219	true	Empty	Gene_Symbol=NDUFS5 NADH dehydrogenase [ubiquinone] iron-sulfur protein 5	IPI00220063	13 kDa		unknown	0	0	2	
3220	true	Empty	Gene_Symbol=TPD52L2 Isoform 2 of Tumor protein D54	IPI00221178 (+2)	20 kDa	true	unknown	0	0	1	
3221	true	Empty	Gene_Symbol=GMIP GEM-interacting protein	IPI00292376 (+1)	107 kDa		unknown	0	0	2	
3222	true	Empty	Gene_Symbol=MNAT1 CDK-activating kinase assembly factor MAT1	IPI00294701 (+1)	36 kDa		unknown	1	0	0	
3223	true	Empty	Gene_Symbol=PLA2G16 Group XVI phospholipase A2	IPI00296480 (+2)	18 kDa		unknown	2	0	0	
3224	true	Empty	Gene_Symbol=PARP4 Poly [ADP-ribose] polymerase 4	IPI00296909	193 kDa		unknown	0	0	2	
3225	true	Empty	Gene_Symbol=UBL7 Ubiquitin-like protein 7	IPI00305922 (+2)	41 kDa		unknown	0	0	1	
3226	true	Empty	Gene_Symbol=RAB43;ISY1 Ras-related protein Rab-43	IPI00329441 (+1)	23 kDa	true	unknown	0	0	2	
3227	true	Empty	Gene_Symbol=SPTBN1 Isoform 2 of Spectrin beta chain, brain 1	IPI00333015	251 kDa	true	unknown	2	0	0	
3228	true	Empty	Gene_Symbol=SRPK2 Serine/threonine-protein kinase SRPK2	IPI00333420 (+4)	78 kDa	true	unknown	0	0	2	
3229	true	Empty	Gene_Symbol=SAP30BP Isoform 2 of SAP30-binding protein	IPI00333699 (+1)	32 kDa		unknown	0	0	1	
3230	true	Empty	Gene_Symbol=TLK2 Isoform 2 of Serine/threonine-protein kinase tousled-like 2	IPI00337659 (+3)	85 kDa		unknown	2	0	0	
3231	true	Empty	Gene_Symbol=COMMD6 Isoform 1 of COMM domain-containing protein 6	IPI00375957 (+1)	10 kDa		unknown	0	0	2	
3232	true	Empty	Gene_Symbol=C2orf56 Isoform 1 of Protein midA homolog, mitochondrial	IPI00412670 (+4)	49 kDa		unknown	0	0	2	
3233	true	Empty	Gene_Symbol=ACAD10 Isoform 1 of Acyl-CoA dehydrogenase family member 10	IPI00418639 (+3)	119 kDa		unknown	0	0	2	
3234	true	Empty	Gene_Symbol=GOLGA7 Golgin subfamily A member 7	IPI00480022	16 kDa		unknown	0	0	2	
3235	true	Empty	Gene_Symbol=CAP1 Isoform 2 of Adenylyl cyclase-associated protein 1	IPI00639931	52 kDa	true	unknown	2	0	0	
3236	true	Empty	Gene_Symbol=RNF213 Isoform 1 of Protein ALO17	IPI00642126 (+1)	175 kDa		unknown	0	0	2	
3237	true	Empty	Gene_Symbol=- 18 kDa protein	IPI00644570	18 kDa		unknown	0	0	1	
3238	true	Empty	Gene_Symbol=INTS7 Isoform 2 of Integrator complex subunit 7	IPI00645022 (+3)	105 kDa		unknown	0	0	1	
3239	true	Empty	Gene_Symbol=C10orf137 Isoform 2 of Erythroid differentiation-related factor 1	IPI00746361 (+4)	89 kDa		unknown	0	0	2	
3240	true	Empty	Gene_Symbol=ABCF1 cDNA FLJ56536, highly similar to ATP-binding cassette sub-family F member 1	IPI00792186	60 kDa	true	unknown	2	0	0	
3241	true	Empty	Gene_Symbol=HEATR7A Isoform 1 of HEAT repeat-containing protein 7A	IPI00889514 (+2)	181 kDa		unknown	0	0	2	
3242	true	Empty	Gene_Symbol=COX7A2L Putative uncharacterized protein COX7A2L	IPI00892592 (+2)	8 kDa		unknown	0	0	2	
3243	true	Empty	Gene_Symbol=- 60 kDa chaperonin (Fragment)	IPI00923547	20 kDa	true	unknown	0	0	2	
3244	true	Empty	Gene_Symbol=ZC3H15 Putative uncharacterized protein ZC3H15	IPI00927412	12 kDa		unknown	0	0	1	
3245	true	Empty	Gene_Symbol=UGCG Ceramide glucosyltransferase	IPI00003861	45 kDa		unknown	0	2	0	
3246	true	Empty	Gene_Symbol=UBE2J1 Ubiquitin-conjugating enzyme E2 J1	IPI00006937	35 kDa		unknown	0	2	0	
3247	true	Empty	Gene_Symbol=HSPA2 Heat shock-related 70 kDa protein 2	IPI00007702	70 kDa	true	unknown	0	1	0	
3248	true	Empty	Gene_Symbol=ELOVL1 Elongation of very long chain fatty acids protein 1	IPI00010187	33 kDa		unknown	0	2	0	
3249	true	Empty	Gene_Symbol=SLC39A14 Isoform 1 of Zinc transporter ZIP14	IPI00014236 (+2)	54 kDa		unknown	0	2	0	
3250	true	Empty	Gene_Symbol=SEH1L Isoform A of Nucleoporin SEH1	IPI00185533 (+2)	40 kDa		unknown	0	2	0	
3251	true	Empty	Gene_Symbol=HIST2H2AA3;HIST2H2AA4 Histone H2A type 2-A	IPI00216457 (+1)	14 kDa	true	unknown	0	1	0	
3252	true	Empty	Gene_Symbol=MTCH1 Isoform 1 of Mitochondrial carrier homolog 1	IPI00386258 (+3)	42 kDa		unknown	0	2	0	
3253	true	Empty	Gene_Symbol=FAR1 Fatty acyl-CoA reductase 1	IPI00478838 (+1)	59 kDa		unknown	0	2	0	
3254	true	Empty	Gene_Symbol=GTF2H1 General transcription factor IIH subunit 1	IPI00030380 (+1)	62 kDa		unknown	0	0	1	
3255	true	Empty	Gene_Symbol=DPH2 Diphthamide biosynthesis protein 2	IPI00106549 (+1)	52 kDa		unknown	0	0	1	
3256	true	Empty	Gene_Symbol=PI4K2B Phosphatidylinositol 4-kinase type 2-beta	IPI00291068	55 kDa		unknown	0	0	1	
3257	true	Empty	Gene_Symbol=PROCR Endothelial protein C receptor precursor	IPI00009276	31 kDa		unknown	1	0	0	
3258	true	Empty	Gene_Symbol=NUDT8 Isoform 1 of Nucleoside diphosphate-linked moiety X motif 8, mitochondrial	IPI00291313 (+1)	25 kDa		unknown	1	0	0	
3259	true	Empty	Gene_Symbol=HTT Huntingtin	IPI00002335	348 kDa		unknown	1	0	0	
3260	true	Empty	Gene_Symbol=PUS10 Putative tRNA pseudouridine synthase Pus10	IPI00065521-R (+1)	60 kDa		unknown	0	0	1	
3261	true	Empty	Gene_Symbol=ZNF828 Zinc finger protein 828	IPI00064212	89 kDa		unknown	2	0	0	
3262	true	Empty	Gene_Symbol=SYNCRIP Isoform 3 of Heterogeneous nuclear ribonucleoprotein Q	IPI00402183 (+1)	63 kDa	true	unknown	1	0	0	
3263	true	Empty	Gene_Symbol=- Putative uncharacterized protein PP1030	IPI00103707 (+1)	31 kDa		unknown	0	0	1	
3264	true	Empty	Gene_Symbol=COQ6 Ubiquinone biosynthesis monooxygenase COQ6	IPI00032633 (+2)	51 kDa		unknown	1	1	0	
3265	true	Empty	Gene_Symbol=- VH3 protein (Fragment)	IPI00383732 (+17)	16 kDa		unknown	0	1	0	
3266	true	Empty	Gene_Symbol=BIRC6 baculoviral IAP repeat-containing 6	IPI00299635 (+1)	530 kDa		unknown	0	0	2	
3267	true	Empty	Gene_Symbol=ZC3H4 Zinc finger CCCH domain-containing protein 4	IPI00187011	140 kDa		unknown	0	0	1	
3268	true	Empty	Gene_Symbol=C18orf8 Uncharacterized protein C18orf8	IPI00149964	75 kDa		unknown	1	0	0	
3269	true	Empty	Gene_Symbol=SEC16A Isoform 5 of Protein transport protein Sec16A	IPI00031242 (+4)	236 kDa		unknown	2	0	0	
3270	true	Empty	Gene_Symbol=SAT2 Diamine acetyltransferase 2	IPI00061651 (+3)	19 kDa		unknown	0	0	1	
3271	true	Empty	Gene_Symbol=ALG9 cDNA FLJ58308, highly similar to Alpha-1,2-mannosyltransferase ALG9	IPI00234857 (+4)	96 kDa		unknown	0	2	0	
3272	true	Empty	Gene_Symbol=TIMP2 Metalloproteinase inhibitor 2	IPI00027166 (+2)	24 kDa		unknown	1	0	0	
3273	true	Empty	Gene_Symbol=SHROOM1 Isoform 1 of Protein Shroom1	IPI00328184 (+2)	91 kDa		unknown	0	0	1	
3274	true	Empty	Gene_Symbol=SERPING1 Plasma protease C1 inhibitor	IPI00291866 (+2)	55 kDa		unknown	0	0	2	
3275	true	Empty	Gene_Symbol=UBL5 Ubiquitin-like protein 5	IPI00013241	9 kDa		unknown	0	0	1	
3276	true	Empty	Gene_Symbol=C1orf163 Hcp beta-lactamase-like protein C1orf163	IPI00303753	26 kDa		unknown	1	0	0	
3277	true	Empty	Gene_Symbol=ST8SIA3 Sia-alpha-2,3-Gal-beta-1,4-GlcNAc-R:alpha 2,8-sialyltransferase	IPI00026285-R	44 kDa		unknown	0	0	1	
3278	true	Empty	Gene_Symbol=- CDNA FLJ26204 fis, clone ADG07455	IPI00442924-R	16 kDa		unknown	0	0	1	
3279	true	Empty	Gene_Symbol=LONP2 Peroxisomal Lon protease homolog 2	IPI00410584 (+1)	95 kDa		unknown	0	1	0	
3280	true	Empty	Gene_Symbol=MMRN1 Isoform 1 of Multimerin-1	IPI00012269-R (+1)	138 kDa		unknown	1	0	0	
3281	true	Empty	Gene_Symbol=ABCB1 Multidrug resistance protein 1	IPI00027481 (+2)	141 kDa		unknown	1	0	0	
3282	true	Empty	Gene_Symbol=CCDC43 Coiled-coil domain-containing protein 43	IPI00329147 (+2)	25 kDa		unknown	0	0	2	
3283	true	Empty	Gene_Symbol=CHGB Secretogranin-1	IPI00006601-R (+1)	78 kDa		unknown	1	0	0	
3284	true	Empty	Gene_Symbol=PARS2 Probable prolyl-tRNA synthetase, mitochondrial	IPI00553006	53 kDa		unknown	1	0	0	
3285	true	Empty	Gene_Symbol=TMEM206 cDNA FLJ55748	IPI00303401	46 kDa		unknown	0	2	0	
3286	true	Empty	Gene_Symbol=INVS Isoform 2 of Inversin	IPI00017764 (+2)	100 kDa		unknown	0	1	0	
3287	true	Empty	Gene_Symbol=TMEM63A Transmembrane protein 63A	IPI00006006 (+1)	92 kDa		unknown	0	2	0	
3288	true	Empty	Gene_Symbol=LXN Latexin	IPI00106687	26 kDa		unknown	0	0	1	
3289	true	Empty	Gene_Symbol=USP28 Isoform 1 of Ubiquitin carboxyl-terminal hydrolase 28	IPI00045496 (+1)	122 kDa		unknown	0	0	1	
3290	true	Empty	Gene_Symbol=C10orf115 Putative uncharacterized protein C10orf115	IPI00398877	10 kDa		unknown	1	0	0	
3291	true	Empty	Gene_Symbol=LRCH4 Leucine-rich repeat and calponin homology domain-containing protein 4	IPI00000173 (+1)	90 kDa		unknown	1	0	0	
3292	true	Empty	Gene_Symbol=CLDN1 Claudin-1	IPI00000691 (+1)	23 kDa		unknown	1	0	0	
3293	true	Empty	Gene_Symbol=UTP18 U3 small nucleolar RNA-associated protein 18 homolog	IPI00000733	64 kDa		unknown	0	0	1	
3294	true	Empty	Gene_Symbol=ENDOD1 Endonuclease domain-containing 1 protein	IPI00001952	55 kDa		unknown	1	0	0	
3295	true	Empty	Gene_Symbol=CD68 Isoform Long of Macrosialin	IPI00002252 (+3)	37 kDa		unknown	1	0	0	
3296	true	Empty	Gene_Symbol=IKBKG NF-kappa-B essential modulator	IPI00002411 (+9)	48 kDa		unknown	1	0	0	
3297	true	Empty	Gene_Symbol=XRCC1 DNA repair protein XRCC1	IPI00002564 (+3)	70 kDa		unknown	1	0	0	
3298	true	Empty	Gene_Symbol=EIF4EBP1 Eukaryotic translation initiation factor 4E-binding protein 1	IPI00002569	13 kDa		unknown	0	0	1	
3299	true	Empty	Gene_Symbol=SUPT4H1 Transcription elongation factor SPT4	IPI00002895 (+2)	13 kDa		unknown	0	0	1	
3300	true	Empty	Gene_Symbol=TBC1D17 TBC1 domain family member 17	IPI00002957	73 kDa		unknown	0	0	1	
3301	true	Empty	Gene_Symbol=CTF1 Cardiotrophin-1	IPI00003357 (+2)	21 kDa		unknown	0	0	1	
3302	true	Empty	Gene_Symbol=DBN1 Isoform 1 of Drebrin	IPI00003406 (+2)	71 kDa		unknown	1	0	0	
3303	true	Empty	Gene_Symbol=GOLIM4 Golgi integral membrane protein 4	IPI00004962	82 kDa		unknown	1	0	0	
3304	true	Empty	Gene_Symbol=FAM40B Isoform 2 of Protein FAM40B	IPI00005300 (+4)	86 kDa		unknown	1	0	0	
3305	true	Empty	Gene_Symbol=MRPS12 28S ribosomal protein S12, mitochondrial	IPI00005692	15 kDa		unknown	0	0	1	
3306	true	Empty	Gene_Symbol=CRIP2 Cysteine-rich protein 2	IPI00006034 (+1)	22 kDa		unknown	0	0	1	
3307	true	Empty	Gene_Symbol=ITGB1BP1 Isoform 1 of Integrin beta-1-binding protein 1	IPI00006265 (+1)	22 kDa		unknown	0	0	1	
3308	true	Empty	Gene_Symbol=CFDP1 Isoform 1 of Craniofacial development protein 1	IPI00007306 (+1)	34 kDa		unknown	1	0	0	
3309	true	Empty	Gene_Symbol=ATG7 Isoform 1 of Autophagy-related protein 7	IPI00007404 (+5)	78 kDa		unknown	0	0	1	
3310	true	Empty	Gene_Symbol=HEXIM1 Protein HEXIM1	IPI00007941	41 kDa		unknown	0	0	1	
3311	true	Empty	Gene_Symbol=TRIM16 Isoform 1 of Tripartite motif-containing protein 16	IPI00007955 (+2)	64 kDa		unknown	1	0	0	
3312	true	Empty	Gene_Symbol=CNOT6 CCR4-NOT transcription complex subunit 6	IPI00008205 (+2)	63 kDa		unknown	1	0	0	
3313	true	Empty	Gene_Symbol=SMARCAD1 Isoform 2 of SWI/SNF-related matrix-associated actin-dependent regulator of chromatin subfamily A containing DEAD/H box 1	IPI00008422 (+1)	118 kDa		unknown	1	0	0	
3314	true	Empty	Gene_Symbol=POLE4 DNA polymerase epsilon subunit 4	IPI00008436 (+1)	12 kDa		unknown	0	0	1	
3315	true	Empty	Gene_Symbol=TERF2IP Telomeric repeat-binding factor 2-interacting protein 1	IPI00008961	44 kDa		unknown	1	0	0	
3316	true	Empty	Gene_Symbol=CPSF4 Isoform 1 of Cleavage and polyadenylation specificity factor subunit 4	IPI00009137 (+4)	30 kDa		unknown	1	0	0	
3317	true	Empty	Gene_Symbol=C8orf30A Brain protein 16	IPI00009335 (+1)	42 kDa		unknown	1	0	0	
3318	true	Empty	Gene_Symbol=TRAPPC1 Trafficking protein particle complex subunit 1	IPI00009654 (+1)	17 kDa		unknown	0	0	1	
3319	true	Empty	Gene_Symbol=KRT5 Keratin, type II cytoskeletal 5	IPI00009867	62 kDa	true	unknown	0	0	1	
3320	true	Empty	Gene_Symbol=SIAE Isoform 1 of Sialate O-acetylesterase	IPI00010949 (+1)	58 kDa		unknown	0	0	1	
3321	true	Empty	Gene_Symbol=UBE3A Isoform II of Ubiquitin-protein ligase E3A	IPI00011609 (+2)	101 kDa		unknown	0	0	1	
3322	true	Empty	Gene_Symbol=C8orf33 Isoform 1 of UPF0488 protein C8orf33	IPI00011997 (+3)	25 kDa		unknown	1	0	0	
3323	true	Empty	Gene_Symbol=STX17 Syntaxin-17	IPI00012028	33 kDa		unknown	0	0	1	
3324	true	Empty	Gene_Symbol=TGOLN2 Isoform TGN51 of Trans-Golgi network integral membrane protein 2	IPI00012545 (+4)	51 kDa		unknown	0	0	1	
3325	true	Empty	Gene_Symbol=WWP2 NEDD4-like E3 ubiquitin-protein ligase WWP2	IPI00013010 (+1)	99 kDa	true	unknown	1	0	0	
3326	true	Empty	Gene_Symbol=DUSP14 Dual specificity protein phosphatase 14	IPI00013031	22 kDa		unknown	1	0	0	
3327	true	Empty	Gene_Symbol=BIRC3 Baculoviral IAP repeat-containing protein 3	IPI00013409 (+1)	68 kDa		unknown	1	0	0	
3328	true	Empty	Gene_Symbol=AIFM2 Isoform 1 of Apoptosis-inducing factor 2	IPI00013909 (+1)	41 kDa		unknown	1	0	0	
3329	true	Empty	Gene_Symbol=DNAJB12 cDNA FLJ56380, highly similar to DnaJ homolog subfamily B member 12	IPI00014400 (+1)	46 kDa		unknown	0	0	1	
3330	true	Empty	Gene_Symbol=EEF1A2 Elongation factor 1-alpha 2	IPI00014424	50 kDa	true	unknown	1	0	0	
3331	true	Empty	Gene_Symbol=EIF1 Eukaryotic translation initiation factor 1	IPI00015077 (+3)	13 kDa		unknown	0	0	1	
3332	true	Empty	Gene_Symbol=ARFRP1 ADP-ribosylation factor-related protein 1	IPI00015178 (+1)	23 kDa		unknown	1	0	0	
3333	true	Empty	Gene_Symbol=UBA5 Isoform 1 of Ubiquitin-like modifier-activating enzyme 5	IPI00015736 (+2)	45 kDa		unknown	1	0	0	
3334	true	Empty	Gene_Symbol=EXOSC3 Exosome complex exonuclease RRP40	IPI00015956	30 kDa		unknown	0	0	1	
3335	true	Empty	Gene_Symbol=SNX15 Isoform 1 of Sorting nexin-15	IPI00016820	38 kDa		unknown	0	0	1	
3336	true	Empty	Gene_Symbol=CTNNB1 Isoform 1 of Catenin beta-1	IPI00017292 (+3)	85 kDa		unknown	0	0	1	
3337	true	Empty	Gene_Symbol=SVIL Isoform 2 of Supervillin	IPI00018370 (+1)	201 kDa		unknown	1	0	0	
3338	true	Empty	Gene_Symbol=TRADD Tumor necrosis factor receptor type 1-associated DEATH domain protein	IPI00018744 (+1)	34 kDa		unknown	0	0	1	
3339	true	Empty	Gene_Symbol=WDR61 WD repeat-containing protein 61	IPI00019269 (+1)	34 kDa		unknown	0	0	1	
3340	true	Empty	Gene_Symbol=IMP3 U3 small nucleolar ribonucleoprotein protein IMP3	IPI00019488	22 kDa		unknown	1	0	0	
3341	true	Empty	Gene_Symbol=PTP4A2 Isoform 1 of Protein tyrosine phosphatase type IVA 2	IPI00020191	19 kDa	true	unknown	0	0	1	
3342	true	Empty	Gene_Symbol=TAF15 Isoform Short of TATA-binding protein-associated factor 2N	IPI00020194 (+1)	62 kDa	true	unknown	0	0	1	
3343	true	Empty	Gene_Symbol=DYNLT3 Dynein light chain Tctex-type 3	IPI00020885 (+1)	13 kDa		unknown	1	0	0	
3344	true	Empty	Gene_Symbol=SLC4A7 Solute carrier family 4 sodium bicarbonate cotransporter member 7	IPI00021058 (+14)	128 kDa		unknown	0	0	1	
3345	true	Empty	Gene_Symbol=XYLB Xylulose kinase	IPI00021107 (+1)	58 kDa		unknown	0	0	1	
3346	true	Empty	Gene_Symbol=DEGS1 Sphingolipid delta(4)-desaturase DES1	IPI00021147	38 kDa		unknown	1	0	0	
3347	true	Empty	Gene_Symbol=GPAA1 Isoform 1 of Glycosylphosphatidylinositol anchor attachment 1 protein	IPI00021594 (+2)	68 kDa		unknown	1	0	0	
3348	true	Empty	Gene_Symbol=MBP Isoform 1 of Myelin basic protein	IPI00021907 (+13)	33 kDa		unknown	0	0	1	
3349	true	Empty	Gene_Symbol=TNFRSF10A Tumor necrosis factor receptor superfamily member 10A	IPI00021975	50 kDa		unknown	1	0	0	
3350	true	Empty	Gene_Symbol=ISCU Isoform 1 of Iron-sulfur cluster assembly enzyme ISCU, mitochondrial	IPI00022240 (+5)	18 kDa		unknown	0	0	1	
3351	true	Empty	Gene_Symbol=OSMR Isoform 1 of Oncostatin-M-specific receptor subunit beta	IPI00022674	111 kDa		unknown	1	0	0	
3352	true	Empty	Gene_Symbol=GOSR2 Isoform A of Golgi SNAP receptor complex member 2	IPI00023135 (+5)	25 kDa		unknown	0	0	1	
3353	true	Empty	Gene_Symbol=RAC3 Ras-related C3 botulinum toxin substrate 3	IPI00023138	21 kDa	true	unknown	1	0	0	
3354	true	Empty	Gene_Symbol=PIK3R4 Phosphoinositide 3-kinase regulatory subunit 4	IPI00024006	153 kDa		unknown	1	0	0	
3355	true	Empty	Gene_Symbol=AAAS Aladin	IPI00024143 (+1)	60 kDa		unknown	0	0	1	
3356	true	Empty	Gene_Symbol=POLR3A DNA-directed RNA polymerase III subunit RPC1	IPI00024163	156 kDa		unknown	0	0	1	
3357	true	Empty	Gene_Symbol=ESF1 ESF1 homolog	IPI00024167	99 kDa		unknown	0	0	1	
3358	true	Empty	Gene_Symbol=FBXO21 Isoform 2 of F-box only protein 21	IPI00025647 (+3)	71 kDa		unknown	1	0	0	
3359	true	Empty	Gene_Symbol=BANF1 Barrier-to-autointegration factor	IPI00026087 (+1)	10 kDa		unknown	0	0	1	
3360	true	Empty	Gene_Symbol=PPP3R1 Calcineurin subunit B type 1	IPI00027464 (+3)	19 kDa		unknown	0	0	1	
3361	true	Empty	Gene_Symbol=CASP4 Caspase-4	IPI00027725 (+2)	43 kDa		unknown	1	0	0	
3362	true	Empty	Gene_Symbol=DNAL1 Isoform 1 of Dynein light chain 1, axonemal	IPI00027761 (+1)	22 kDa		unknown	0	0	1	
3363	true	Empty	Gene_Symbol=PPP3CB protein phosphatase 3, catalytic subunit, beta isoform a	IPI00027809 (+4)	59 kDa	true	unknown	1	0	0	
3364	true	Empty	Gene_Symbol=MET Isoform 1 of Hepatocyte growth factor receptor	IPI00029273 (+1)	156 kDa		unknown	1	0	0	
3365	true	Empty	Gene_Symbol=NDUFA10 NADH dehydrogenase [ubiquinone] 1 alpha subcomplex subunit 10, mitochondrial	IPI00029561 (+5)	41 kDa		unknown	0	0	1	
3366	true	Empty	Gene_Symbol=RCN2 Reticulocalbin-2	IPI00029628 (+2)	37 kDa		unknown	1	0	0	
3367	true	Empty	Gene_Symbol=SLBP Histone RNA hairpin-binding protein	IPI00031015	31 kDa		unknown	0	0	1	
3368	true	Empty	Gene_Symbol=EFHD1 EF-hand domain-containing protein D1	IPI00031091	27 kDa	true	unknown	0	0	1	
3369	true	Empty	Gene_Symbol=DHX8 ATP-dependent RNA helicase DHX8	IPI00031508	139 kDa	true	unknown	1	0	0	
3370	true	Empty	Gene_Symbol=MIS12 Protein MIS12 homolog	IPI00031527	24 kDa		unknown	1	0	0	
3371	true	Empty	Gene_Symbol=MED29 Intersex-like	IPI00032780 (+1)	23 kDa		unknown	1	0	0	
3372	true	Empty	Gene_Symbol=C1orf31 Isoform 1 of Uncharacterized protein C1orf31	IPI00045660 (+3)	14 kDa		unknown	0	0	1	
3373	true	Empty	Gene_Symbol=PTRH1 Peptidyl-tRNA hydrolase family protein	IPI00048572	24 kDa		unknown	0	0	1	
3374	true	Empty	Gene_Symbol=RFT1 Protein RFT1 homolog	IPI00059368 (+1)	60 kDa		unknown	0	0	1	
3375	true	Empty	Gene_Symbol=FCHO2 Isoform 2 of FCH domain only protein 2	IPI00060416 (+2)	43 kDa		unknown	1	0	0	
3376	true	Empty	Gene_Symbol=C16orf75 Isoform 1 of RecQ-mediated genome instability protein 2	IPI00061111	16 kDa		unknown	1	0	0	
3377	true	Empty	Gene_Symbol=ELP4 Isoform 1 of Elongator complex protein 4	IPI00061376 (+2)	47 kDa		unknown	0	0	1	
3378	true	Empty	Gene_Symbol=ATPBD4 ATP-binding domain-containing protein 4	IPI00063121	30 kDa		unknown	0	0	1	
3379	true	Empty	Gene_Symbol=OXNAD1 cDNA FLJ54836	IPI00063160	37 kDa		unknown	1	0	0	
3380	true	Empty	Gene_Symbol=NGLY1 Isoform 1 of Peptide-N(4)-(N-acetyl-beta-glucosaminyl)asparagine amidase	IPI00074605 (+4)	74 kDa		unknown	1	0	0	
3381	true	Empty	Gene_Symbol=COL13A1 Isoform 7 of Collagen alpha-1(XIII) chain	IPI00084582 (+22)	68 kDa		unknown	0	0	1	
3382	true	Empty	Gene_Symbol=MTMR9 Myotubularin-related protein 9	IPI00102580	63 kDa		unknown	1	0	0	
3383	true	Empty	Gene_Symbol=RBM15 Isoform 1 of Putative RNA-binding protein 15	IPI00102752 (+2)	107 kDa		unknown	1	0	0	
3384	true	Empty	Gene_Symbol=FAM36A Isoform 2 of Protein FAM36A	IPI00103057 (+1)	15 kDa		unknown	0	0	1	
3385	true	Empty	Gene_Symbol=MITD1 MIT domain-containing protein 1	IPI00103065 (+2)	29 kDa		unknown	1	0	0	
3386	true	Empty	Gene_Symbol=TRUB1 Probable tRNA pseudouridine synthase 1	IPI00103341 (+1)	37 kDa		unknown	0	0	1	
3387	true	Empty	Gene_Symbol=NUPL1 Isoform 1 of Nucleoporin p58/p45	IPI00107122 (+5)	61 kDa		unknown	0	0	1	
3388	true	Empty	Gene_Symbol=PDF;COG8 cDNA FLJ55996, highly similar to Conserved oligomeric Golgi complex component 8	IPI00140201	71 kDa		unknown	1	0	0	
3389	true	Empty	Gene_Symbol=COG1 Conserved oligomeric Golgi complex subunit 1	IPI00141561 (+1)	109 kDa		unknown	1	0	0	
3390	true	Empty	Gene_Symbol=C1orf69 Putative transferase C1orf69, mitochondrial	IPI00145260	38 kDa		unknown	1	0	0	
3391	true	Empty	Gene_Symbol=TTK Dual specificity protein kinase TTK	IPI00151170	97 kDa		unknown	1	0	0	
3392	true	Empty	Gene_Symbol=NANP N-acylneuraminate-9-phosphatase	IPI00152196	28 kDa		unknown	1	0	0	
3393	true	Empty	Gene_Symbol=MKI67IP MKI67 FHA domain-interacting nucleolar phosphoprotein	IPI00154590 (+3)	34 kDa		unknown	1	0	0	
3394	true	Empty	Gene_Symbol=CCDC93 Coiled-coil domain-containing protein 93	IPI00154668 (+1)	73 kDa		unknown	1	0	0	
3395	true	Empty	Gene_Symbol=RNF126 Isoform 2 of RING finger protein 126	IPI00155562 (+1)	34 kDa		unknown	1	0	0	
3396	true	Empty	Gene_Symbol=EXOC3 Isoform 1 of Exocyst complex component 3	IPI00157734 (+1)	87 kDa		unknown	1	0	0	
3397	true	Empty	Gene_Symbol=XAB2 Pre-mRNA-splicing factor SYF1	IPI00163084	100 kDa		unknown	1	0	0	
3398	true	Empty	Gene_Symbol=MOBKL2A Mps one binder kinase activator-like 2A	IPI00163727	25 kDa		unknown	0	0	1	
3399	true	Empty	Gene_Symbol=TRIT1 Isoform 4 of tRNA dimethylallyltransferase, mitochondrial	IPI00164286 (+2)	49 kDa		unknown	0	0	1	
3400	true	Empty	Gene_Symbol=ZCCHC8 Isoform 2 of Zinc finger CCHC domain-containing protein 8	IPI00166422 (+3)	51 kDa		unknown	0	0	1	
3401	true	Empty	Gene_Symbol=KRTCAP2 Keratinocyte-associated protein 2	IPI00167030	18 kDa		unknown	1	0	0	
3402	true	Empty	Gene_Symbol=C2orf69 UPF0565 protein C2orf69	IPI00167546	43 kDa		unknown	0	0	1	
3403	true	Empty	Gene_Symbol=PHF3 Isoform 1 of PHD finger protein 3	IPI00170770 (+1)	229 kDa		unknown	1	0	0	
3404	true	Empty	Gene_Symbol=DAXX Isoform 1 of Death domain-associated protein 6	IPI00170867 (+2)	81 kDa		unknown	0	0	1	
3405	true	Empty	Gene_Symbol=COMMD1 COMM domain-containing protein 1	IPI00171117	21 kDa		unknown	1	0	0	
3406	true	Empty	Gene_Symbol=KIF18A Kinesin-like protein KIF18A	IPI00171768	102 kDa		unknown	1	0	0	
3407	true	Empty	Gene_Symbol=APPL2 cDNA FLJ59337, highly similar to DCC-interacting protein 13 beta	IPI00172513	75 kDa		unknown	0	0	1	
3408	true	Empty	Gene_Symbol=FBXO45 F-box/SPRY domain-containing protein 1	IPI00174438 (+1)	31 kDa		unknown	0	0	1	
3409	true	Empty	Gene_Symbol=CHCHD4 Isoform 2 of Mitochondrial intermembrane space import and assembly protein 40	IPI00177428 (+1)	17 kDa		unknown	1	0	0	
3410	true	Empty	Gene_Symbol=C9orf89 Isoform 2 of Bcl10-interacting CARD protein	IPI00177808	21 kDa		unknown	1	0	0	
3411	true	Empty	Gene_Symbol=SMARCD2 54 kDa protein	IPI00177890 (+15)	54 kDa		unknown	1	0	0	
3412	true	Empty	Gene_Symbol=DAB2 Isoform 1 of Disabled homolog 2	IPI00179438 (+1)	82 kDa		unknown	0	0	1	
3413	true	Empty	Gene_Symbol=SLC2A6 solute carrier family 2 (facilitated glucose transporter), member 6 isoform 2	IPI00179969 (+1)	48 kDa		unknown	0	0	1	
3414	true	Empty	Gene_Symbol=RBM34 Isoform 1 of RNA-binding protein 34	IPI00181617 (+4)	49 kDa		unknown	0	0	1	
3415	true	Empty	Gene_Symbol=OTUD6B OTU domain containing 6B	IPI00182180 (+1)	37 kDa		unknown	1	0	0	
3416	true	Empty	Gene_Symbol=SIRT3 cDNA FLJ60939, highly similar to NAD-dependent deacetylase sirtuin-3, mitochondrial	IPI00183171 (+1)	46 kDa		unknown	1	0	0	
3417	true	Empty	Gene_Symbol=BPGM Bisphosphoglycerate mutase	IPI00215979	30 kDa		unknown	1	0	0	
3418	true	Empty	Gene_Symbol=ANK1 Isoform Er1 of Ankyrin-1	IPI00216697 (+16)	206 kDa		unknown	0	0	1	
3419	true	Empty	Gene_Symbol=ANKHD1;ANKHD1-EIF4EBP3 ANKHD1-EIF4EBP3 protein	IPI00217442 (+8)	277 kDa		unknown	0	0	1	
3420	true	Empty	Gene_Symbol=IFT20 Isoform 2 of Intraflagellar transport protein 20 homolog	IPI00217619 (+6)	18 kDa		unknown	0	0	1	
3421	true	Empty	Gene_Symbol=C3orf59 Uncharacterized protein C3orf59	IPI00217748 (+1)	56 kDa		unknown	1	0	0	
3422	true	Empty	Gene_Symbol=KRT16 Keratin, type I cytoskeletal 16	IPI00217963	51 kDa	true	unknown	0	0	1	
3423	true	Empty	Gene_Symbol=SCYL3 Isoform 1 of Protein-associating with the carboxyl-terminal domain of ezrin	IPI00217989 (+2)	83 kDa		unknown	1	0	0	
3424	true	Empty	Gene_Symbol=MPG Isoform 2 of DNA-3-methyladenine glycosylase	IPI00218495 (+3)	32 kDa		unknown	0	0	1	
3425	true	Empty	Gene_Symbol=SCAMP2 Secretory carrier-associated membrane protein 2	IPI00218850	37 kDa		unknown	1	0	0	
3426	true	Empty	Gene_Symbol=C20orf43 Putative uncharacterized protein C20orf43	IPI00218962 (+1)	38 kDa		unknown	1	0	0	
3427	true	Empty	Gene_Symbol=PGK2 Phosphoglycerate kinase 2	IPI00219568	45 kDa	true	unknown	1	0	0	
3428	true	Empty	Gene_Symbol=PPP1R2 Protein phosphatase inhibitor 2	IPI00220402 (+5)	23 kDa		unknown	1	0	0	
3429	true	Empty	Gene_Symbol=CD99 Isoform I of CD99 antigen	IPI00253036 (+1)	19 kDa		unknown	1	0	0	
3430	true	Empty	Gene_Symbol=LRSAM1 Isoform 2 of E3 ubiquitin-protein ligase LRSAM1	IPI00289113 (+2)	80 kDa		unknown	1	0	0	
3431	true	Empty	Gene_Symbol=SLC25A40 Solute carrier family 25 member 40	IPI00290827	38 kDa		unknown	0	0	1	
3432	true	Empty	Gene_Symbol=TYMP Thymidine phosphorylase	IPI00292858 (+2)	50 kDa		unknown	0	0	1	
3433	true	Empty	Gene_Symbol=RIF1 Isoform 1 of Telomere-associated protein RIF1	IPI00293845 (+4)	274 kDa		unknown	0	0	1	
3434	true	Empty	Gene_Symbol=ZWINT ZW10 interactor	IPI00294008 (+1)	31 kDa		unknown	0	0	1	
3435	true	Empty	Gene_Symbol=PARN Poly(A)-specific ribonuclease PARN	IPI00294744 (+2)	73 kDa		unknown	1	0	0	
3436	true	Empty	Gene_Symbol=FAM21A;FAM21B cDNA FLJ10824 fis, clone NT2RP4001086 (Fragment)	IPI00294810 (+9)	101 kDa		unknown	1	0	0	
3437	true	Empty	Gene_Symbol=HACL1 2-hydroxyacyl-CoA lyase 1	IPI00296535 (+5)	64 kDa		unknown	1	0	0	
3438	true	Empty	Gene_Symbol=LUZP1 Isoform 1 of Leucine zipper protein 1	IPI00296830 (+2)	120 kDa		unknown	1	0	0	
3439	true	Empty	Gene_Symbol=ACOT8 Acyl-coenzyme A thioesterase 8	IPI00298202 (+4)	36 kDa		unknown	0	0	1	
3440	true	Empty	Gene_Symbol=PDCL Phosducin-like protein	IPI00298409	34 kDa		unknown	1	0	0	
3441	true	Empty	Gene_Symbol=SYNJ2BP Synaptojanin-2-binding protein	IPI00299193	16 kDa		unknown	0	0	1	
3442	true	Empty	Gene_Symbol=FAM175B BRISC complex subunit Abro1	IPI00299517	47 kDa		unknown	1	0	0	
3443	true	Empty	Gene_Symbol=ABI2 ArgBPIB protein	IPI00299588 (+5)	49 kDa	true	unknown	1	0	0	
3444	true	Empty	Gene_Symbol=WDR70 WD repeat-containing protein 70	IPI00300060	73 kDa		unknown	1	0	0	
3445	true	Empty	Gene_Symbol=PWP2 Periodic tryptophan protein 2 homolog	IPI00300078	102 kDa	true	unknown	1	0	0	
3446	true	Empty	Gene_Symbol=CUTC Copper homeostasis protein cutC homolog	IPI00300408 (+1)	29 kDa		unknown	1	0	0	
3447	true	Empty	Gene_Symbol=AMPD3 Isoform 1B of AMP deaminase 3	IPI00300573 (+3)	89 kDa		unknown	1	0	0	
3448	true	Empty	Gene_Symbol=SLC43A3 cDNA FLJ54531, highly similar to Homo sapiens solute carrier family 43, member 3 (SLC43A3), mRNA	IPI00301100 (+2)	56 kDa		unknown	1	0	0	
3449	true	Empty	Gene_Symbol=RTF1 Paf1/RNA polymerase II complex component	IPI00303832 (+1)	80 kDa		unknown	1	0	0	
3450	true	Empty	Gene_Symbol=UFSP2 Ufm1-specific protease 2	IPI00305303	53 kDa		unknown	1	0	0	
3451	true	Empty	Gene_Symbol=CHMP6 Charged multivesicular body protein 6	IPI00305423 (+1)	23 kDa		unknown	1	0	0	
3452	true	Empty	Gene_Symbol=DBR1 Isoform 1 of Lariat debranching enzyme	IPI00305545 (+2)	62 kDa		unknown	1	0	0	
3453	true	Empty	Gene_Symbol=C19orf70 Protein QIL1	IPI00329373	13 kDa		unknown	1	0	0	
3454	true	Empty	Gene_Symbol=DOLPP1 Dolichyldiphosphatase 1	IPI00329410	27 kDa		unknown	0	0	1	
3455	true	Empty	Gene_Symbol=PACSIN3 Protein kinase C and casein kinase substrate in neurons 3, isoform CRA_b	IPI00329572 (+1)	49 kDa		unknown	0	0	1	
3456	true	Empty	Gene_Symbol=CHERP Calcium homeostasis endoplasmic reticulum protein	IPI00333010 (+2)	104 kDa		unknown	1	0	0	
3457	true	Empty	Gene_Symbol=RPS6KA5 Ribosomal protein S6 kinase alpha-5	IPI00335101	90 kDa	true	unknown	0	0	1	
3458	true	Empty	Gene_Symbol=TRMT2A Isoform 1 of tRNA (uracil-5-)-methyltransferase homolog A (Fragment)	IPI00337307 (+4)	69 kDa		unknown	0	0	1	
3459	true	Empty	Gene_Symbol=C5orf51 UPF0600 protein C5orf51	IPI00374272 (+1)	34 kDa		unknown	1	0	0	
3460	true	Empty	Gene_Symbol=UBE2A ubiquitin-conjugating enzyme E2A isoform 2	IPI00375549 (+2)	14 kDa		unknown	0	0	1	
3461	true	Empty	Gene_Symbol=RBM10 Putative uncharacterized protein DKFZp686E2459	IPI00375731 (+3)	110 kDa		unknown	0	0	1	
3462	true	Empty	Gene_Symbol=GPR107 Isoform 2 of Protein GPR107	IPI00382815 (+2)	62 kDa		unknown	1	0	0	
3463	true	Empty	Gene_Symbol=KRT14 Keratin, type I cytoskeletal 14	IPI00384444	52 kDa	true	unknown	0	0	1	
3464	true	Empty	Gene_Symbol=PDSS2 Isoform 1 of Decaprenyl-diphosphate synthase subunit 2	IPI00384708 (+1)	44 kDa		unknown	0	0	1	
3465	true	Empty	Gene_Symbol=TOMM6 Mitochondrial import receptor subunit TOM6 homolog	IPI00386294	8 kDa		unknown	1	0	0	
3466	true	Empty	Gene_Symbol=PCSK9 Isoform 1 of Proprotein convertase subtilisin/kexin type 9	IPI00387168 (+2)	74 kDa		unknown	0	0	1	
3467	true	Empty	Gene_Symbol=KLRAQ1 Isoform 1 of KLRAQ motif-containing protein 1	IPI00396527 (+4)	88 kDa		unknown	0	0	1	
3468	true	Empty	IPI00397191	IPI00397191	?		unknown	0	0	1	
3469	true	Empty	Gene_Symbol=RCCD1 RCC1 domain-containing protein 1	IPI00399158	40 kDa		unknown	0	0	1	
3470	true	Empty	Gene_Symbol=SAMM50 Sorting and assembly machinery component 50 homolog	IPI00412713 (+1)	52 kDa		unknown	1	0	0	
3471	true	Empty	Gene_Symbol=GRIPAP1 Isoform 2 of GRIP1-associated protein 1	IPI00414215 (+4)	72 kDa		unknown	1	0	0	
3472	true	Empty	Gene_Symbol=C9orf103 Isoform 1 of Probable gluconokinase	IPI00418496 (+2)	21 kDa		unknown	0	0	1	
3473	true	Empty	Gene_Symbol=RAB11FIP1 Isoform 1 of Rab11 family-interacting protein 1	IPI00419433 (+2)	137 kDa		unknown	1	0	0	
3474	true	Empty	Gene_Symbol=GBP4 Guanylate-binding protein 4	IPI00419541	73 kDa		unknown	1	0	0	
3475	true	Empty	Gene_Symbol=SORBS3 Isoform Alpha of Vinexin	IPI00419847 (+2)	75 kDa		unknown	1	0	0	
3476	true	Empty	Gene_Symbol=MACF1 Microtubule-actin cross-linking factor 1, isoform 4	IPI00432363	670 kDa	true	unknown	1	0	0	
3477	true	Empty	Gene_Symbol=ASCC1 cDNA FLJ55237, highly similar to Homo sapiens activating signal cointegrator 1 complex subunit 1 (ASCC1), mRNA	IPI00434390	44 kDa		unknown	1	0	0	
3478	true	Empty	Gene_Symbol=WIPF2 Isoform 1 of WAS/WASL-interacting protein family member 2	IPI00435947 (+1)	46 kDa		unknown	0	0	1	
3479	true	Empty	Gene_Symbol=- 101 kDa protein	IPI00442146 (+4)	101 kDa	true	unknown	1	0	0	
3480	true	Empty	Gene_Symbol=- cDNA FLJ46889 fis, clone UTERU3017995, highly similar to Homo sapiens likely ortholog of rat p47	IPI00443534	15 kDa	true	unknown	0	0	1	
3481	true	Empty	Gene_Symbol=CTTNBP2NL CTTNBP2 N-terminal-like protein	IPI00514311 (+1)	70 kDa		unknown	1	0	0	
3482	true	Empty	Gene_Symbol=PMF1 Isoform 2 of Polyamine-modulated factor 1	IPI00514558 (+2)	23 kDa		unknown	1	0	0	
3483	true	Empty	Gene_Symbol=XPNPEP3 Isoform 1 of Probable Xaa-Pro aminopeptidase 3	IPI00550192 (+1)	57 kDa		unknown	1	0	0	
3484	true	Empty	Gene_Symbol=PIH1D1 PIH1 domain-containing protein 1	IPI00550995 (+1)	32 kDa		unknown	0	0	1	
3485	true	Empty	Gene_Symbol=DAK Bifunctional ATP-dependent dihydroxyacetone kinase/FAD-AMP lyase (cyclizing)	IPI00551024	59 kDa		unknown	1	0	0	
3486	true	Empty	Gene_Symbol=TMEM41B Isoform 1 of Transmembrane protein 41B	IPI00555703 (+1)	33 kDa		unknown	0	0	1	
3487	true	Empty	Gene_Symbol=TRDMT1 cDNA FLJ50466, highly similar to DNA (cytosine-5)-methyltransferase-like protein 2	IPI00643876	35 kDa		unknown	0	0	1	
3488	true	Empty	Gene_Symbol=TNS3 Isoform 1 of Tensin-3	IPI00658152 (+4)	155 kDa		unknown	0	0	1	
3489	true	Empty	Gene_Symbol=FAM195B hypothetical protein LOC348262	IPI00746221	11 kDa		unknown	0	0	1	
3490	true	Empty	Gene_Symbol=HEATR5A Isoform 1 of HEAT repeat-containing protein 5A	IPI00783902 (+2)	222 kDa		unknown	1	0	0	
3491	true	Empty	Gene_Symbol=SACS Isoform 2 of Sacsin	IPI00784002 (+1)	505 kDa		unknown	0	0	1	
3492	true	Empty	Gene_Symbol=MTP18 Mitochondrial 18 kDa protein	IPI00784376 (+2)	18 kDa		unknown	0	0	1	
3493	true	Empty	Gene_Symbol=DHX34 DEAH (Asp-Glu-Ala-His) box polypeptide 34	IPI00789639	128 kDa		unknown	0	0	1	
3494	true	Empty	Gene_Symbol=NMD3 13 kDa protein	IPI00790263 (+2)	13 kDa		unknown	1	0	0	
3495	true	Empty	Gene_Symbol=LLGL1 LLGL1 protein	IPI00791938 (+1)	115 kDa		unknown	1	0	0	
3496	true	Empty	Gene_Symbol=TKT cDNA FLJ32530 fis, clone SMINT2000185, highly similar to TRANSKETOLASE	IPI00793119	39 kDa	true	unknown	1	0	0	
3497	true	Empty	Gene_Symbol=MYD88 Isoform 1 of Myeloid differentiation primary response protein MyD88	IPI00796856 (+2)	34 kDa		unknown	1	0	0	
3498	true	Empty	Gene_Symbol=- Protein	IPI00797929 (+11)	88 kDa		unknown	1	0	0	
3499	true	Empty	Gene_Symbol=WBSCR22 Putative uncharacterized protein WBSCR22	IPI00925314 (+2)	14 kDa		unknown	1	0	0	
3500	true	Empty	Gene_Symbol=LOC100291454;LOC100292712 hypothetical protein	IPI00935674-R (+1)	32 kDa		unknown	1	0	0	
3501	true	Empty	Gene_Symbol=TUBA4B Putative uncharacterized protein ENSP00000403894	IPI00942772	30 kDa	true	unknown	0	0	1	
3502	true	Empty	Gene_Symbol=NRF1 Isoform Long of Nuclear respiratory factor 1	IPI00003428 (+2)	54 kDa		unknown	0	1	0
[truncated: 15,848 more chars]
