# Supplementary material for: Biochemical pathways mediated by KLK6 protease in breast cancer
Source: Mol Oncol. 2019 Sep 30;13(11):2329–43. doi: 10.1002/1878-0261.12493 (PMC6822253; doi:10.1002/1878-0261.12493)
Supplement: Supplementary file 6 — Table S2. Results from secretomic profiling. [file MOL2-13-2329-s006.xlsx]

## Sheet: Normal-Overexpressed-18A10
Normal-overexpressed-11A10, Samples report created on 01/18/2010
Experiment: Normal-overexpressed-11A10
	Peak List Generator: unknown
		Version: unknown
		Charge States Calculated: unknown
		Deisotoped: unknown
		Textual Annotation: unknown
	Database Set: 1 Database
		Database Name: the FnR_ipi.HUMAN.v3.62 database
			Version: unknown
			Taxonomy: All Entries
			Number of Proteins: 167894
	Search Engine Set: 2 Search Engines
		Search Engine: Mascot
			Version: Mascot
			Samples: All Samples
			Fragment Tolerance: 0.40 Da (Monoisotopic)
			Parent Tolerance: 20 PPM (Monoisotopic)
			Fixed Modifications: +57 on C (Carbamidomethyl)
			Variable Modifications: +16 on M (Oxidation)
			Database: the FnR_ipi.HUMAN.v3.62 database (unknown version, 167894 entries)
			Digestion Enzyme: Trypsin
			Max Missed Cleavages: 1
		Search Engine: X! Tandem
			Version: 2006.06.01.2
			Samples: All Samples
			Fragment Tolerance: 0.40 Da (Monoisotopic)
			Parent Tolerance: 20 PPM (Monoisotopic)
			Fixed Modifications: +57 on C (Carbamidomethyl)
			Variable Modifications: +16 on M (Oxidation)
			Database: the FnR_ipi.HUMAN.v3.62 database (unknown version, 167894 entries)
			Digestion Enzyme: Trypsin
			Max Missed Cleavages: 1
	Scaffold Version: Scaffold_2_06_00
		Peptide Thresholds: X! Tandem: -Log(Expect Scores) scores of greater than 2.8, Mascot: ion minus identity scores of greater than 3 and ion scores of greater than , 20, 30 for , doubly, triply charged peptides
		Protein Thresholds: 1 peptides minimum
Normal-overexpressed-11A10	Displaying:Number of Assigned Spectra								PARENTAL	C5WT
#	Visible?	Starred?	Identified Proteins (2440)	Accession Number	Molecular Weight	Protein Grouping Ambiguity	Fold Change (Fold Change)	Taxonomy	PARENTAL	C5WT
END OF FILE1	TRUE	FALSE	Gene_Symbol=ACTB Actin, cytoplasmic 1	IPI00021439 (+2)	42 kDa	TRUE	0% (0.8)	unknown	414	698
2	TRUE	FALSE	Gene_Symbol=ENO1 Isoform alpha-enolase of Alpha-enolase	IPI00465248	47 kDa	TRUE	0% (1.0)	unknown	504	656
3	TRUE	FALSE	Gene_Symbol=HSP90AB1 Heat shock protein HSP 90-beta	IPI00414676	83 kDa	TRUE	0% (1.0)	unknown	435	566
4	TRUE	FALSE	Gene_Symbol=MYH9 Isoform 1 of Myosin-9	IPI00019502	227 kDa	TRUE	0% (1.3)	unknown	468	469
5	TRUE	FALSE	Gene_Symbol=TUBB2C Tubulin beta-2C chain	IPI00007752	50 kDa	TRUE	0% (0.6)	unknown	294	646
6	TRUE	FALSE	Gene_Symbol=TUBA1C Tubulin alpha-1C chain	IPI00218343	50 kDa	TRUE	0% (0.7)	unknown	311	540
7	TRUE	FALSE	Gene_Symbol=ACTN4 Alpha-actinin-4	IPI00013808	105 kDa	TRUE	0% (1.6)	unknown	472	383
8	TRUE	FALSE	Gene_Symbol=HSPA8 Isoform 1 of Heat shock cognate 71 kDa protein	IPI00003865	71 kDa	TRUE	0% (1.2)	unknown	368	387
9	TRUE	FALSE	Gene_Symbol=KRT1 Keratin, type II cytoskeletal 1	IPI00220327	66 kDa	TRUE	0% (1.9)	unknown	342	239
10	TRUE	FALSE	Gene_Symbol=TLN1 Talin-1	IPI00298994	270 kDa	TRUE	0% (1.6)	unknown	302	241
11	TRUE	FALSE	Gene_Symbol=PKM2 Isoform M2 of Pyruvate kinase isozymes M1/M2	IPI00479186	58 kDa		0% (1.3)	unknown	242	247
12	TRUE	FALSE	Gene_Symbol=CTSD Cathepsin D	IPI00011229	45 kDa		0% (1.0)	unknown	221	301
13	TRUE	FALSE	Gene_Symbol=ANXA2 annexin A2 isoform 1	IPI00418169 (+1)	40 kDa		0% (0.7)	unknown	191	363
14	TRUE	FALSE	Gene_Symbol=LDHA L-lactate dehydrogenase	IPI00217966	40 kDa	TRUE	0% (1.0)	unknown	203	254
15	TRUE	FALSE	Gene_Symbol=CLTC Isoform 1 of Clathrin heavy chain 1	IPI00024067 (+1)	192 kDa		0% (1.1)	unknown	214	260
16	TRUE	FALSE	Gene_Symbol=HSPA5 HSPA5 protein	IPI00003362	72 kDa	TRUE	0% (1.3)	unknown	240	253
17	TRUE	FALSE	Gene_Symbol=ACTN1 Alpha-actinin-1	IPI00013508	103 kDa	TRUE	0% (1.0)	unknown	208	254
18	TRUE	FALSE	Gene_Symbol=EEF1A1;EEF1AL3 Putative elongation factor 1-alpha-like 3	IPI00472724 (+1)	50 kDa	TRUE	0% (0.9)	unknown	180	255
19	TRUE	FALSE	Gene_Symbol=PLEC1 Isoform 4 of Plectin-1	IPI00398779	516 kDa		0% (1.2)	unknown	184	202
20	TRUE	FALSE	Gene_Symbol=FLNB Filamin B	IPI00477536	277 kDa	TRUE	0% (1.8)	unknown	223	161
21	TRUE	FALSE	Gene_Symbol=GAPDH Glyceraldehyde-3-phosphate dehydrogenase	IPI00219018	36 kDa		0% (0.6)	unknown	135	275
22	TRUE	FALSE	Gene_Symbol=FLNA Isoform 2 of Filamin-A	IPI00302592 (+1)	280 kDa	TRUE	0% (1.5)	unknown	191	147
23	TRUE	FALSE	Gene_Symbol=MSN Moesin	IPI00219365 (+1)	68 kDa	TRUE	0% (0.8)	unknown	123	209
24	TRUE	FALSE	Gene_Symbol=LMNA Isoform A of Lamin-A/C	IPI00021405	74 kDa	TRUE	95% (2.2)	unknown	212	125
25	TRUE	FALSE	Gene_Symbol=PGK1 Phosphoglycerate kinase 1	IPI00169383	45 kDa		0% (0.9)	unknown	139	194
26	TRUE	FALSE	Gene_Symbol=VCP Transitional endoplasmic reticulum ATPase	IPI00022774	89 kDa		0% (1.0)	unknown	151	194
27	TRUE	FALSE	Gene_Symbol=VIM Vimentin	IPI00418471	54 kDa	TRUE	0% (1.6)	unknown	184	154
28	TRUE	FALSE	Gene_Symbol=KRT10 Keratin, type I cytoskeletal 10	IPI00009865	59 kDa	TRUE	0% (2.0)	unknown	206	135
29	TRUE	FALSE	Gene_Symbol=UBA1 Ubiquitin-like modifier-activating enzyme 1	IPI00645078	118 kDa		0% (1.4)	unknown	170	161
30	TRUE	FALSE	Gene_Symbol=TUBB Tubulin beta chain	IPI00011654	50 kDa	TRUE	0% (0.6)	unknown	106	213
31	TRUE	FALSE	Gene_Symbol=VCL Isoform 1 of Vinculin	IPI00291175 (+1)	117 kDa		0% (1.7)	unknown	170	129
32	TRUE	FALSE	Gene_Symbol=EEF2 Elongation factor 2	IPI00186290	95 kDa	TRUE	0% (1.5)	unknown	144	121
33	TRUE	FALSE	Gene_Symbol=FASN Fatty acid synthase	IPI00026781	273 kDa		0% (1.1)	unknown	125	154
34	TRUE	FALSE	Gene_Symbol=DYNC1H1 Cytoplasmic dynein 1 heavy chain 1	IPI00456969	532 kDa		0% (0.6)	unknown	74	165
35	TRUE	FALSE	Gene_Symbol=CLIC1 Chloride intracellular channel protein 1	IPI00010896	27 kDa		0% (1.1)	unknown	124	149
36	TRUE	FALSE	Gene_Symbol=TKT cDNA FLJ54957, highly similar to Transketolase	IPI00643920 (+1)	69 kDa		0% (1.5)	unknown	127	112
37	TRUE	FALSE	Gene_Symbol=RCTPI1;TPI1 triosephosphate isomerase 1 isoform 2	IPI00465028 (+1)	31 kDa		0% (1.4)	unknown	148	139
38	TRUE	FALSE	Gene_Symbol=THBS1 Thrombospondin-1	IPI00296099	129 kDa		95% (2.5)	unknown	160	84
39	TRUE	FALSE	Gene_Symbol=IQGAP1 Ras GTPase-activating-like protein IQGAP1	IPI00009342	189 kDa	TRUE	0% (1.2)	unknown	123	128
40	TRUE	FALSE	Gene_Symbol=YWHAE 14-3-3 protein epsilon	IPI00000816	29 kDa	TRUE	0% (1.3)	unknown	126	127
41	TRUE	FALSE	Gene_Symbol=HSPA1B;HSPA1A Heat shock 70 kDa protein 1	IPI00304925	70 kDa	TRUE	0% (1.4)	unknown	127	113
42	TRUE	FALSE	Gene_Symbol=KLK6 Isoform 1 of Kallikrein-6	IPI00023845	27 kDa		95% (0.006)	unknown	1	205
43	TRUE	FALSE	Gene_Symbol=SPTAN1 Isoform 3 of Spectrin alpha chain, brain	IPI00843765 (+1)	282 kDa		0% (1.2)	unknown	109	118
44	TRUE	FALSE	Gene_Symbol=TGM2 Isoform 1 of Protein-glutamine gamma-glutamyltransferase 2	IPI00294578	77 kDa		0% (1.4)	unknown	118	110
45	TRUE	FALSE	Gene_Symbol=ANXA1 Annexin A1	IPI00218918	39 kDa		0% (1.0)	unknown	109	142
46	TRUE	FALSE	Gene_Symbol=HSPD1 60 kDa heat shock protein, mitochondrial	IPI00784154	61 kDa		95% (2.8)	unknown	157	73
47	TRUE	FALSE	Gene_Symbol=HSP90AA1 heat shock 90kDa protein 1, alpha isoform 1	IPI00382470 (+1)	98 kDa	TRUE	0% (0.9)	unknown	97	113
48	TRUE	FALSE	Gene_Symbol=ANXA6 Annexin A6	IPI00221226	76 kDa	TRUE	0% (0.9)	unknown	86	125
49	TRUE	FALSE	Gene_Symbol=C3 Complement C3 (Fragment)	IPI00783987	187 kDa	TRUE	95% (0.2)	unknown	25	174
50	TRUE	FALSE	Gene_Symbol=MYOF Isoform 1 of Myoferlin	IPI00021048 (+1)	235 kDa	TRUE	0% (0.6)	unknown	64	135
51	TRUE	FALSE	Gene_Symbol=IPO5 Isoform 1 of Importin-5	IPI00793443 (+1)	124 kDa		0% (1.1)	unknown	93	110
52	TRUE	FALSE	Gene_Symbol=TFRC Transferrin receptor protein 1	IPI00022462	85 kDa		0% (0.8)	unknown	79	124
53	TRUE	FALSE	Gene_Symbol=KRT2 Keratin, type II cytoskeletal 2 epidermal	IPI00021304	66 kDa	TRUE	0% (1.8)	unknown	127	84
54	TRUE	FALSE	Gene_Symbol=EIF4A1;SNORA67 Eukaryotic initiation factor 4A-I	IPI00025491	46 kDa	TRUE	0% (0.5)	unknown	58	146
55	TRUE	FALSE	Gene_Symbol=FLNC Isoform 1 of Filamin-C	IPI00178352 (+1)	291 kDa	TRUE	0% (0.7)	unknown	62	120
56	TRUE	FALSE	Gene_Symbol=LDHB L-lactate dehydrogenase B chain	IPI00219217	37 kDa	TRUE	0% (1.2)	unknown	90	98
57	TRUE	FALSE	Gene_Symbol=ACLY ATP-citrate synthase	IPI00021290 (+1)	121 kDa		0% (1.3)	unknown	80	81
58	TRUE	FALSE	Gene_Symbol=MDH2 Malate dehydrogenase, mitochondrial	IPI00291006	36 kDa		0% (0.9)	unknown	72	103
59	TRUE	FALSE	Gene_Symbol=KPNB1 Importin subunit beta-1	IPI00001639	97 kDa		0% (0.9)	unknown	73	110
60	TRUE	FALSE	Gene_Symbol=LOC442497;SLC3A2 4F2 cell-surface antigen heavy chain	IPI00027493 (+5)	58 kDa		0% (1.5)	unknown	98	86
61	TRUE	FALSE	Gene_Symbol=HSP90B1 Endoplasmin	IPI00027230	92 kDa	TRUE	0% (1.1)	unknown	70	96
62	TRUE	FALSE	Gene_Symbol=HYOU1 Hypoxia up-regulated protein 1	IPI00000877	111 kDa		0% (0.8)	unknown	64	104
63	TRUE	FALSE	Gene_Symbol=QSOX1 Isoform 1 of Sulfhydryl oxidase 1	IPI00003590	83 kDa		0% (0.9)	unknown	62	94
64	TRUE	FALSE	Gene_Symbol=HSPA9 Stress-70 protein, mitochondrial	IPI00007765	74 kDa		0% (1.2)	unknown	87	92
65	TRUE	FALSE	Gene_Symbol=ATP5B ATP synthase subunit beta, mitochondrial	IPI00303476	57 kDa		0% (0.8)	unknown	60	101
66	TRUE	FALSE	Gene_Symbol=SPTBN1 Isoform Long of Spectrin beta chain, brain 1	IPI00005614	275 kDa		0% (1.4)	unknown	89	84
67	TRUE	FALSE	Gene_Symbol=LCP1 Plastin-2	IPI00010471	70 kDa	TRUE	0% (0.5)	unknown	44	114
68	TRUE	FALSE	Gene_Symbol=CCT8 59 kDa protein	IPI00302925 (+1)	59 kDa		0% (1.2)	unknown	76	81
69	TRUE	FALSE	Gene_Symbol=HLA-A HLA class I histocompatibility antigen, A-2 alpha chain	IPI00876963 (+5)	41 kDa	TRUE	0% (0.8)	unknown	64	101
70	TRUE	FALSE	Gene_Symbol=LGALS3BP Galectin-3-binding protein	IPI00023673	65 kDa		0% (0.9)	unknown	58	86
71	TRUE	FALSE	Gene_Symbol=GDI2 cDNA FLJ60299, highly similar to Rab GDP dissociation inhibitor beta	IPI00031461 (+1)	51 kDa	TRUE	0% (1.8)	unknown	72	51
72	TRUE	FALSE	Gene_Symbol=FN1 Isoform 1 of Fibronectin	IPI00022418 (+2)	263 kDa		0% (0.6)	unknown	47	95
73	TRUE	FALSE	Gene_Symbol=TARS Threonyl-tRNA synthetase, cytoplasmic	IPI00329633	83 kDa		0% (1.7)	unknown	86	67
74	TRUE	FALSE	Gene_Symbol=YWHAZ 14-3-3 protein zeta/delta	IPI00021263	28 kDa	TRUE	0% (2.0)	unknown	84	52
75	TRUE	FALSE	Gene_Symbol=ANXA5 Annexin A5	IPI00329801 (+1)	36 kDa		0% (0.6)	unknown	46	96
76	TRUE	FALSE	Gene_Symbol=P4HB Protein disulfide-isomerase	IPI00010796	57 kDa		0% (1.1)	unknown	51	63
77	TRUE	FALSE	Gene_Symbol=PFKP 6-phosphofructokinase type C	IPI00009790	86 kDa	TRUE	0% (1.0)	unknown	58	75
78	TRUE	FALSE	Gene_Symbol=KRT9 Keratin, type I cytoskeletal 9	IPI00019359	62 kDa		95% (3.9)	unknown	90	30
79	TRUE	FALSE	Gene_Symbol=ATP1A1 Isoform Long of Sodium/potassium-transporting ATPase subunit alpha-1	IPI00006482 (+1)	113 kDa		0% (0.7)	unknown	50	87
80	TRUE	FALSE	Gene_Symbol=CSE1L Isoform 3 of Exportin-2	IPI00219994 (+1)	108 kDa		0% (1.0)	unknown	49	63
81	TRUE	FALSE	Gene_Symbol=CCT3 chaperonin containing TCP1, subunit 3 isoform b	IPI00290770 (+1)	60 kDa		0% (1.9)	unknown	70	49
82	TRUE	FALSE	Gene_Symbol=MTHFD1 C-1-tetrahydrofolate synthase, cytoplasmic	IPI00218342	102 kDa		95% (0.4)	unknown	31	90
83	TRUE	FALSE	Gene_Symbol=ALDOA Fructose-bisphosphate aldolase A	IPI00465439	39 kDa	TRUE	0% (1.1)	unknown	55	66
84	TRUE	FALSE	Gene_Symbol=HNRNPD Isoform 1 of Heterogeneous nuclear ribonucleoprotein D0	IPI00028888 (+1)	38 kDa	TRUE	0% (1.4)	unknown	62	56
85	TRUE	FALSE	Gene_Symbol=MYO1C Isoform 2 of Myosin-Ic	IPI00010418 (+2)	118 kDa		0% (0.7)	unknown	39	75
86	TRUE	FALSE	Gene_Symbol=HNRNPK Isoform 1 of Heterogeneous nuclear ribonucleoprotein K	IPI00216049 (+4)	51 kDa		0% (1.3)	unknown	69	71
87	TRUE	FALSE	Gene_Symbol=PDIA4 Protein disulfide-isomerase A4	IPI00009904	73 kDa		0% (0.7)	unknown	38	74
88	TRUE	FALSE	Gene_Symbol=HSPA4 Heat shock 70 kDa protein 4	IPI00002966	94 kDa	TRUE	0% (1.0)	unknown	52	66
89	TRUE	FALSE	Gene_Symbol=PPIA Peptidyl-prolyl cis-trans isomerase A	IPI00419585	18 kDa		95% (2.9)	unknown	56	25
90	TRUE	FALSE	Gene_Symbol=EEF1G;TUT1 cDNA FLJ56389, highly similar to Elongation factor 1-gamma	IPI00000875 (+1)	56 kDa		0% (0.7)	unknown	37	72
91	TRUE	FALSE	Gene_Symbol=CANX cDNA FLJ55574, highly similar to Calnexin	IPI00020984 (+1)	72 kDa		0% (1.5)	unknown	63	56
92	TRUE	FALSE	Gene_Symbol=GANAB cDNA FLJ61290, highly similar to Neutral alpha-glucosidase AB	IPI00383581	113 kDa	TRUE	0% (0.6)	unknown	30	60
93	TRUE	FALSE	Gene_Symbol=RPS3 40S ribosomal protein S3	IPI00011253	27 kDa		0% (0.7)	unknown	35	64
94	TRUE	FALSE	Gene_Symbol=SERPINE1 Plasminogen activator inhibitor 1	IPI00007118	45 kDa		0% (0.7)	unknown	35	61
95	TRUE	FALSE	Gene_Symbol=KRT8 Keratin, type II cytoskeletal 8	IPI00554648	54 kDa	TRUE	0% (1.4)	unknown	57	56
96	TRUE	FALSE	Gene_Symbol=PABPC1 Isoform 1 of Polyadenylate-binding protein 1	IPI00008524 (+1)	71 kDa	TRUE	0% (1.1)	unknown	45	51
97	TRUE	FALSE	Gene_Symbol=GPI Glucose-6-phosphate isomerase	IPI00027497 (+1)	63 kDa		0% (1.0)	unknown	50	62
98	TRUE	FALSE	Gene_Symbol=SLC25A5 ADP/ATP translocase 2	IPI00007188	33 kDa	TRUE	0% (0.8)	unknown	39	63
99	TRUE	FALSE	Gene_Symbol=GNB2L1 Guanine nucleotide-binding protein subunit beta-2-like 1	IPI00848226	35 kDa		0% (0.7)	unknown	39	68
100	TRUE	FALSE	Gene_Symbol=IGFBP7 Insulin-like growth factor-binding protein 7	IPI00016915	29 kDa		0% (1.4)	unknown	50	48
101	TRUE	FALSE	Gene_Symbol=AHNAK Neuroblast differentiation-associated protein AHNAK	IPI00021812	629 kDa		95% (9.0)	unknown	69	10
102	TRUE	FALSE	Gene_Symbol=PFN1 Profilin-1	IPI00216691	15 kDa		0% (1.7)	unknown	57	43
103	TRUE	FALSE	Gene_Symbol=CAPG gelsolin-like capping protein	IPI00848090 (+1)	38 kDa	TRUE	0% (1.5)	unknown	63	53
104	TRUE	FALSE	Gene_Symbol=CAP1 Isoform 1 of Adenylyl cyclase-associated protein 1	IPI00008274 (+1)	52 kDa		0% (1.7)	unknown	51	40
105	TRUE	FALSE	Gene_Symbol=RPLP0 60S acidic ribosomal protein P0	IPI00008530	34 kDa		0% (1.1)	unknown	49	60
106	TRUE	FALSE	Gene_Symbol=PXDN Isoform 1 of Peroxidasin homolog	IPI00016112	165 kDa		0% (1.0)	unknown	42	55
107	TRUE	FALSE	Gene_Symbol=PYGL Glycogen phosphorylase, liver form	IPI00783313	97 kDa	TRUE	0% (1.0)	unknown	37	49
108	TRUE	FALSE	Gene_Symbol=COPA Isoform 1 of Coatomer subunit alpha	IPI00295857 (+1)	138 kDa		0% (0.9)	unknown	33	50
109	TRUE	FALSE	Gene_Symbol=CAND1 Isoform 1 of Cullin-associated NEDD8-dissociated protein 1	IPI00100160	136 kDa		0% (1.4)	unknown	52	50
110	TRUE	FALSE	Gene_Symbol=GSTP1 Glutathione S-transferase P	IPI00219757	23 kDa		0% (1.7)	unknown	53	41
111	TRUE	FALSE	Gene_Symbol=COPG Coatomer subunit gamma	IPI00783982	98 kDa	TRUE	0% (0.7)	unknown	36	63
112	TRUE	FALSE	Gene_Symbol=WDR1 Isoform 2 of WD repeat-containing protein 1	IPI00216256 (+1)	58 kDa		0% (1.9)	unknown	49	34
113	TRUE	FALSE	Gene_Symbol=DHX9 ATP-dependent RNA helicase A	IPI00844578	141 kDa		95% (0.4)	unknown	21	67
114	TRUE	FALSE	Gene_Symbol=RPSAP15;RPSA 33 kDa protein	IPI00413108 (+2)	33 kDa		0% (1.2)	unknown	49	54
115	TRUE	FALSE	Gene_Symbol=IARS Isoleucyl-tRNA synthetase, cytoplasmic	IPI00644127	145 kDa		0% (0.6)	unknown	24	53
116	TRUE	FALSE	Gene_Symbol=NPEPPS Puromycin-sensitive aminopeptidase	IPI00026216	103 kDa		0% (1.3)	unknown	43	42
117	TRUE	FALSE	Gene_Symbol=PTX3 Pentraxin-related protein PTX3	IPI00029568	42 kDa		0% (1.0)	unknown	40	54
118	TRUE	FALSE	Gene_Symbol=PRDX6 Peroxiredoxin-6	IPI00220301	25 kDa		0% (1.2)	unknown	40	44
119	TRUE	FALSE	Gene_Symbol=PDIA3 Protein disulfide-isomerase A3	IPI00025252	57 kDa	TRUE	0% (1.1)	unknown	44	52
120	TRUE	FALSE	Gene_Symbol=HIST1H2AH;HIST1H2AG;HIST1H2AL;HIST1H2AM;HIST1H2AK;HIST1H2AJ;HIST1H2AI Histone H2A type 1-H	IPI00081836 (+4)	14 kDa	TRUE	95% (2.6)	unknown	57	29
121	TRUE	FALSE	Gene_Symbol=PRDX1 Peroxiredoxin-1	IPI00000874 (+1)	22 kDa	TRUE	0% (1.0)	unknown	29	36
122	TRUE	FALSE	Gene_Symbol=PDCD6IP Programmed cell death 6-interacting protein	IPI00246058 (+1)	96 kDa		0% (1.0)	unknown	37	46
123	TRUE	FALSE	Gene_Symbol=SYNCRIP Isoform 3 of Heterogeneous nuclear ribonucleoprotein Q	IPI00402183 (+3)	63 kDa	TRUE	0% (1.2)	unknown	40	43
124	TRUE	FALSE	Gene_Symbol=CCT6A T-complex protein 1 subunit zeta	IPI00027626	58 kDa		0% (1.5)	unknown	42	37
125	TRUE	FALSE	Gene_Symbol=NCL cDNA FLJ45706 fis, clone FEBRA2028457, highly similar to Nucleolin	IPI00444262 (+1)	66 kDa		0% (1.2)	unknown	39	41
126	TRUE	FALSE	Gene_Symbol=GSTO1 Glutathione S-transferase omega-1	IPI00019755	28 kDa		0% (1.4)	unknown	42	40
127	TRUE	FALSE	Gene_Symbol=CCT2 T-complex protein 1 subunit beta	IPI00297779	57 kDa		0% (0.7)	unknown	27	52
128	TRUE	FALSE	Gene_Symbol=ANXA3 Annexin A3	IPI00024095 (+1)	36 kDa		95% (0.5)	unknown	25	67
129	TRUE	FALSE	Gene_Symbol=TXNRD1 Isoform 5 of Thioredoxin reductase 1, cytoplasmic	IPI00554786 (+5)	55 kDa		0% (1.4)	unknown	41	38
130	TRUE	FALSE	Gene_Symbol=PLOD3 Procollagen-lysine,2-oxoglutarate 5-dioxygenase 3	IPI00030255	85 kDa		0% (0.7)	unknown	26	50
131	TRUE	FALSE	Gene_Symbol=LAMC1 Laminin subunit gamma-1	IPI00298281	178 kDa		0% (1.1)	unknown	38	45
132	TRUE	FALSE	Gene_Symbol=HNRNPA2B1 Isoform B1 of Heterogeneous nuclear ribonucleoproteins A2/B1	IPI00396378 (+1)	37 kDa		95% (2.2)	unknown	41	24
133	TRUE	FALSE	Gene_Symbol=TPM3 Isoform 2 of Tropomyosin alpha-3 chain	IPI00218319	29 kDa	TRUE	0% (1.8)	unknown	44	31
134	TRUE	FALSE	Gene_Symbol=GARS Glycyl-tRNA synthetase	IPI00783097 (+1)	83 kDa		0% (0.8)	unknown	31	52
135	TRUE	FALSE	Gene_Symbol=STIP1 Stress-induced-phosphoprotein 1	IPI00013894	63 kDa		95% (2.4)	unknown	48	26
136	TRUE	FALSE	Gene_Symbol=NPM1 Isoform 2 of Nucleophosmin	IPI00220740 (+1)	29 kDa		0% (0.9)	unknown	35	49
137	TRUE	FALSE	Gene_Symbol=PCBP1 Poly(rC)-binding protein 1	IPI00016610	37 kDa	TRUE	0% (1.6)	unknown	45	37
138	TRUE	FALSE	Gene_Symbol=HNRNPA1 Isoform A1-B of Heterogeneous nuclear ribonucleoprotein A1	IPI00215965 (+2)	39 kDa		0% (1.1)	unknown	32	38
139	TRUE	FALSE	Gene_Symbol=CCT4;ILK-2 T-complex protein 1 subunit delta	IPI00302927 (+1)	58 kDa	TRUE	0% (1.0)	unknown	31	44
140	TRUE	FALSE	Gene_Symbol=LRPPRC Leucine-rich PPR motif-containing protein, mitochondrial	IPI00783271	158 kDa		0% (0.6)	unknown	23	46
141	TRUE	FALSE	Gene_Symbol=EIF3A Eukaryotic translation initiation factor 3 subunit A	IPI00029012	167 kDa		0% (1.0)	unknown	31	40
142	TRUE	FALSE	Gene_Symbol=COPB1 Coatomer subunit beta	IPI00295851	107 kDa		0% (0.6)	unknown	26	52
143	TRUE	FALSE	Gene_Symbol=- 29 kDa protein	IPI00453476 (+1)	29 kDa	TRUE	0% (1.3)	unknown	33	34
144	TRUE	FALSE	Gene_Symbol=GSN Isoform 1 of Gelsolin	IPI00026314	86 kDa		0% (1.2)	unknown	35	39
145	TRUE	FALSE	Gene_Symbol=MDH1 Malate dehydrogenase, cytoplasmic	IPI00291005 (+1)	36 kDa		0% (1.1)	unknown	29	34
146	TRUE	FALSE	Gene_Symbol=NT5E 5'-nucleotidase	IPI00009456 (+1)	63 kDa		0% (1.0)	unknown	30	40
147	TRUE	FALSE	Gene_Symbol=TGFBI Transforming growth factor-beta-induced protein ig-h3	IPI00018219	75 kDa		95% (0.5)	unknown	20	53
148	TRUE	FALSE	Gene_Symbol=HK1 Isoform 1 of Hexokinase-1	IPI00018246 (+4)	102 kDa	TRUE	0% (0.7)	unknown	26	51
149	TRUE	FALSE	Gene_Symbol=HSPH1 Isoform Beta of Heat shock protein 105 kDa	IPI00218993 (+2)	92 kDa	TRUE	0% (1.9)	unknown	42	30
150	TRUE	FALSE	Gene_Symbol=RAB1B Ras-related protein Rab-1B	IPI00008964 (+1)	22 kDa	TRUE	0% (0.6)	unknown	20	42
151	TRUE	FALSE	Gene_Symbol=YWHAB Isoform Long of 14-3-3 protein beta/alpha	IPI00216318 (+1)	28 kDa	TRUE	0% (1.7)	unknown	36	31
152	TRUE	FALSE	Gene_Symbol=DARS Aspartyl-tRNA synthetase, cytoplasmic	IPI00216951	57 kDa		0% (1.2)	unknown	33	36
153	TRUE	FALSE	Gene_Symbol=SERPINB6 Putative uncharacterized protein DKFZp686I04222	IPI00413451 (+1)	46 kDa	TRUE	0% (1.0)	unknown	34	43
154	TRUE	FALSE	Gene_Symbol=ATP5A1 ATP synthase subunit alpha, mitochondrial	IPI00440493	60 kDa		0% (0.9)	unknown	27	37
155	TRUE	FALSE	Gene_Symbol=BAT1 Isoform 2 of Spliceosome RNA helicase BAT1	IPI00641829 (+1)	51 kDa	TRUE	0% (0.9)	unknown	26	37
156	TRUE	FALSE	Gene_Symbol=CFL1 Cofilin-1	IPI00012011	19 kDa	TRUE	95% (3.9)	unknown	54	18
157	TRUE	FALSE	Gene_Symbol=LAMA5 Laminin subunit alpha-5	IPI00783665	400 kDa		0% (0.6)	unknown	21	43
158	TRUE	FALSE	Gene_Symbol=ALB Putative uncharacterized protein ALB	IPI00022434 (+2)	72 kDa		0% (1.0)	unknown	23	31
159	TRUE	FALSE	Gene_Symbol=TCP1 T-complex protein 1 subunit alpha	IPI00290566	60 kDa		0% (1.5)	unknown	36	32
160	TRUE	FALSE	Gene_Symbol=UBB;UBC;RPS27A ubiquitin and ribosomal protein S27a precursor	IPI00179330 (+18)	18 kDa		0% (1.4)	unknown	31	29
161	TRUE	FALSE	Gene_Symbol=ACTBL2 Beta-actin-like protein 2	IPI00003269	42 kDa	TRUE	0% (0.9)	unknown	10	23
162	TRUE	FALSE	Gene_Symbol=GOT2 Aspartate aminotransferase, mitochondrial	IPI00018206	47 kDa		0% (1.6)	unknown	36	29
163	TRUE	FALSE	Gene_Symbol=ITGB1 Isoform Beta-1A of Integrin beta-1	IPI00217563	88 kDa		0% (1.5)	unknown	34	30
164	TRUE	FALSE	Gene_Symbol=PGM1 Isoform 1 of Phosphoglucomutase-1	IPI00219526	61 kDa		0% (1.7)	unknown	35	26
165	TRUE	FALSE	Gene_Symbol=ARHGDIA Rho GDP-dissociation inhibitor 1	IPI00003815 (+3)	23 kDa		0% (0.7)	unknown	26	48
166	TRUE	FALSE	Gene_Symbol=PDIA6 Isoform 2 of Protein disulfide-isomerase A6	IPI00299571 (+1)	54 kDa		0% (1.2)	unknown	39	41
167	TRUE	FALSE	Gene_Symbol=ACTA1 Actin, alpha skeletal muscle	IPI00021428 (+2)	42 kDa	TRUE	0% (0.8)	unknown	12	27
168	TRUE	FALSE	Gene_Symbol=CAPN1 Calpain-1 catalytic subunit	IPI00011285	82 kDa		0% (1.0)	unknown	23	29
169	TRUE	FALSE	Gene_Symbol=SLC1A5 Neutral amino acid transporter B(0)	IPI00019472	57 kDa		95% (2.1)	unknown	42	26
170	TRUE	FALSE	Gene_Symbol=RPL7P32;RPL7 60S ribosomal protein L7	IPI00030179 (+3)	29 kDa		0% (0.9)	unknown	22	32
171	TRUE	FALSE	Gene_Symbol=VAT1 Synaptic vesicle membrane protein VAT-1 homolog	IPI00156689	42 kDa		0% (1.3)	unknown	36	35
172	TRUE	FALSE	Gene_Symbol=PSAP Isoform Sap-mu-0 of Proactivator polypeptide	IPI00012503 (+4)	58 kDa		95% (3.2)	unknown	40	16
173	TRUE	FALSE	Gene_Symbol=VPS35 Vacuolar protein sorting-associated protein 35	IPI00018931	92 kDa		0% (1.5)	unknown	35	31
174	TRUE	FALSE	Gene_Symbol=ITGA3 Isoform Alpha-3A of Integrin alpha-3	IPI00215995	117 kDa		0% (0.8)	unknown	23	38
175	TRUE	FALSE	Gene_Symbol=CAD CAD protein	IPI00301263 (+1)	243 kDa		0% (0.8)	unknown	22	38
176	TRUE	FALSE	Gene_Symbol=AP2B1 Isoform 1 of AP-2 complex subunit beta-1	IPI00784156 (+2)	105 kDa	TRUE	0% (1.4)	unknown	30	28
177	TRUE	FALSE	Gene_Symbol=RPL5 60S ribosomal protein L5	IPI00000494	34 kDa		0% (0.8)	unknown	23	36
178	TRUE	FALSE	Gene_Symbol=VARS Valyl-tRNA synthetase	IPI00000873 (+1)	140 kDa		0% (0.6)	unknown	17	38
179	TRUE	FALSE	Gene_Symbol=ILF2 Interleukin enhancer-binding factor 2	IPI00005198	43 kDa		0% (1.9)	unknown	43	30
180	TRUE	FALSE	Gene_Symbol=RPS2 40S ribosomal protein S2	IPI00013485 (+1)	31 kDa		95% (0.4)	unknown	14	41
181	TRUE	FALSE	Gene_Symbol=CCT7 T-complex protein 1 subunit eta	IPI00018465	59 kDa		0% (0.7)	unknown	22	39
182	TRUE	FALSE	Gene_Symbol=CALR Calreticulin	IPI00020599	48 kDa		0% (1.6)	unknown	30	24
183	TRUE	FALSE	Gene_Symbol=VDAC1 Voltage-dependent anion-selective channel protein 1	IPI00216308	31 kDa	TRUE	0% (0.6)	unknown	21	42
184	TRUE	FALSE	Gene_Symbol=HADHA Trifunctional enzyme subunit alpha, mitochondrial	IPI00031522	83 kDa		0% (0.5)	unknown	17	43
185	TRUE	FALSE	Gene_Symbol=AP2A1 Isoform B of AP-2 complex subunit alpha-1	IPI00256684 (+2)	105 kDa	TRUE	0% (0.8)	unknown	20	31
186	TRUE	FALSE	Gene_Symbol=ARCN1 Coatomer subunit delta variant 2	IPI00298520 (+1)	62 kDa		0% (1.3)	unknown	31	31
187	TRUE	FALSE	Gene_Symbol=NAMPT Isoform 1 of Nicotinamide phosphoribosyltransferase	IPI00018873	56 kDa		0% (1.0)	unknown	21	26
188	TRUE	FALSE	Gene_Symbol=ACAT1 Acetyl-CoA acetyltransferase, mitochondrial	IPI00030363	45 kDa		0% (1.0)	unknown	27	34
189	TRUE	FALSE	Gene_Symbol=HIST1H1C Histone H1.2	IPI00217465	21 kDa		0% (1.3)	unknown	30	31
190	TRUE	FALSE	Gene_Symbol=LTA4H Isoform 1 of Leukotriene A-4 hydrolase	IPI00219077	69 kDa		0% (2.0)	unknown	35	23
191	TRUE	FALSE	Gene_Symbol=MVP Major vault protein	IPI00000105	99 kDa		0% (1.1)	unknown	28	32
192	TRUE	FALSE	Gene_Symbol=PSMD2 26S proteasome non-ATPase regulatory subunit 2	IPI00012268	100 kDa		0% (0.8)	unknown	14	22
193	TRUE	FALSE	Gene_Symbol=HEXB Beta-hexosaminidase subunit beta	IPI00012585	63 kDa		0% (0.9)	unknown	24	35
194	TRUE	FALSE	Gene_Symbol=UGGT1 Isoform 1 of UDP-glucose:glycoprotein glucosyltransferase 1	IPI00024466 (+1)	177 kDa		0% (0.6)	unknown	20	43
195	TRUE	FALSE	Gene_Symbol=RPS8 40S ribosomal protein S8	IPI00216587	24 kDa		0% (0.8)	unknown	23	39
196	TRUE	FALSE	Gene_Symbol=FAM129B Niban-like protein 1	IPI00456750 (+1)	83 kDa		0% (1.1)	unknown	26	31
197	TRUE	FALSE	Gene_Symbol=VDAC2 Isoform 2 of Voltage-dependent anion-selective channel protein 2	IPI00024145 (+4)	30 kDa		0% (0.6)	unknown	20	42
198	TRUE	FALSE	Gene_Symbol=RPL7A 60S ribosomal protein L7a	IPI00299573	30 kDa		95% (0.4)	unknown	16	47
199	TRUE	FALSE	Gene_Symbol=NAP1L1 Nucleosome assembly protein 1-like 1	IPI00023860 (+2)	45 kDa	TRUE	0% (1.5)	unknown	27	23
200	TRUE	FALSE	Gene_Symbol=HEXA cDNA FLJ53927, highly similar to Beta-hexosaminidase alpha chain	IPI00027851 (+1)	62 kDa		0% (1.4)	unknown	29	26
201	TRUE	FALSE	Gene_Symbol=CKAP4 Isoform 1 of Cytoskeleton-associated protein 4	IPI00141318 (+3)	66 kDa		0% (0.7)	unknown	20	36
202	TRUE	FALSE	Gene_Symbol=RPS3A 40S ribosomal protein S3a	IPI00419880	30 kDa		0% (0.9)	unknown	22	31
203	TRUE	FALSE	Gene_Symbol=TALDO1 Transaldolase	IPI00744692	38 kDa		0% (1.3)	unknown	27	27
204	TRUE	FALSE	Gene_Symbol=EEF1D eukaryotic translation elongation factor 1 delta isoform 4	IPI00064086	29 kDa	TRUE	0% (1.1)	unknown	31	36
205	TRUE	FALSE	Gene_Symbol=TUBB6 cDNA FLJ52712, highly similar to Tubulin beta-6 chain	IPI00908469	47 kDa	TRUE	0% (0.7)	unknown	24	40
206	TRUE	FALSE	Gene_Symbol=AHCY Adenosylhomocysteinase	IPI00012007	48 kDa		0% (0.7)	unknown	19	37
207	TRUE	FALSE	Gene_Symbol=KIF5B Kinesin-1 heavy chain	IPI00012837	110 kDa		0% (1.2)	unknown	24	25
208	TRUE	FALSE	Gene_Symbol=SEPT11 cDNA FLJ53374, highly similar to Septin-11	IPI00019376	51 kDa	TRUE	0% (1.3)	unknown	31	32
209	TRUE	FALSE	Gene_Symbol=RUVBL1 Isoform 1 of RuvB-like 1	IPI00021187	50 kDa		0% (0.9)	unknown	23	35
210	TRUE	FALSE	Gene_Symbol=RPS4X 40S ribosomal protein S4, X isoform	IPI00217030	30 kDa		0% (0.8)	unknown	22	36
211	TRUE	FALSE	Gene_Symbol=CYB5R3 cDNA FLJ56301, highly similar to NADH-cytochrome b5 reductase	IPI00328415 (+2)	38 kDa		95% (0.5)	unknown	17	45
212	TRUE	FALSE	Gene_Symbol=GLB1 Isoform 1 of Beta-galactosidase	IPI00441344 (+3)	76 kDa		0% (0.5)	unknown	15	37
213	TRUE	FALSE	Gene_Symbol=CBR1 Carbonyl reductase [NADPH] 1	IPI00295386	30 kDa	TRUE	95% (0.4)	unknown	14	50
214	TRUE	FALSE	Gene_Symbol=GLOD4 Uncharacterized protein C17orf25	IPI00007102 (+2)	55 kDa		0% (0.9)	unknown	24	35
215	TRUE	FALSE	Gene_Symbol=GBA cDNA FLJ56157, highly similar to Glucosylceramidase	IPI00021807 (+1)	69 kDa		0% (1.5)	unknown	26	23
216	TRUE	FALSE	Gene_Symbol=DAG1 Dystroglycan	IPI00028911	97 kDa		0% (1.1)	unknown	31	35
217	TRUE	FALSE	Gene_Symbol=SERPINH1 Serpin H1	IPI00032140 (+1)	46 kDa		0% (1.1)	unknown	28	33
218	TRUE	FALSE	Gene_Symbol=XPO1 Exportin-1	IPI00298961 (+1)	123 kDa		95% (0.5)	unknown	15	42
219	TRUE	FALSE	Gene_Symbol=GNAI2 Isoform 1 of Guanine nucleotide-binding protein G(i), alpha-2 subunit	IPI00748145	40 kDa	TRUE	0% (0.9)	unknown	21	29
220	TRUE	FALSE	Gene_Symbol=NP cDNA FLJ25678 fis, clone TST04067, highly similar to PURINE NUCLEOSIDE PHOSPHORYLASE	IPI00017672	33 kDa		0% (0.6)	unknown	17	37
221	TRUE	FALSE	Gene_Symbol=APLP2 Isoform 1 of Amyloid-like protein 2	IPI00031030	87 kDa	TRUE	95% (2.1)	unknown	29	18
222	TRUE	FALSE	Gene_Symbol=HNRNPC Isoform C1 of Heterogeneous nuclear ribonucleoproteins C1/C2	IPI00216592 (+3)	32 kDa		0% (1.6)	unknown	35	28
223	TRUE	FALSE	Gene_Symbol=COPB2 Coatomer subunit beta'	IPI00220219	102 kDa		0% (1.2)	unknown	25	28
224	TRUE	FALSE	Gene_Symbol=ASAH1 Isoform 1 of Acid ceramidase	IPI00013698 (+1)	45 kDa		0% (0.9)	unknown	21	29
225	TRUE	FALSE	Gene_Symbol=CTSA Lysosomal protective protein	IPI00021794 (+1)	54 kDa		0% (1.0)	unknown	24	32
226	TRUE	FALSE	Gene_Symbol=CARS cysteinyl-tRNA synthetase isoform c	IPI00027443 (+3)	95 kDa		0% (1.7)	unknown	28	22
227	TRUE	FALSE	Gene_Symbol=SND1 Staphylococcal nuclease domain-containing protein 1	IPI00140420	102 kDa		0% (0.6)	unknown	17	35
228	TRUE	FALSE	Gene_Symbol=HIST1H4L;HIST1H4K;HIST2H4B;HIST1H4B;HIST4H4;HIST2H4A;HIST1H4E;HIST1H4H;HIST1H4J;HIST1H4A;HIST1H4I;HIST1H4C;HIST1H4D;HIST1H4F Histone H4	IPI00453473	11 kDa		0% (1.6)	unknown	30	24
229	TRUE	FALSE	Gene_Symbol=GOT1 Aspartate aminotransferase, cytoplasmic	IPI00219029	46 kDa		0% (1.0)	unknown	20	26
230	TRUE	FALSE	Gene_Symbol=HNRNPH1 Heterogeneous nuclear ribonucleoprotein H	IPI00013881 (+1)	49 kDa	TRUE	0% (1.3)	unknown	32	31
231	TRUE	FALSE	Gene_Symbol=GLUD1 Glutamate dehydrogenase 1, mitochondrial	IPI00016801	61 kDa		0% (1.2)	unknown	24	25
232	TRUE	FALSE	Gene_Symbol=ERP29 Endoplasmic reticulum protein ERp29	IPI00024911	29 kDa		0% (1.2)	unknown	24	27
233	TRUE	FALSE	Gene_Symbol=KRT19 Keratin, type I cytoskeletal 19	IPI00479145	44 kDa	TRUE	0% (1.0)	unknown	21	30
234	TRUE	FALSE	Gene_Symbol=RARS Isoform Complexed of Arginyl-tRNA synthetase, cytoplasmic	IPI00004860	75 kDa		0% (1.4)	unknown	30	28
235	TRUE	FALSE	Gene_Symbol=ESYT1 Isoform 1 of Extended synaptotagmin-1	IPI00022143 (+1)	123 kDa		95% (0.4)	unknown	13	47
236	TRUE	FALSE	Gene_Symbol=RNH1 Ribonuclease inhibitor	IPI00550069	50 kDa		0% (1.3)	unknown	31	32
237	TRUE	FALSE	Gene_Symbol=RPL4 60S ribosomal protein L4	IPI00003918 (+1)	48 kDa		95% (0.2)	unknown	6	39
238	TRUE	FALSE	Gene_Symbol=SLC2A1 Solute carrier family 2, facilitated glucose transporter member 1	IPI00220194 (+2)	54 kDa		0% (1.5)	unknown	33	29
239	TRUE	FALSE	Gene_Symbol=IPO7 Importin-7	IPI00007402	120 kDa		0% (1.1)	unknown	22	26
240	TRUE	FALSE	Gene_Symbol=YWHAQ 14-3-3 protein theta	IPI00018146	28 kDa	TRUE	0% (1.7)	unknown	29	26
241	TRUE	FALSE	Gene_Symbol=PRMT1 HMT1 hnRNP methyltransferase-like 2 isoform 1	IPI00018522 (+4)	42 kDa		0% (1.2)	unknown	25	26
242	TRUE	FALSE	Gene_Symbol=CTSB Cathepsin B	IPI00295741 (+1)	38 kDa		0% (1.1)	unknown	21	25
243	TRUE	FALSE	Gene_Symbol=PCSK9 Proprotein convertase subtilisin/kexin type 9	IPI00387168	74 kDa		95% (0.5)	unknown	14	39
244	TRUE	FALSE	Gene_Symbol=HLA-B HLA class I histocompatibility antigen, B-40 alpha chain	IPI00746105	41 kDa	TRUE	0% (1.1)	unknown	24	30
245	TRUE	FALSE	Gene_Symbol=SEPT2 Septin-2	IPI00014177 (+1)	41 kDa		0% (0.7)	unknown	20	35
246	TRUE	FALSE	Gene_Symbol=PLAT Isoform 1 of Tissue-type plasminogen activator	IPI00019590 (+1)	63 kDa		0% (1.7)	unknown	32	25
247	TRUE	FALSE	Gene_Symbol=XRCC6 ATP-dependent DNA helicase 2 subunit 1	IPI00644712	70 kDa		95% (2.0)	unknown	30	19
248	TRUE	FALSE	Gene_Symbol=DDX3X ATP-dependent RNA helicase DDX3X	IPI00215637	73 kDa		0% (1.1)	unknown	22	27
249	TRUE	FALSE	Gene_Symbol=PYGB Glycogen phosphorylase, brain form	IPI00004358	97 kDa	TRUE	0% (1.3)	unknown	23	23
250	TRUE	FALSE	Gene_Symbol=GFPT1 Isoform 1 of Glucosamine--fructose-6-phosphate aminotransferase [isomerizing] 1	IPI00217952 (+1)	79 kDa	TRUE	0% (1.3)	unknown	26	27
251	TRUE	FALSE	Gene_Symbol=ILF3 Isoform 5 of Interleukin enhancer-binding factor 3	IPI00219330 (+5)	75 kDa		95% (2.4)	unknown	30	16
252	TRUE	FALSE	Gene_Symbol=COL6A1 Collagen alpha-1(VI) chain	IPI00291136	109 kDa		0% (1.1)	unknown	20	24
253	TRUE	FALSE	Gene_Symbol=FAM49B Protein FAM49B	IPI00303318	37 kDa		0% (1.2)	unknown	27	29
254	TRUE	FALSE	Gene_Symbol=PGD 6-phosphogluconate dehydrogenase, decarboxylating	IPI00219525	53 kDa		0% (1.6)	unknown	24	20
255	TRUE	FALSE	Gene_Symbol=TUBB3 Tubulin beta-3 chain	IPI00013683	50 kDa	TRUE	0% (0.7)	unknown	23	36
256	TRUE	FALSE	Gene_Symbol=CCT5 T-complex protein 1 subunit epsilon	IPI00010720	60 kDa	TRUE	0% (1.6)	unknown	24	20
257	TRUE	FALSE	Gene_Symbol=GNS N-acetylglucosamine-6-sulfatase	IPI00012102 (+1)	62 kDa		0% (0.9)	unknown	20	28
258	TRUE	FALSE	Gene_Symbol=SFRS1 Isoform ASF-1 of Splicing factor, arginine/serine-rich 1	IPI00215884 (+2)	28 kDa		0% (0.8)	unknown	16	26
259	TRUE	FALSE	Gene_Symbol=PHB2 Prohibitin-2	IPI00027252	33 kDa		0% (0.8)	unknown	19	31
260	TRUE	FALSE	Gene_Symbol=XRCC5 ATP-dependent DNA helicase 2 subunit 2	IPI00220834	83 kDa		0% (1.8)	unknown	24	17
261	TRUE	FALSE	Gene_Symbol=CYR61 Protein CYR61	IPI00299219 (+1)	42 kDa		95% (0.5)	unknown	10	28
262	TRUE	FALSE	Gene_Symbol=XPNPEP1 X-prolyl aminopeptidase (Aminopeptidase P) 1, soluble	IPI00645898 (+1)	62 kDa		0% (0.8)	unknown	19	30
263	TRUE	FALSE	Gene_Symbol=PPP2R1A Serine/threonine-protein phosphatase 2A 65 kDa regulatory subunit A alpha isoform	IPI00554737 (+1)	65 kDa		0% (1.6)	unknown	21	17
264	TRUE	FALSE	Gene_Symbol=ICAM1 Intercellular adhesion molecule 1	IPI00008494 (+1)	58 kDa	TRUE	0% (1.2)	unknown	25	26
265	TRUE	FALSE	Gene_Symbol=TIMP1 Metalloproteinase inhibitor 1	IPI00032292 (+1)	23 kDa		0% (0.5)	unknown	13	32
266	TRUE	FALSE	Gene_Symbol=PCBP2 poly(rC) binding protein 2 isoform b	IPI00012066 (+7)	38 kDa	TRUE	0% (1.0)	unknown	14	24
267	TRUE	FALSE	Gene_Symbol=EEF1B2 Elongation factor 1-beta	IPI00178440	25 kDa	TRUE	0% (1.3)	unknown	25	25
268	TRUE	FALSE	Gene_Symbol=PSMC3 26S protease regulatory subunit 6A	IPI00018398	49 kDa		0% (1.0)	unknown	18	24
269	TRUE	FALSE	Gene_Symbol=AARS Alanyl-tRNA synthetase, cytoplasmic	IPI00027442	107 kDa		0% (0.7)	unknown	17	31
270	TRUE	FALSE	Gene_Symbol=PSMA6 Proteasome subunit alpha type-6	IPI00029623	27 kDa		0% (1.4)	unknown	25	24
271	TRUE	FALSE	Gene_Symbol=CYFIP1 Isoform 1 of Cytoplasmic FMR1-interacting protein 1	IPI00644231	145 kDa		95% (0.4)	unknown	10	32
272	TRUE	FALSE	Gene_Symbol=HNRNPR Heterogeneous nuclear ribonucleoprotein R	IPI00012074 (+2)	71 kDa	TRUE	0% (1.1)	unknown	24	28
273	TRUE	FALSE	Gene_Symbol=PTRF Isoform 1 of Polymerase I and transcript release factor	IPI00176903 (+1)	43 kDa		0% (0.9)	unknown	20	30
274	TRUE	FALSE	Gene_Symbol=PAICS Multifunctional protein ADE2	IPI00217223	50 kDa		0% (1.1)	unknown	19	23
275	TRUE	FALSE	Gene_Symbol=ANXA4 annexin IV	IPI00793199 (+1)	36 kDa		95% (0.5)	unknown	13	37
276	TRUE	FALSE	Gene_Symbol=HIST2H2BE Histone H2B type 2-E	IPI00003935 (+4)	14 kDa	TRUE	0% (1.1)	unknown	20	23
277	TRUE	FALSE	Gene_Symbol=EFTUD2 116 kDa U5 small nuclear ribonucleoprotein component	IPI00003519 (+1)	109 kDa	TRUE	0% (0.8)	unknown	18	27
278	TRUE	FALSE	Gene_Symbol=CAPZB cDNA FLJ60094, highly similar to F-actin capping protein subunit beta	IPI00218782 (+1)	37 kDa		0% (0.8)	unknown	16	27
279	TRUE	FALSE	Gene_Symbol=PRKDC Isoform 1 of DNA-dependent protein kinase catalytic subunit	IPI00296337 (+1)	469 kDa		0% (0.5)	unknown	13	33
280	TRUE	FALSE	Gene_Symbol=S100A11 Protein S100-A11	IPI00013895	12 kDa		0% (1.5)	unknown	27	23
281	TRUE	FALSE	Gene_Symbol=WARS Tryptophanyl-tRNA synthetase, cytoplasmic	IPI00295400	53 kDa		0% (0.7)	unknown	16	29
282	TRUE	FALSE	Gene_Symbol=LAMB2 Laminin subunit beta-2	IPI00296922	196 kDa		0% (1.5)	unknown	23	20
283	TRUE	FALSE	Gene_Symbol=PCNA Proliferating cell nuclear antigen	IPI00021700	29 kDa		0% (0.6)	unknown	13	29
284	TRUE	FALSE	Gene_Symbol=TUFM Tu translation elongation factor, mitochondrial precursor	IPI00027107	50 kDa		0% (1.2)	unknown	17	18
285	TRUE	FALSE	Gene_Symbol=PEPD Xaa-Pro dipeptidase	IPI00257882	55 kDa		0% (1.6)	unknown	27	22
286	TRUE	FALSE	Gene_Symbol=RNPEP Aminopeptidase B	IPI00642211	73 kDa		0% (1.3)	unknown	18	18
287	TRUE	FALSE	Gene_Symbol=ALDOC Fructose-bisphosphate aldolase	IPI00418262	48 kDa	TRUE	0% (1.9)	unknown	31	21
288	TRUE	FALSE	Gene_Symbol=LARS Leucyl-tRNA synthetase, cytoplasmic	IPI00103994 (+1)	134 kDa		0% (0.6)	unknown	13	27
289	TRUE	FALSE	Gene_Symbol=PSMD11 Proteasome 26S non-ATPase subunit 11 variant (Fragment)	IPI00105598	48 kDa		0% (1.2)	unknown	22	24
290	TRUE	FALSE	Gene_Symbol=IPO9 Importin-9	IPI00185146	116 kDa		0% (0.7)	unknown	15	27
291	TRUE	FALSE	Gene_Symbol=RPL13 60S ribosomal protein L13	IPI00465361	24 kDa		0% (0.5)	unknown	12	29
292	TRUE	FALSE	Gene_Symbol=ACTR2 Actin-related protein 2	IPI00005159	45 kDa	TRUE	0% (0.9)	unknown	19	26
293	TRUE	FALSE	Gene_Symbol=RUVBL2 RuvB-like 2	IPI00009104	51 kDa		0% (1.3)	unknown	21	21
294	TRUE	FALSE	Gene_Symbol=PSMD3 26S proteasome non-ATPase regulatory subunit 3	IPI00011603	61 kDa		0% (1.1)	unknown	19	22
295	TRUE	FALSE	Gene_Symbol=PLOD1 cDNA, FLJ79184, highly similar to Procollagen-lysine, 2-oxoglutarate 5-dioxygenase 1	IPI00027192 (+1)	88 kDa		95% (0.5)	unknown	13	36
296	TRUE	FALSE	Gene_Symbol=CNDP2 Cytosolic non-specific dipeptidase	IPI00177728	53 kDa		0% (1.2)	unknown	19	20
297	TRUE	FALSE	Gene_Symbol=COL12A1 Isoform 4 of Collagen alpha-1(XII) chain	IPI00302944 (+1)	325 kDa		95% (0.2)	unknown	6	36
298	TRUE	FALSE	Gene_Symbol=HNRNPU Isoform Short of Heterogeneous nuclear ribonucleoprotein U	IPI00479217 (+3)	89 kDa		95% (2.5)	unknown	19	10
299	TRUE	FALSE	Gene_Symbol=CLU Isoform 1 of Clusterin	IPI00291262 (+2)	52 kDa		0% (1.3)	unknown	25	25
300	TRUE	FALSE	Gene_Symbol=NACA Nascent polypeptide-associated complex subunit alpha	IPI00023748 (+2)	23 kDa		0% (0.9)	unknown	21	29
301	TRUE	FALSE	Gene_Symbol=DDX21 Isoform 1 of Nucleolar RNA helicase 2	IPI00015953 (+1)	87 kDa	TRUE	0% (0.7)	unknown	11	20
302	TRUE	FALSE	Gene_Symbol=RPL6 60S ribosomal protein L6	IPI00329389 (+2)	33 kDa		95% (0.3)	unknown	8	34
303	TRUE	FALSE	Gene_Symbol=LAMP2 Isoform LAMP-2A of Lysosome-associated membrane glycoprotein 2	IPI00009030 (+3)	45 kDa		0% (1.1)	unknown	22	27
304	TRUE	FALSE	Gene_Symbol=EHD1 EH domain-containing protein 1	IPI00017184	61 kDa	TRUE	95% (2.5)	unknown	23	12
305	TRUE	FALSE	Gene_Symbol=SERPINB1 Leukocyte elastase inhibitor	IPI00027444	43 kDa	TRUE	0% (1.2)	unknown	21	24
306	TRUE	FALSE	Gene_Symbol=LCN2 Neutrophil gelatinase-associated lipocalin	IPI00299547 (+1)	23 kDa		0% (0.6)	unknown	13	29
307	TRUE	FALSE	Gene_Symbol=CLSTN1 Isoform 2 of Calsyntenin-1 (Fragment)	IPI00007257 (+2)	109 kDa		0% (0.8)	unknown	17	26
308	TRUE	FALSE	Gene_Symbol=PSMD6 26S proteasome non-ATPase regulatory subunit 6	IPI00014151	46 kDa		0% (0.8)	unknown	13	22
309	TRUE	FALSE	Gene_Symbol=SF3B3 Isoform 1 of Splicing factor 3B subunit 3	IPI00300371	136 kDa		0% (1.2)	unknown	24	25
310	TRUE	FALSE	Gene_Symbol=PSMD13 HSPC027	IPI00549672	43 kDa	TRUE	0% (0.7)	unknown	16	28
311	TRUE	FALSE	Gene_Symbol=KRT18 Keratin, type I cytoskeletal 18	IPI00554788	48 kDa	TRUE	0% (1.0)	unknown	19	24
312	TRUE	FALSE	Gene_Symbol=RAN;RANP1 GTP-binding nuclear protein Ran	IPI00643041 (+3)	24 kDa		0% (0.6)	unknown	10	20
313	TRUE	FALSE	Gene_Symbol=GCN1L1 Translational activator GCN1	IPI00001159	293 kDa		95% (0.2)	unknown	5	36
314	TRUE	FALSE	Gene_Symbol=SLC25A3 Isoform A of Phosphate carrier protein, mitochondrial	IPI00022202 (+3)	40 kDa		0% (0.6)	unknown	11	22
315	TRUE	FALSE	Gene_Symbol=PHB Prohibitin	IPI00017334	30 kDa		0% (0.6)	unknown	13	30
316	TRUE	FALSE	Gene_Symbol=DPP3 Isoform 1 of Dipeptidyl-peptidase 3	IPI00020672	83 kDa		0% (1.7)	unknown	24	18
317	TRUE	FALSE	Gene_Symbol=PSMD1 Isoform 1 of 26S proteasome non-ATPase regulatory subunit 1	IPI00299608 (+1)	106 kDa		0% (0.6)	unknown	11	25
318	TRUE	FALSE	Gene_Symbol=VPS26A Vacuolar protein sorting-associated protein 26A	IPI00411426	38 kDa	TRUE	0% (1.8)	unknown	22	16
319	TRUE	FALSE	Gene_Symbol=RPS6 40S ribosomal protein S6	IPI00021840	29 kDa		0% (0.7)	unknown	11	20
320	TRUE	FALSE	Gene_Symbol=TUBA1B cDNA FLJ60097, highly similar to Tubulin alpha-ubiquitous chain	IPI00792677 (+1)	46 kDa	TRUE	0% (0.8)	unknown	19	23
321	TRUE	FALSE	Gene_Symbol=APP Isoform APP770 of Amyloid beta A4 protein (Fragment)	IPI00006608 (+4)	87 kDa	TRUE	0% (2.0)	unknown	23	15
322	TRUE	FALSE	Gene_Symbol=PPP2CA Serine/threonine-protein phosphatase 2A catalytic subunit alpha isoform	IPI00008380	36 kDa	TRUE	0% (0.9)	unknown	18	25
323	TRUE	FALSE	Gene_Symbol=ACTR3 Actin-related protein 3	IPI00028091	47 kDa		0% (1.6)	unknown	19	15
324	TRUE	FALSE	Gene_Symbol=CPNE1 Copine-1	IPI00018452 (+2)	59 kDa		0% (1.3)	unknown	11	11
325	TRUE	FALSE	Gene_Symbol=DHX15 Putative pre-mRNA-splicing factor ATP-dependent RNA helicase DHX15	IPI00396435	91 kDa		0% (0.9)	unknown	19	28
326	TRUE	FALSE	Gene_Symbol=MAP1B Microtubule-associated protein 1B	IPI00008868	271 kDa		0% (0.6)	unknown	13	27
327	TRUE	FALSE	Gene_Symbol=RPN1 Dolichyl-diphosphooligosaccharide--protein glycosyltransferase subunit 1 precursor	IPI00025874	73 kDa		0% (1.0)	unknown	16	21
328	TRUE	FALSE	Gene_Symbol=NEU1 Sialidase-1	IPI00029817	45 kDa		0% (0.9)	unknown	16	22
329	TRUE	FALSE	Gene_Symbol=SARS Seryl-tRNA synthetase, cytoplasmic	IPI00220637 (+1)	59 kDa		95% (0.4)	unknown	7	22
330	TRUE	FALSE	Gene_Symbol=OLA1 Isoform 1 of Obg-like ATPase 1	IPI00290416 (+1)	45 kDa		0% (1.0)	unknown	17	23
331	TRUE	FALSE	Gene_Symbol=DDB1;LOC100290337 DNA damage-binding protein 1	IPI00293464	127 kDa		0% (1.1)	unknown	13	15
332	TRUE	FALSE	Gene_Symbol=PSMA4 Proteasome subunit alpha type-4	IPI00299155	29 kDa		0% (1.2)	unknown	17	18
333	TRUE	FALSE	Gene_Symbol=EIF3B Isoform 1 of Eukaryotic translation initiation factor 3 subunit B	IPI00396370 (+1)	92 kDa		0% (0.9)	unknown	11	16
334	TRUE	FALSE	Gene_Symbol=EZR Ezrin	IPI00843975 (+1)	69 kDa	TRUE	0% (0.8)	unknown	11	18
335	TRUE	FALSE	Gene_Symbol=SRPX Isoform 2 of Sushi repeat-containing protein SRPX	IPI00215899 (+3)	50 kDa		95% (0.4)	unknown	11	32
336	TRUE	FALSE	Gene_Symbol=PSMD5 26S proteasome non-ATPase regulatory subunit 5	IPI00002134 (+1)	56 kDa		0% (1.9)	unknown	23	16
337	TRUE	FALSE	Gene_Symbol=STOML2 Stomatin-like protein 2	IPI00334190 (+1)	39 kDa		0% (0.7)	unknown	15	28
338	TRUE	FALSE	Gene_Symbol=CACYBP Isoform 1 of Calcyclin-binding protein	IPI00395627	26 kDa		0% (1.1)	unknown	16	19
339	TRUE	FALSE	Gene_Symbol=KPNA2 Importin subunit alpha-2	IPI00002214 (+1)	58 kDa		0% (0.7)	unknown	14	26
340	TRUE	FALSE	Gene_Symbol=ST13 Hsc70-interacting protein	IPI00032826 (+1)	41 kDa	TRUE	95% (2.4)	unknown	22	12
341	TRUE	FALSE	Gene_Symbol=NAPA Alpha-soluble NSF attachment protein	IPI00009253	33 kDa		0% (1.4)	unknown	20	18
342	TRUE	FALSE	Gene_Symbol=CTSL1 Cathepsin L1	IPI00012887	38 kDa		0% (0.8)	unknown	12	20
343	TRUE	FALSE	Gene_Symbol=PSMA7 Isoform 1 of Proteasome subunit alpha type-7	IPI00024175	28 kDa		0% (0.6)	unknown	13	26
344	TRUE	FALSE	Gene_Symbol=QARS cDNA FLJ75085, highly similar to Homo sapiens glutaminyl-tRNA synthetase (QARS), mRNA	IPI00026665 (+3)	90 kDa		0% (1.0)	unknown	13	17
345	TRUE	FALSE	Gene_Symbol=PGLS 6-phosphogluconolactonase	IPI00029997	28 kDa		0% (0.9)	unknown	14	20
346	TRUE	FALSE	Gene_Symbol=TXNDC5;MUTED Thioredoxin domain-containing protein 5	IPI00171438 (+2)	48 kDa		0% (0.9)	unknown	11	16
347	TRUE	FALSE	Gene_Symbol=EIF2S1 Eukaryotic translation initiation factor 2 subunit 1	IPI00219678	36 kDa		0% (1.0)	unknown	15	19
348	TRUE	FALSE	Gene_Symbol=FDPS Farnesyl pyrophosphate synthetase	IPI00914566 (+1)	48 kDa		0% (0.9)	unknown	13	19
349	TRUE	FALSE	Gene_Symbol=C8orf62 Phosphoserine aminotransferase	IPI00001734 (+2)	45 kDa		95% (2.4)	unknown	20	11
350	TRUE	FALSE	Gene_Symbol=DPYSL2 Dihydropyrimidinase-related protein 2	IPI00257508	62 kDa		0% (1.3)	unknown	15	15
351	TRUE	FALSE	Gene_Symbol=PARP1 Poly [ADP-ribose] polymerase 1	IPI00449049	113 kDa		0% (1.3)	unknown	18	18
352	TRUE	FALSE	Gene_Symbol=RAB7A Ras-related protein Rab-7a	IPI00016342	23 kDa		0% (0.8)	unknown	15	23
353	TRUE	FALSE	Gene_Symbol=HNRNPAB Isoform 2 of Heterogeneous nuclear ribonucleoprotein A/B	IPI00334587 (+2)	36 kDa	TRUE	0% (1.6)	unknown	17	16
354	TRUE	FALSE	Gene_Symbol=LRRC59 Leucine-rich repeat-containing protein 59	IPI00396321	35 kDa		0% (0.9)	unknown	10	14
355	TRUE	FALSE	Gene_Symbol=RPL18 60S ribosomal protein L18	IPI00215719	22 kDa		95% (0.4)	unknown	10	31
356	TRUE	FALSE	Gene_Symbol=ARPC2 Actin-related protein 2/3 complex subunit 2	IPI00005161	34 kDa		0% (0.9)	unknown	11	16
357	TRUE	FALSE	Gene_Symbol=MARS Methionyl-tRNA synthetase, cytoplasmic	IPI00008240	101 kDa		95% (0.5)	unknown	10	28
358	TRUE	FALSE	Gene_Symbol=PPA1 Inorganic pyrophosphatase	IPI00015018	33 kDa	TRUE	0% (1.4)	unknown	15	14
359	TRUE	FALSE	Gene_Symbol=PSME1 Proteasome activator complex subunit 1	IPI00479722	29 kDa		0% (1.8)	unknown	19	14
360	TRUE	FALSE	Gene_Symbol=ASNS Asparagine synthetase [glutamine-hydrolyzing]	IPI00554777 (+1)	64 kDa		0% (1.5)	unknown	16	14
361	TRUE	FALSE	Gene_Symbol=ATP2A2 Isoform SERCA2A of Sarcoplasmic/endoplasmic reticulum calcium ATPase 2	IPI00177817 (+2)	110 kDa		0% (0.5)	unknown	9	22
362	TRUE	FALSE	Gene_Symbol=GSS Glutathione synthetase	IPI00010706	52 kDa		0% (1.5)	unknown	18	16
363	TRUE	FALSE	Gene_Symbol=CAPN2 Calpain-2 catalytic subunit	IPI00289758	80 kDa		0% (1.1)	unknown	15	17
364	TRUE	FALSE	Gene_Symbol=PGM2 Phosphoglucomutase-2	IPI00550364	68 kDa		0% (0.9)	unknown	10	14
365	TRUE	FALSE	Gene_Symbol=CENPF Centromere protein F	IPI00855998	368 kDa		0% (1.3)	unknown	16	16
366	TRUE	FALSE	Gene_Symbol=DLD Dihydrolipoyl dehydrogenase, mitochondrial	IPI00015911 (+1)	54 kDa		0% (1.0)	unknown	12	16
367	TRUE	FALSE	Gene_Symbol=G6PD Isoform Long of Glucose-6-phosphate 1-dehydrogenase	IPI00216008 (+2)	64 kDa		0% (1.5)	unknown	13	11
368	TRUE	FALSE	Gene_Symbol=UCHL3 Ubiquitin carboxyl-terminal hydrolase isozyme L3	IPI00011250	26 kDa		0% (0.8)	unknown	14	23
369	TRUE	FALSE	Gene_Symbol=PLBD2 Putative phospholipase B-like 2	IPI00169285	65 kDa		95% (0.4)	unknown	7	22
370	TRUE	FALSE	Gene_Symbol=CUTA Isoform A of Protein CutA	IPI00034319 (+2)	21 kDa		0% (1.4)	unknown	10	9
371	TRUE	FALSE	Gene_Symbol=TNPO1 transportin 1 isoform 1	IPI00024364 (+1)	102 kDa		0% (1.2)	unknown	18	20
372	TRUE	FALSE	Gene_Symbol=IDH1 Isocitrate dehydrogenase [NADP] cytoplasmic	IPI00027223	47 kDa	TRUE	0% (1.2)	unknown	16	17
373	TRUE	FALSE	Gene_Symbol=SERPINB9 Serpin B9	IPI00032139	42 kDa	TRUE	0% (1.9)	unknown	18	12
374	TRUE	FALSE	Gene_Symbol=PSMA5 Proteasome subunit alpha type-5	IPI00291922	26 kDa		0% (0.6)	unknown	11	24
375	TRUE	FALSE	Gene_Symbol=SEPT9 septin 9 isoform e	IPI00455033 (+5)	48 kDa		0% (0.6)	unknown	8	17
376	TRUE	FALSE	Gene_Symbol=XPO5 Isoform 1 of Exportin-5	IPI00640703 (+1)	136 kDa		95% (0.4)	unknown	8	26
377	TRUE	FALSE	Gene_Symbol=GAPDHS Glyceraldehyde-3-phosphate dehydrogenase, testis-specific	IPI00022430	45 kDa		0% (1.4)	unknown	14	13
378	TRUE	FALSE	Gene_Symbol=PA2G4 Proliferation-associated protein 2G4	IPI00299000 (+1)	44 kDa		0% (1.1)	unknown	13	15
379	TRUE	FALSE	Gene_Symbol=LAP3 Isoform 1 of Cytosol aminopeptidase	IPI00419237 (+1)	56 kDa		0% (1.4)	unknown	14	13
380	TRUE	FALSE	Gene_Symbol=PRDX4 Peroxiredoxin-4	IPI00011937	31 kDa	TRUE	0% (0.8)	unknown	13	19
381	TRUE	FALSE	Gene_Symbol=NRP1 Muscle type neuropilin 1	IPI00165438 (+5)	72 kDa		0% (1.2)	unknown	17	19
382	TRUE	FALSE	Gene_Symbol=ANXA11 cDNA FLJ55482, highly similar to Annexin A11	IPI00414320 (+1)	66 kDa		0% (0.9)	unknown	13	19
383	TRUE	FALSE	Gene_Symbol=CLIC4 Chloride intracellular channel protein 4	IPI00001960	29 kDa		0% (1.6)	unknown	17	14
384	TRUE	FALSE	Gene_Symbol=LAMB1 Laminin subunit beta-1	IPI00013976	198 kDa		0% (0.6)	unknown	6	13
385	TRUE	FALSE	Gene_Symbol=ALCAM Isoform 1 of CD166 antigen	IPI00015102 (+2)	65 kDa		0% (0.7)	unknown	7	13
386	TRUE	FALSE	Gene_Symbol=SEC23A Protein transport protein Sec23A	IPI00017375	86 kDa	TRUE	0% (1.8)	unknown	17	12
387	TRUE	FALSE	Gene_Symbol=PSMC6 26S protease regulatory subunit S10B	IPI00021926 (+1)	44 kDa		0% (0.6)	unknown	9	20
388	TRUE	FALSE	Gene_Symbol=GART Isoform Long of Trifunctional purine biosynthetic protein adenosine-3	IPI00025273	108 kDa		0% (1.1)	unknown	12	14
389	TRUE	FALSE	Gene_Symbol=KIAA0368 KIAA0368 protein	IPI00157790	224 kDa		0% (1.0)	unknown	11	14
390	TRUE	FALSE	Gene_Symbol=PSMD12 26S proteasome non-ATPase regulatory subunit 12	IPI00185374	53 kDa		0% (1.0)	unknown	13	17
391	TRUE	FALSE	Gene_Symbol=PPP1CA Serine/threonine-protein phosphatase PP1-alpha catalytic subunit	IPI00550451	38 kDa	TRUE	0% (0.8)	unknown	10	16
392	TRUE	FALSE	Gene_Symbol=CAPZA1 F-actin-capping protein subunit alpha-1	IPI00005969 (+1)	33 kDa	TRUE	0% (1.1)	unknown	13	16
393	TRUE	FALSE	Gene_Symbol=LGMN Legumain	IPI00293303	49 kDa		95% (0.3)	unknown	6	24
394	TRUE	FALSE	Gene_Symbol=RPS16 40S ribosomal protein S16	IPI00221092	16 kDa		0% (1.3)	unknown	19	19
395	TRUE	FALSE	Gene_Symbol=KARS Lysyl-tRNA synthetase	IPI00014238 (+1)	68 kDa		0% (1.9)	unknown	15	10
396	TRUE	FALSE	Gene_Symbol=DLAT Dihydrolipoyllysine-residue acetyltransferase component of pyruvate dehydrogenase complex, mitochondrial	IPI00021338	69 kDa		0% (1.2)	unknown	11	12
397	TRUE	FALSE	Gene_Symbol=SEC24C Protein transport protein Sec24C	IPI00024661	118 kDa		0% (0.6)	unknown	6	13
398	TRUE	FALSE	Gene_Symbol=GNB1 Guanine nucleotide-binding protein G(I)/G(S)/G(T) subunit beta-1	IPI00026268	37 kDa	TRUE	0% (0.9)	unknown	13	18
399	TRUE	FALSE	Gene_Symbol=GBE1 1,4-alpha-glucan-branching enzyme	IPI00296635	80 kDa		95% (0.5)	unknown	7	19
400	TRUE	FALSE	Gene_Symbol=RAB5C Ras-related protein Rab-5C	IPI00016339	23 kDa	TRUE	0% (0.7)	unknown	12	21
401	TRUE	FALSE	Gene_Symbol=DDX6 Probable ATP-dependent RNA helicase DDX6	IPI00030320	54 kDa		0% (1.3)	unknown	12	12
402	TRUE	FALSE	Gene_Symbol=CTSZ Cathepsin Z	IPI00002745	34 kDa		0% (0.9)	unknown	11	16
403	TRUE	FALSE	Gene_Symbol=HNRNPM Isoform 1 of Heterogeneous nuclear ribonucleoprotein M	IPI00171903 (+1)	78 kDa		0% (1.1)	unknown	13	16
404	TRUE	FALSE	Gene_Symbol=TAGLN2 Transgelin-2	IPI00550363 (+1)	22 kDa		0% (1.0)	unknown	14	19
405	TRUE	FALSE	Gene_Symbol=PARK7 Protein DJ-1	IPI00298547	20 kDa		0% (1.3)	unknown	13	13
406	TRUE	FALSE	Gene_Symbol=EFEMP1 Isoform 1 of EGF-containing fibulin-like extracellular matrix protein 1	IPI00029658 (+4)	55 kDa		0% (0.6)	unknown	10	23
407	TRUE	FALSE	Gene_Symbol=USP14 Ubiquitin carboxyl-terminal hydrolase 14	IPI00219913 (+2)	56 kDa		0% (1.2)	unknown	16	18
408	TRUE	FALSE	Gene_Symbol=IGF2R Cation-independent mannose-6-phosphate receptor	IPI00289819	274 kDa		0% (1.3)	unknown	16	16
409	TRUE	FALSE	Gene_Symbol=ACOT7 Isoform 1 of Cytosolic acyl coenzyme A thioester hydrolase	IPI00010415 (+3)	42 kDa		0% (1.8)	unknown	14	10
410	TRUE	FALSE	Gene_Symbol=MOGS Mannosyl-oligosaccharide glucosidase	IPI00328170 (+1)	92 kDa		0% (0.6)	unknown	9	20
411	TRUE	FALSE	Gene_Symbol=AKR1B1 Aldose reductase	IPI00413641	36 kDa	TRUE	0% (1.3)	unknown	9	9
412	TRUE	FALSE	Gene_Symbol=NUDT5 ADP-sugar pyrophosphatase	IPI00296913 (+1)	24 kDa		0% (1.3)	unknown	14	14
413	TRUE	FALSE	Gene_Symbol=AXL Isoform Long of Tyrosine-protein kinase receptor UFO	IPI00296992 (+1)	98 kDa		95% (2.0)	unknown	17	11
414	TRUE	FALSE	Gene_Symbol=SEMG1 Isoform 1 of Semenogelin-1	IPI00023020 (+1)	52 kDa		0% (0.9)	unknown	14	21
415	TRUE	FALSE	Gene_Symbol=ALDH2 Aldehyde dehydrogenase, mitochondrial	IPI00006663	56 kDa		0% (0.8)	unknown	12	19
416	TRUE	FALSE	Gene_Symbol=DDX5 Probable ATP-dependent RNA helicase DDX5	IPI00017617 (+1)	69 kDa	TRUE	95% (2.0)	unknown	14	9
417	TRUE	FALSE	Gene_Symbol=CFB;C2 cDNA FLJ55673, highly similar to Complement factor B	IPI00019591	141 kDa		0% (0.5)	unknown	8	19
418	TRUE	FALSE	Gene_Symbol=PLS3 Plastin-3	IPI00216694	71 kDa	TRUE	0% (0.9)	unknown	15	14
419	TRUE	FALSE	Gene_Symbol=SNRNP200 Isoform 1 of U5 small nuclear ribonucleoprotein 200 kDa helicase	IPI00420014	245 kDa		0% (0.7)	unknown	9	17
420	TRUE	FALSE	Gene_Symbol=PPIB Peptidyl-prolyl cis-trans isomerase B	IPI00646304	24 kDa		0% (1.2)	unknown	16	17
421	TRUE	FALSE	Gene_Symbol=PTPN1 Tyrosine-protein phosphatase non-receptor type 1	IPI00297261	50 kDa		0% (0.6)	unknown	9	20
422	TRUE	FALSE	Gene_Symbol=ANP32B Isoform 1 of Acidic leucine-rich nuclear phosphoprotein 32 family member B	IPI00007423 (+1)	29 kDa	TRUE	0% (1.3)	unknown	13	13
423	TRUE	FALSE	Gene_Symbol=TPP1 60 kDa protein	IPI00554538 (+1)	60 kDa		0% (1.0)	unknown	11	15
424	TRUE	FALSE	Gene_Symbol=RPL14 Ribosomal protein L14 variant	IPI00555744	24 kDa		0% (0.6)	unknown	8	18
425	TRUE	FALSE	Gene_Symbol=SUMF2 sulfatase modifying factor 2 isoform b precursor	IPI00171412 (+2)	36 kDa		0% (0.8)	unknown	10	16
426	TRUE	FALSE	Gene_Symbol=PRDX3 Thioredoxin-dependent peroxide reductase, mitochondrial	IPI00024919 (+1)	28 kDa		0% (1.4)	unknown	17	16
427	TRUE	FALSE	Gene_Symbol=KRT7 Keratin, type II cytoskeletal 7	IPI00306959 (+2)	51 kDa	TRUE	0% (1.6)	unknown	19	17
428	TRUE	FALSE	Gene_Symbol=GLO1 Lactoylglutathione lyase	IPI00220766	21 kDa		0% (1.8)	unknown	15	11
429	TRUE	FALSE	Gene_Symbol=ACO1 Cytoplasmic aconitate hydratase	IPI00008485	98 kDa		95% (0.3)	unknown	6	24
430	TRUE	FALSE	Gene_Symbol=LTF cDNA FLJ78440, highly similar to Human lactoferrin	IPI00298860 (+2)	78 kDa		0% (0.9)	unknown	11	16
431	TRUE	FALSE	Gene_Symbol=GNPDA1 Glucosamine-6-phosphate isomerase 1	IPI00009305	33 kDa		0% (0.5)	unknown	8	20
432	TRUE	FALSE	Gene_Symbol=EPRS Bifunctional aminoacyl-tRNA synthetase	IPI00013452 (+1)	171 kDa		0% (1.1)	unknown	9	11
433	TRUE	FALSE	Gene_Symbol=IMPDH2 Inosine-5'-monophosphate dehydrogenase 2	IPI00291510 (+1)	56 kDa		0% (0.5)	unknown	6	15
434	TRUE	FALSE	Gene_Symbol=XPOT Exportin-T	IPI00306290	110 kDa		0% (1.4)	unknown	15	14
435	TRUE	FALSE	Gene_Symbol=RBBP7 Histone-binding protein RBBP7	IPI00395865	48 kDa		0% (1.4)	unknown	13	12
436	TRUE	FALSE	Gene_Symbol=DSG2 Desmoglein-2	IPI00028931	122 kDa		0% (1.1)	unknown	12	14
437	TRUE	FALSE	Gene_Symbol=ATP2B4 Isoform XD of Plasma membrane calcium-transporting ATPase 4	IPI00012490 (+7)	138 kDa	TRUE	0% (0.6)	unknown	9	21
438	TRUE	FALSE	Gene_Symbol=UFD1L Isoform Short of Ubiquitin fusion degradation protein 1 homolog	IPI00218292 (+2)	35 kDa		0% (0.9)	unknown	8	11
439	TRUE	FALSE	Gene_Symbol=ELAVL1 cDNA FLJ60076, highly similar to ELAV-like protein 1	IPI00301936 (+1)	39 kDa		0% (1.1)	unknown	14	17
440	TRUE	FALSE	Gene_Symbol=HSPB1 Heat shock protein beta-1	IPI00025512	23 kDa		0% (0.6)	unknown	8	16
441	TRUE	FALSE	Gene_Symbol=SLC25A13 Calcium-binding mitochondrial carrier protein Aralar2	IPI00007084 (+1)	74 kDa	TRUE	0% (0.8)	unknown	10	16
442	TRUE	FALSE	Gene_Symbol=ATP6V1B2 V-type proton ATPase subunit B, brain isoform	IPI00007812	57 kDa		0% (0.9)	unknown	12	17
443	TRUE	FALSE	Gene_Symbol=ETFA Electron transfer flavoprotein subunit alpha, mitochondrial	IPI00010810	35 kDa		0% (0.7)	unknown	10	19
444	TRUE	FALSE	Gene_Symbol=HSD17B10 Isoform 1 of 3-hydroxyacyl-CoA dehydrogenase type-2	IPI00017726	27 kDa		0% (1.0)	unknown	13	17
445	TRUE	FALSE	Gene_Symbol=IDE Insulin-degrading enzyme	IPI00220373	118 kDa		0% (1.1)	unknown	9	11
446	TRUE	FALSE	Gene_Symbol=MYH10 Isoform 1 of Myosin-10	IPI00397526 (+2)	229 kDa	TRUE	0% (1.1)	unknown	11	20
447	TRUE	FALSE	Gene_Symbol=EPHA2 Ephrin type-A receptor 2	IPI00021267	108 kDa	TRUE	0% (1.8)	unknown	15	11
448	TRUE	FALSE	Gene_Symbol=SRM Spermidine synthase	IPI00292020	34 kDa		0% (0.9)	unknown	11	16
449	TRUE	FALSE	Gene_Symbol=PSMA3 Isoform 2 of Proteasome subunit alpha type-3	IPI00171199 (+1)	28 kDa		0% (0.9)	unknown	10	15
450	TRUE	FALSE	Gene_Symbol=DPM1 Dolichol-phosphate mannosyltransferase	IPI00022018 (+2)	30 kDa		0% (0.5)	unknown	7	18
451	TRUE	FALSE	Gene_Symbol=PSMA1 Isoform Short of Proteasome subunit alpha type-1	IPI00016832 (+2)	30 kDa		0% (0.5)	unknown	8	19
452	TRUE	FALSE	Gene_Symbol=HARS Histidyl-tRNA synthetase, cytoplasmic	IPI00021808	57 kDa		0% (1.5)	unknown	8	7
453	TRUE	FALSE	Gene_Symbol=EIF4G1 eukaryotic translation initiation factor 4 gamma, 1 isoform 4	IPI00386533 (+9)	155 kDa		95% (2.0)	unknown	14	9
454	TRUE	FALSE	Gene_Symbol=EIF3L Eukaryotic translation initiation factor 3, subunit E interacting protein	IPI00465233 (+1)	71 kDa		95% (3.5)	unknown	19	7
455	TRUE	FALSE	Gene_Symbol=DLST;DLSTP Dihydrolipoyllysine-residue succinyltransferase component of 2-oxoglutarate dehydrogenase complex, mitochondrial	IPI00420108	49 kDa		0% (1.0)	unknown	10	13
456	TRUE	FALSE	Gene_Symbol=SURF4 Isoform 1 of Surfeit locus protein 4	IPI00005737 (+2)	30 kDa		0% (0.6)	unknown	7	15
457	TRUE	FALSE	Gene_Symbol=PDHB Isoform 1 of Pyruvate dehydrogenase E1 component subunit beta, mitochondrial	IPI00003925 (+1)	39 kDa		0% (0.7)	unknown	8	15
458	TRUE	FALSE	Gene_Symbol=SET Isoform 1 of Protein SET	IPI00072377 (+4)	33 kDa		95% (4.2)	unknown	16	5
459	TRUE	FALSE	Gene_Symbol=GNAS Isoform XLas-1 of Guanine nucleotide-binding protein G(s) subunit alpha isoforms XLas	IPI00095891 (+5)	111 kDa	TRUE	0% (1.1)	unknown	11	13
460	TRUE	FALSE	Gene_Symbol=ITGA6 Isoform Alpha-6X1X2B of Integrin alpha-6	IPI00010697 (+6)	127 kDa		0% (0.8)	unknown	10	17
461	TRUE	FALSE	Gene_Symbol=SFN Isoform 1 of 14-3-3 protein sigma	IPI00013890 (+1)	28 kDa	TRUE	0% (1.7)	unknown	14	13
462	TRUE	FALSE	Gene_Symbol=PRKCSH cDNA FLJ59211, highly similar to Glucosidase 2 subunit beta	IPI00026154 (+2)	60 kDa		0% (1.5)	unknown	14	12
463	TRUE	FALSE	Gene_Symbol=SQSTM1 Isoform 1 of Sequestosome-1	IPI00179473	48 kDa		0% (1.3)	unknown	12	12
464	TRUE	FALSE	Gene_Symbol=MYL12B Myosin regulatory light chain 12B	IPI00033494 (+2)	20 kDa		0% (1.2)	unknown	12	13
465	TRUE	FALSE	Gene_Symbol=ATP6AP2 Renin receptor	IPI00168884 (+1)	39 kDa		0% (0.7)	unknown	9	16
466	TRUE	FALSE	Gene_Symbol=PEBP1 Phosphatidylethanolamine-binding protein 1	IPI00219446	21 kDa		95% (2.9)	unknown	18	8
467	TRUE	FALSE	Gene_Symbol=GAA Lysosomal alpha-glucosidase	IPI00293088	105 kDa	TRUE	95% (0.3)	unknown	4	19
468	TRUE	FALSE	Gene_Symbol=CORO1B Coronin-1B	IPI00007058	54 kDa		95% (2.2)	unknown	10	6
469	TRUE	FALSE	Gene_Symbol=SLC25A6 ADP/ATP translocase 3	IPI00291467	33 kDa	TRUE	95% (0.5)	unknown	6	21
470	TRUE	FALSE	Gene_Symbol=RAB11B Ras-related protein Rab-11B	IPI00020436	24 kDa		0% (0.9)	unknown	9	13
471	TRUE	FALSE	Gene_Symbol=PSMC2 26S protease regulatory subunit 7	IPI00021435	49 kDa		0% (0.8)	unknown	7	12
472	TRUE	FALSE	Gene_Symbol=ADSS Adenylosuccinate synthetase isozyme 2	IPI00026833	50 kDa		0% (0.9)	unknown	10	14
473	TRUE	FALSE	Gene_Symbol=ITGAV Isoform 1 of Integrin alpha-V	IPI00027505 (+2)	116 kDa		0% (0.5)	unknown	6	15
474	TRUE	FALSE	Gene_Symbol=ATIC Bifunctional purine biosynthesis protein PURH	IPI00289499	65 kDa		0% (1.6)	unknown	10	8
475	TRUE	FALSE	Gene_Symbol=EIF3F HCG1784554, isoform CRA_a	IPI00654777 (+1)	39 kDa		0% (1.3)	unknown	11	11
476	TRUE	FALSE	Gene_Symbol=YARS Tyrosyl-tRNA synthetase, cytoplasmic	IPI00007074	59 kDa		0% (1.3)	unknown	8	8
477	TRUE	FALSE	Gene_Symbol=RPS9 40S ribosomal protein S9	IPI00221088	23 kDa		0% (1.0)	unknown	7	9
478	TRUE	FALSE	Gene_Symbol=HSPA1B;HSPA1A cDNA FLJ54408, highly similar to Heat shock 70 kDa protein 1	IPI00911039	64 kDa	TRUE	0% (1.5)	unknown	12	10
479	TRUE	FALSE	Gene_Symbol=LSS Lanosterol synthase	IPI00009747 (+1)	83 kDa		95% (0.4)	unknown	6	18
480	TRUE	FALSE	Gene_Symbol=EIF3E Eukaryotic translation initiation factor 3 subunit E	IPI00013068	52 kDa		0% (1.3)	unknown	6	6
481	TRUE	FALSE	Gene_Symbol=CPNE3 Copine-3	IPI00024403	60 kDa	TRUE	0% (0.8)	unknown	6	10
482	TRUE	FALSE	Gene_Symbol=STRAP cDNA FLJ51909, highly similar to Serine-threonine kinase receptor-associatedprotein	IPI00294536 (+1)	40 kDa		0% (0.8)	unknown	10	16
483	TRUE	FALSE	Gene_Symbol=EIF2S3 Eukaryotic translation initiation factor 2 subunit 3	IPI00297982	51 kDa		0% (1.4)	unknown	11	10
484	TRUE	FALSE	Gene_Symbol=UGP2 Isoform 1 of UTP--glucose-1-phosphate uridylyltransferase	IPI00329331 (+3)	57 kDa		0% (1.1)	unknown	10	12
485	TRUE	FALSE	Gene_Symbol=PSMB1 Proteasome subunit beta type-1	IPI00025019	26 kDa		0% (1.2)	unknown	10	11
486	TRUE	FALSE	Gene_Symbol=CDC2 Putative uncharacterized protein DKFZp686L20222	IPI00026689 (+2)	35 kDa	TRUE	0% (0.8)	unknown	9	15
487	TRUE	FALSE	Gene_Symbol=PSMB4 Proteasome subunit beta type-4	IPI00555956	29 kDa		0% (0.8)	unknown	7	12
488	TRUE	FALSE	Gene_Symbol=PPP3CA Isoform 1 of Serine/threonine-protein phosphatase 2B catalytic subunit alpha isoform	IPI00179415 (+2)	59 kDa		0% (0.6)	unknown	6	14
489	TRUE	FALSE	Gene_Symbol=PPT1 Palmitoyl-protein thioesterase 1	IPI00002412 (+1)	34 kDa		0% (0.8)	unknown	9	14
490	TRUE	FALSE	Gene_Symbol=CSF1 Isoform 1 of Macrophage colony-stimulating factor 1	IPI00015881 (+3)	60 kDa		0% (1.5)	unknown	15	13
491	TRUE	FALSE	Gene_Symbol=HNRNPL Heterogeneous nuclear ribonucleoprotein L	IPI00027834	64 kDa		0% (1.6)	unknown	11	9
492	TRUE	FALSE	Gene_Symbol=EIF3M Eukaryotic translation initiation factor 3 subunit M	IPI00102069	43 kDa		0% (0.8)	unknown	9	15
493	TRUE	FALSE	Gene_Symbol=USO1 Putative uncharacterized protein DKFZp451D234	IPI00031583 (+1)	109 kDa		0% (1.6)	unknown	15	12
494	TRUE	FALSE	Gene_Symbol=APEX1 DNA-(apurinic or apyrimidinic site) lyase	IPI00215911	36 kDa		0% (0.6)	unknown	7	14
495	TRUE	FALSE	Gene_Symbol=PCYOX1 Prenylcysteine oxidase 1	IPI00384280	57 kDa		95% (0.3)	unknown	4	17
496	TRUE	FALSE	Gene_Symbol=NCSTN Isoform 1 of Nicastrin	IPI00021983 (+1)	78 kDa		0% (1.7)	unknown	12	9
497	TRUE	FALSE	Gene_Symbol=TPT1 Tumor protein, translationally-controlled 1	IPI00009943 (+1)	22 kDa		95% (3.6)	unknown	11	4
498	TRUE	FALSE	Gene_Symbol=PPP2R5D Isoform Delta-1 of Serine/threonine-protein phosphatase 2A 56 kDa regulatory subunit delta isoform	IPI00000030 (+2)	70 kDa		0% (1.5)	unknown	9	8
499	TRUE	FALSE	Gene_Symbol=ANP32E Acidic leucine-rich nuclear phosphoprotein 32 family member E	IPI00165393 (+1)	31 kDa		0% (1.9)	unknown	12	8
500	TRUE	FALSE	Gene_Symbol=VTN Vitronectin	IPI00298971	54 kDa		95% (7.8)	unknown	24	4
501	TRUE	FALSE	Gene_Symbol=SHMT2 Serine hydroxymethyltransferase, mitochondrial	IPI00002520 (+2)	56 kDa	TRUE	0% (1.1)	unknown	10	12
502	TRUE	FALSE	Gene_Symbol=EXT2 Isoform 1 of Exostosin-2	IPI00004047 (+1)	82 kDa		0% (0.9)	unknown	6	9
503	TRUE	FALSE	Gene_Symbol=PRPF8 Pre-mRNA-processing-splicing factor 8	IPI00007928	274 kDa		0% (0.7)	unknown	7	13
504	TRUE	FALSE	Gene_Symbol=IARS2 Isoleucyl-tRNA synthetase, mitochondrial	IPI00017283	114 kDa		95% (0.5)	unknown	4	11
505	TRUE	FALSE	Gene_Symbol=FLOT1 Flotillin-1	IPI00027438 (+1)	47 kDa		0% (0.8)	unknown	9	14
506	TRUE	FALSE	Gene_Symbol=RPN2 Dolichyl-diphosphooligosaccharide--protein glycosyltransferase subunit 2	IPI00028635 (+2)	69 kDa		0% (1.4)	unknown	10	9
507	TRUE	FALSE	Gene_Symbol=DRG1 Developmentally-regulated GTP-binding protein 1	IPI00031836	41 kDa		0% (1.2)	unknown	10	11
508	TRUE	FALSE	Gene_Symbol=CNN3 Calponin-3	IPI00216682 (+1)	36 kDa	TRUE	0% (0.8)	unknown	9	15
509	TRUE	FALSE	Gene_Symbol=AGRN Agrin	IPI00374563	215 kDa		95% (0.4)	unknown	4	14
510	TRUE	FALSE	Gene_Symbol=ERO1L ERO1-like protein alpha	IPI00386755 (+1)	54 kDa	TRUE	0% (1.3)	unknown	12	12
511	TRUE	FALSE	Gene_Symbol=ERAP1 Isoform 2 of Endoplasmic reticulum aminopeptidase 1	IPI00165949 (+1)	108 kDa		0% (0.7)	unknown	8	15
512	TRUE	FALSE	Gene_Symbol=COPE Coatomer subunit epsilon	IPI00465132	34 kDa		0% (0.6)	unknown	6	14
513	TRUE	FALSE	Gene_Symbol=PTBP1 Isoform 1 of Polypyrimidine tract-binding protein 1	IPI00179964 (+2)	57 kDa		0% (1.5)	unknown	7	6
514	TRUE	FALSE	Gene_Symbol=IMMT Isoform 1 of Mitochondrial inner membrane protein	IPI00009960 (+6)	84 kDa		0% (0.8)	unknown	7	12
515	TRUE	FALSE	Gene_Symbol=DYSF Isoform 14 of Dysferlin	IPI00020210 (+14)	237 kDa	TRUE	95% (0.2)	unknown	2	20
516	TRUE	FALSE	Gene_Symbol=NME1;NME2 Nucleoside diphosphate kinase	IPI00604590 (+1)	33 kDa	TRUE	95% (4.3)	unknown	10	3
517	TRUE	FALSE	Gene_Symbol=RPL12 Isoform 1 of 60S ribosomal protein L12	IPI00024933	18 kDa		0% (0.9)	unknown	8	12
518	TRUE	FALSE	Gene_Symbol=PSME3 Isoform 1 of Proteasome activator complex subunit 3	IPI00030243 (+1)	30 kDa		95% (0.4)	unknown	6	18
519	TRUE	FALSE	Gene_Symbol=FKBP1A Peptidyl-prolyl cis-trans isomerase FKBP1A	IPI00873810	12 kDa		95% (3.3)	unknown	18	7
520	TRUE	FALSE	Gene_Symbol=GLT25D1 Glycosyltransferase 25 family member 1	IPI00168262	72 kDa		95% (0.5)	unknown	5	13
521	TRUE	FALSE	Gene_Symbol=YWHAG 14-3-3 protein gamma	IPI00220642	28 kDa	TRUE	0% (1.4)	unknown	8	12
522	TRUE	FALSE	Gene_Symbol=CTPS CTP synthase 1	IPI00290142	67 kDa		0% (0.6)	unknown	6	14
523	TRUE	FALSE	Gene_Symbol=NOMO3;NOMO1 139 kDa protein	IPI00941810	139 kDa		0% (0.5)	unknown	6	15
524	TRUE	FALSE	Gene_Symbol=PICALM Isoform 2 of Phosphatidylinositol-binding clathrin assembly protein	IPI00216184 (+5)	69 kDa		0% (0.6)	unknown	7	16
525	TRUE	FALSE	Gene_Symbol=COL4A2 Collagen alpha-2(IV) chain	IPI00306322 (+1)	168 kDa		0% (0.6)	unknown	6	12
526	TRUE	FALSE	Gene_Symbol=EIF3C;EIF3CL Eukaryotic translation initiation factor 3 subunit C	IPI00016910 (+5)	105 kDa		0% (0.9)	unknown	6	9
527	TRUE	FALSE	Gene_Symbol=HIBADH 3-hydroxyisobutyrate dehydrogenase, mitochondrial	IPI00013860	35 kDa		95% (0.4)	unknown	6	19
528	TRUE	FALSE	Gene_Symbol=PLAU Urokinase-type plasminogen activator	IPI00296180 (+1)	49 kDa		0% (1.1)	unknown	9	11
529	TRUE	FALSE	Gene_Symbol=TGFB2 Isoform B of Transforming growth factor beta-2	IPI00220156 (+1)	51 kDa		0% (1.0)	unknown	6	8
530	TRUE	FALSE	Gene_Symbol=MAMDC2 Isoform 1 of MAM domain-containing protein 2	IPI00183750	78 kDa		0% (1.2)	unknown	10	11
531	TRUE	FALSE	Gene_Symbol=QDPR Dihydropteridine reductase	IPI00014439	26 kDa		0% (0.8)	unknown	9	14
532	TRUE	FALSE	Gene_Symbol=DDAH1 N(G),N(G)-dimethylarginine dimethylaminohydrolase 1	IPI00220342	31 kDa	TRUE	0% (1.4)	unknown	10	9
533	TRUE	FALSE	Gene_Symbol=FH Isoform Mitochondrial of Fumarate hydratase, mitochondrial	IPI00296053 (+1)	55 kDa		0% (1.4)	unknown	11	10
534	TRUE	FALSE	Gene_Symbol=SFXN3 sideroflexin 3	IPI00793874 (+2)	36 kDa	TRUE	0% (1.4)	unknown	12	11
535	TRUE	FALSE	Gene_Symbol=GALC Isoform 1 of Galactocerebrosidase	IPI00872350	77 kDa		95% (0.4)	unknown	4	12
536	TRUE	FALSE	Gene_Symbol=PRDX5 Isoform Mitochondrial of Peroxiredoxin-5, mitochondrial	IPI00024915 (+1)	22 kDa		95% (2.0)	unknown	14	9
537	TRUE	FALSE	Gene_Symbol=YBX1 Nuclease-sensitive element-binding protein 1	IPI00031812	36 kDa		0% (1.8)	unknown	11	8
538	TRUE	FALSE	Gene_Symbol=H2AFY H2A histone family, member Y isoform 2	IPI00059366 (+2)	39 kDa		0% (1.1)	unknown	9	11
539	TRUE	FALSE	Gene_Symbol=RPL10A 60S ribosomal protein L10a	IPI00412579	25 kDa		0% (0.5)	unknown	4	10
540	TRUE	FALSE	Gene_Symbol=PPP2R4 Isoform 2 of Serine/threonine-protein phosphatase 2A regulatory subunit B'	IPI00293102 (+2)	41 kDa		0% (1.3)	unknown	8	8
541	TRUE	FALSE	Gene_Symbol=MYBBP1A Isoform 1 of Myb-binding protein 1A	IPI00005024 (+1)	149 kDa		95% (0.4)	unknown	5	17
542	TRUE	FALSE	Gene_Symbol=PLD3 Phospholipase D3	IPI00328243	55 kDa		0% (1.1)	unknown	7	8
543	TRUE	FALSE	Gene_Symbol=LGALS3 Galectin-3	IPI00465431	26 kDa		0% (0.5)	unknown	5	12
544	TRUE	FALSE	Gene_Symbol=HSPE1 10 kDa heat shock protein, mitochondrial	IPI00220362 (+1)	11 kDa		0% (0.7)	unknown	7	13
545	TRUE	FALSE	Gene_Symbol=MYO6 Isoform 2 of Myosin-VI	IPI00008455 (+6)	146 kDa		0% (0.9)	unknown	9	13
546	TRUE	FALSE	Gene_Symbol=C11orf68 basophilic leukemia expressed protein BLES03 isoform 2	IPI00027794 (+2)	31 kDa		0% (0.7)	unknown	7	13
547	TRUE	FALSE	Gene_Symbol=YWHAH 14-3-3 protein eta	IPI00216319	28 kDa	TRUE	0% (1.6)	unknown	10	12
548	TRUE	FALSE	Gene_Symbol=FKBP4 FK506-binding protein 4	IPI00219005	52 kDa		0% (1.0)	unknown	8	10
549	TRUE	FALSE	Gene_Symbol=PPME1 Isoform 1 of Protein phosphatase methylesterase 1	IPI00007694	42 kDa		0% (1.5)	unknown	9	8
550	TRUE	FALSE	Gene_Symbol=HSPG2 Basement membrane-specific heparan sulfate proteoglycan core protein	IPI00024284	469 kDa		95% (0.5)	unknown	4	11
551	TRUE	FALSE	Gene_Symbol=TOP2A 183 kDa protein	IPI00178667 (+5)	183 kDa	TRUE	0% (1.1)	unknown	10	12
552	TRUE	FALSE	Gene_Symbol=CCDC80 Isoform 1 of Coiled-coil domain-containing protein 80	IPI00260630 (+1)	108 kDa		0% (0.8)	unknown	8	13
553	TRUE	FALSE	Gene_Symbol=PRPF19 Pre-mRNA-processing factor 19	IPI00004968	55 kDa		0% (0.6)	unknown	5	10
554	TRUE	FALSE	Gene_Symbol=AIMP1 Aminoacyl tRNA synthetase complex-interacting multifunctional protein 1	IPI00006252 (+1)	34 kDa		0% (1.0)	unknown	6	8
555	TRUE	FALSE	Gene_Symbol=PRSS23 Serine protease 23	IPI00026941	43 kDa	TRUE	95% (0.5)	unknown	3	8
556	TRUE	FALSE	Gene_Symbol=DCI Isoform 1 of 3,2-trans-enoyl-CoA isomerase, mitochondrial	IPI00300567 (+1)	33 kDa		0% (1.1)	unknown	9	11
557	TRUE	FALSE	Gene_Symbol=HSD17B12 Estradiol 17-beta-dehydrogenase 12	IPI00007676	34 kDa		95% (0.1)	unknown	2	19
558	TRUE	FALSE	Gene_Symbol=M6PRBP1 Isoform B of Mannose-6-phosphate receptor-binding protein 1	IPI00303882	47 kDa		95% (4.9)	unknown	15	4
559	TRUE	FALSE	Gene_Symbol=C11orf54 Isoform 1 of Ester hydrolase C11orf54	IPI00072044 (+1)	35 kDa		0% (1.3)	unknown	11	11
560	TRUE	FALSE	Gene_Symbol=ACO2 Aconitate hydratase, mitochondrial	IPI00017855 (+1)	85 kDa		0% (1.0)	unknown	9	12
561	TRUE	FALSE	Gene_Symbol=CUL5 Cullin-5	IPI00216003 (+1)	97 kDa		0% (0.9)	unknown	5	7
562	TRUE	FALSE	Gene_Symbol=GSTM3 Glutathione S-transferase Mu 3	IPI00246975	27 kDa		95% (0.4)	unknown	5	15
563	TRUE	FALSE	Gene_Symbol=SLC25A24 Isoform 1 of Calcium-binding mitochondrial carrier protein SCaMC-1	IPI00337494	53 kDa		0% (0.9)	unknown	8	12
564	TRUE	FALSE	Gene_Symbol=NEO1 Isoform 1 of Neogenin	IPI00023814 (+3)	160 kDa		0% (0.8)	unknown	7	11
565	TRUE	FALSE	Gene_Symbol=GPD2 Isoform 1 of Glycerol-3-phosphate dehydrogenase, mitochondrial	IPI00017895	81 kDa		0% (0.5)	unknown	4	10
566	TRUE	FALSE	Gene_Symbol=SORD Sorbitol dehydrogenase	IPI00216057	38 kDa		0% (1.3)	unknown	10	10
567	TRUE	FALSE	Gene_Symbol=OTUB1 cDNA FLJ56307, highly similar to Ubiquitin thioesterase protein OTUB1	IPI00000581 (+1)	35 kDa		0% (1.0)	unknown	8	10
568	TRUE	FALSE	Gene_Symbol=CD44 Isoform 12 of CD44 antigen	IPI00297160 (+15)	39 kDa		0% (1.6)	unknown	6	5
569	TRUE	FALSE	Gene_Symbol=HADH Isoform 1 of Hydroxyacyl-coenzyme A dehydrogenase, mitochondrial	IPI00294398 (+2)	34 kDa		0% (0.6)	unknown	5	11
570	TRUE	FALSE	Gene_Symbol=KRT6C Keratin, type II cytoskeletal 6C	IPI00299145 (+1)	60 kDa	TRUE	95% (2.2)	unknown	17	4
571	TRUE	FALSE	Gene_Symbol=TRIM25 Tripartite motif-containing protein 25	IPI00029629	71 kDa		0% (1.7)	unknown	8	6
572	TRUE	FALSE	Gene_Symbol=TPD52L2 Isoform 2 of Tumor protein D54	IPI00221178 (+6)	20 kDa		0% (1.5)	unknown	13	11
573	TRUE	FALSE	Gene_Symbol=FLII Protein flightless-1 homolog	IPI00031023 (+1)	145 kDa		95% (0.5)	unknown	4	11
574	TRUE	FALSE	Gene_Symbol=PRKAR1A cAMP-dependent protein kinase type I-alpha regulatory subunit	IPI00021831	43 kDa		0% (1.0)	unknown	9	12
575	TRUE	FALSE	Gene_Symbol=ALDH18A1 Isoform Long of Delta-1-pyrroline-5-carboxylate synthetase	IPI00008982 (+1)	87 kDa		0% (1.1)	unknown	10	12
576	TRUE	FALSE	Gene_Symbol=ACADVL cDNA FLJ56425, highly similar to Very-long-chain specific acyl-CoAdehydrogenase, mitochondrial	IPI00028031 (+1)	75 kDa		0% (1.1)	unknown	9	11
577	TRUE	FALSE	Gene_Symbol=CKAP5 Isoform 1 of Cytoskeleton-associated protein 5	IPI00028275 (+2)	226 kDa		0% (1.9)	unknown	9	6
578	TRUE	FALSE	Gene_Symbol=TRAP1 Heat shock protein 75 kDa, mitochondrial	IPI00030275	80 kDa	TRUE	0% (0.9)	unknown	7	11
579	TRUE	FALSE	Gene_Symbol=HUWE1 482 kDa protein	IPI00179298 (+3)	482 kDa		0% (0.7)	unknown	6	11
580	TRUE	FALSE	Gene_Symbol=UQCRC2 Cytochrome b-c1 complex subunit 2, mitochondrial	IPI00305383	48 kDa		95% (2.2)	unknown	12	7
581	TRUE	FALSE	Gene_Symbol=FAM3C Protein FAM3C	IPI00334282	25 kDa		0% (1.0)	unknown	7	9
582	TRUE	FALSE	Gene_Symbol=BPNT1 Isoform 1 of 3'(2'),5'-bisphosphate nucleotidase 1	IPI00410214 (+2)	33 kDa		0% (1.1)	unknown	9	11
583	TRUE	FALSE	Gene_Symbol=NIT2 Nitrilase homolog 2	IPI00549467	31 kDa		0% (1.1)	unknown	9	11
584	TRUE	FALSE	Gene_Symbol=MATN2 Isoform 2 of Matrilin-2	IPI00168520 (+2)	105 kDa		95% (0.3)	unknown	3	13
585	TRUE	FALSE	Gene_Symbol=LOXL2;ENTPD4 Lysyl oxidase homolog 2	IPI00294839	87 kDa		95% (0.3)	unknown	3	15
586	TRUE	FALSE	Gene_Symbol=AP1G1 adaptor-related protein complex 1, gamma 1 subunit isoform a	IPI00293396 (+2)	92 kDa		0% (0.8)	unknown	5	8
587	TRUE	FALSE	Gene_Symbol=ETF1 Eukaryotic peptide chain release factor subunit 1	IPI00429191	49 kDa		95% (2.0)	unknown	11	7
588	TRUE	FALSE	Gene_Symbol=C20orf3 Isoform 1 of Adipocyte plasma membrane-associated protein	IPI00031131	46 kDa		0% (0.6)	unknown	4	9
589	TRUE	FALSE	Gene_Symbol=DCTN2 dynactin 2	IPI00220503	45 kDa		95% (9.7)	unknown	15	2
590	TRUE	FALSE	Gene_Symbol=KHSRP KH-type splicing regulatory protein	IPI00479786	73 kDa		0% (1.3)	unknown	10	10
591	TRUE	FALSE	Gene_Symbol=CSNK2A1 CSNK2A1 protein	IPI00016613 (+1)	46 kDa	TRUE	0% (0.8)	unknown	6	10
592	TRUE	FALSE	Gene_Symbol=AP2A2 Isoform 2 of AP-2 complex subunit alpha-2	IPI00016621 (+1)	104 kDa	TRUE	0% (0.6)	unknown	4	11
593	TRUE	FALSE	Gene_Symbol=FUCA1 Putative uncharacterized protein FUCA1	IPI00385751 (+1)	51 kDa		0% (0.7)	unknown	5	9
594	TRUE	FALSE	Gene_Symbol=SERPINE2 plasminogen activator inhibitor type 1, member 2 isoform b precursor	IPI00914848 (+1)	44 kDa		95% (0.4)	unknown	5	16
595	TRUE	FALSE	Gene_Symbol=AGPS Alkyldihydroxyacetonephosphate synthase, peroxisomal	IPI00010349	73 kDa		0% (0.8)	unknown	7	12
596	TRUE	FALSE	Gene_Symbol=ITGA2 Integrin alpha-2	IPI00013744	129 kDa		0% (0.9)	unknown	8	11
597	TRUE	FALSE	Gene_Symbol=ITGB4 Isoform Beta-4C of Integrin beta-4	IPI00027422 (+3)	202 kDa		0% (0.9)	unknown	6	9
598	TRUE	FALSE	Gene_Symbol=AP1M1 AP-1 complex subunit mu-1	IPI00032516 (+1)	49 kDa		0% (1.7)	unknown	8	6
599	TRUE	FALSE	Gene_Symbol=ENO2 Gamma-enolase	IPI00216171 (+1)	47 kDa	TRUE	0% (0.5)	unknown	9	11
600	TRUE	FALSE	Gene_Symbol=MYL6;MYL6B Isoform Non-muscle of Myosin light polypeptide 6	IPI00335168 (+3)	17 kDa		0% (0.8)	unknown	6	10
601	TRUE	FALSE	Gene_Symbol=LONP1 Lon protease homolog, mitochondrial	IPI00005158 (+1)	106 kDa		0% (0.5)	unknown	4	10
602	TRUE	FALSE	Gene_Symbol=BLVRA Biliverdin reductase A	IPI00294158	33 kDa		0% (1.0)	unknown	8	10
603	TRUE	FALSE	Gene_Symbol=NAGK N-acetylglucosamine kinase	IPI00296526 (+1)	42 kDa		0% (0.7)	unknown	6	11
604	TRUE	FALSE	Gene_Symbol=DERA Putative deoxyribose-phosphate aldolase	IPI00219677	35 kDa		0% (0.8)	unknown	7	12
605	TRUE	FALSE	Gene_Symbol=LDLR Low-density lipoprotein receptor	IPI00000070 (+1)	95 kDa		0% (0.7)	unknown	6	11
606	TRUE	FALSE	Gene_Symbol=GRN Isoform 1 of Granulins	IPI00296713	64 kDa		0% (1.3)	unknown	7	7
607	TRUE	FALSE	Gene_Symbol=MACF1 Isoform 2 of Microtubule-actin cross-linking factor 1, isoforms 1/2/3/5	IPI00256861 (+1)	620 kDa		95% (0.4)	unknown	3	10
608	TRUE	FALSE	Gene_Symbol=CORO1C Coronin-1C_i3 protein	IPI00867509 (+1)	59 kDa		95% (2.4)	unknown	11	6
609	TRUE	FALSE	Gene_Symbol=RAB14 Ras-related protein Rab-14	IPI00291928 (+1)	24 kDa	TRUE	0% (0.8)	unknown	9	11
610	TRUE	FALSE	Gene_Symbol=MANBA Beta-mannosidase	IPI00298793	101 kDa		95% (0.2)	unknown	2	15
611	TRUE	FALSE	Gene_Symbol=CTGF Isoform 1 of Connective tissue growth factor	IPI00020977	38 kDa		0% (0.9)	unknown	7	10
612	TRUE	FALSE	Gene_Symbol=BLMH Bleomycin hydrolase	IPI00219575	53 kDa		0% (1.3)	unknown	3	3
613	TRUE	FALSE	Gene_Symbol=HNRNPH3 Isoform 1 of Heterogeneous nuclear ribonucleoprotein H3	IPI00013877 (+2)	37 kDa		0% (1.1)	unknown	9	11
614	TRUE	FALSE	Gene_Symbol=ECHS1 Enoyl-CoA hydratase, mitochondrial	IPI00024993	31 kDa		0% (0.6)	unknown	6	12
615	TRUE	FALSE	Gene_Symbol=PRCP Lysosomal Pro-X carboxypeptidase	IPI00001593 (+1)	56 kDa		0% (1.1)	unknown	7	8
616	TRUE	FALSE	Gene_Symbol=RPS5 40S ribosomal protein S5	IPI00008433	23 kDa		0% (1.0)	unknown	8	10
617	TRUE	FALSE	Gene_Symbol=PREP Prolyl endopeptidase	IPI00008164	81 kDa		0% (1.9)	unknown	10	7
618	TRUE	FALSE	Gene_Symbol=PTPRF Isoform 1 of Receptor-type tyrosine-protein phosphatase F	IPI00107831 (+1)	213 kDa		95% (0.4)	unknown	3	10
619	TRUE	FALSE	Gene_Symbol=PTK7 Isoform 2 of Tyrosine-protein kinase-like 7	IPI00170814 (+2)	114 kDa		0% (1.3)	unknown	7	7
620	TRUE	FALSE	Gene_Symbol=C22orf28 UPF0027 protein C22orf28	IPI00550689	55 kDa		0% (0.7)	unknown	5	9
621	TRUE	FALSE	Gene_Symbol=FLOT2 Flotillin-2	IPI00789008	47 kDa		0% (0.8)	unknown	6	10
622	TRUE	FALSE	Gene_Symbol=ATP6V1A V-type proton ATPase catalytic subunit A	IPI00007682	68 kDa		0% (0.7)	unknown	5	9
623	TRUE	FALSE	Gene_Symbol=CDCP1 Isoform 1 of CUB domain-containing protein 1	IPI00290039	93 kDa		0% (0.6)	unknown	4	9
624	TRUE	FALSE	Gene_Symbol=USP5 Isoform Long of Ubiquitin carboxyl-terminal hydrolase 5	IPI00024664 (+1)	96 kDa		0% (0.6)	unknown	3	6
625	TRUE	FALSE	Gene_Symbol=EDIL3 Isoform 1 of EGF-like repeat and discoidin I-like domain-containing protein 3	IPI00306046 (+1)	54 kDa		95% (0.4)	unknown	4	14
626	TRUE	FALSE	Gene_Symbol=NARS Asparaginyl-tRNA synthetase, cytoplasmic	IPI00306960	63 kDa		0% (1.7)	unknown	8	6
627	TRUE	FALSE	Gene_Symbol=SFXN1 Sideroflexin-1	IPI00009368	36 kDa	TRUE	0% (0.7)	unknown	5	11
628	TRUE	FALSE	Gene_Symbol=EIF4A3 Eukaryotic initiation factor 4A-III	IPI00009328	47 kDa	TRUE	0% (1.4)	unknown	9	5
629	TRUE	FALSE	Gene_Symbol=TPM4 Isoform 1 of Tropomyosin alpha-4 chain	IPI00010779	29 kDa	TRUE	0% (1.2)	unknown	9	8
630	TRUE	FALSE	Gene_Symbol=MSLN Isoform 2 of Mesothelin	IPI00025110 (+3)	68 kDa		95% (0.3)	unknown	3	12
631	TRUE	FALSE	Gene_Symbol=ATP6AP1 V-type proton ATPase subunit S1	IPI00784119	52 kDa		0% (1.5)	unknown	7	6
632	TRUE	FALSE	Gene_Symbol=MET Isoform 1 of Hepatocyte growth factor receptor	IPI00029273	156 kDa		95% (0.3)	unknown	3	12
633	TRUE	FALSE	Gene_Symbol=TPP2 Tripeptidyl-peptidase 2	IPI00020416 (+1)	138 kDa		0% (1.9)	unknown	6	4
634	TRUE	FALSE	Gene_Symbol=PAFAH1B3 Platelet-activating factor acetylhydrolase IB subunit gamma	IPI00014808	26 kDa		0% (1.0)	unknown	8	10
635	TRUE	FALSE	Gene_Symbol=SLC25A11 Mitochondrial 2-oxoglutarate/malate carrier protein	IPI00219729	34 kDa		0% (0.6)	unknown	5	11
636	TRUE	FALSE	Gene_Symbol=VDAC3 Isoform 1 of Voltage-dependent anion-selective channel protein 3	IPI00031804 (+1)	31 kDa	TRUE	0% (0.9)	unknown	6	8
637	TRUE	FALSE	Gene_Symbol=OGDH 2-oxoglutarate dehydrogenase E1 component, mitochondrial	IPI00098902 (+3)	116 kDa		95% (0.3)	unknown	3	15
638	TRUE	FALSE	Gene_Symbol=SYPL1 Isoform 1 of Synaptophysin-like protein 1	IPI00009507 (+1)	29 kDa		95% (0.3)	unknown	2	10
639	TRUE	FALSE	Gene_Symbol=COPS4 COP9 signalosome complex subunit 4	IPI00171844	46 kDa		0% (1.7)	unknown	8	6
640	TRUE	FALSE	Gene_Symbol=CUL4B Isoform 1 of Cullin-4B	IPI00179057 (+2)	102 kDa	TRUE	0% (1.7)	unknown	8	6
641	TRUE	FALSE	Gene_Symbol=ALDH7A1 Alpha-aminoadipic semialdehyde dehydrogenase	IPI00936002	55 kDa		0% (1.0)	unknown	6	8
642	TRUE	FALSE	Gene_Symbol=OAT Ornithine aminotransferase, mitochondrial	IPI00022334	49 kDa		0% (1.0)	unknown	7	9
643	TRUE	FALSE	Gene_Symbol=MMP14 Matrix metalloproteinase-14	IPI00218398 (+1)	66 kDa		0% (1.1)	unknown	5	6
644	TRUE	FALSE	Gene_Symbol=LNPEP Isoform 2 of Leucyl-cystinyl aminopeptidase	IPI00221240 (+3)	116 kDa		0% (0.5)	unknown	4	10
645	TRUE	FALSE	Gene_Symbol=EEA1 Early endosome antigen 1	IPI00329536 (+1)	162 kDa		95% (3.9)	unknown	9	3
646	TRUE	FALSE	Gene_Symbol=ERLIN2 Isoform 1 of Erlin-2	IPI00026942	38 kDa	TRUE	95% (0.4)	unknown	4	12
647	TRUE	FALSE	Gene_Symbol=ERP44 Endoplasmic reticulum resident protein ERp44	IPI00401264	47 kDa		95% (2.0)	unknown	11	7
648	TRUE	FALSE	Gene_Symbol=TIMP2 Metalloproteinase inhibitor 2	IPI00027166 (+2)	24 kDa		0% (1.3)	unknown	7	7
649	TRUE	FALSE	Gene_Symbol=NSFL1C Isoform 1 of NSFL1 cofactor p47	IPI00100197 (+1)	41 kDa		0% (1.3)	unknown	10	10
650	TRUE	FALSE	Gene_Symbol=CPOX Coproporphyrinogen-III oxidase, mitochondrial	IPI00093057	50 kDa		0% (1.0)	unknown	8	10
651	TRUE	FALSE	Gene_Symbol=ADSL Isoform 1 of Adenylosuccinate lyase	IPI00942092	55 kDa		0% (1.3)	unknown	8	8
652	TRUE	FALSE	Gene_Symbol=SUPT16H FACT complex subunit SPT16	IPI00026970	120 kDa		0% (1.0)	unknown	4	5
653	TRUE	FALSE	Gene_Symbol=AKR7A2 Aflatoxin B1 aldehyde reductase member 2	IPI00305978	40 kDa		0% (1.1)	unknown	7	8
654	TRUE	FALSE	Gene_Symbol=EGFR Isoform 1 of Epidermal growth factor receptor	IPI00018274	134 kDa		95% (0.4)	unknown	3	9
655	TRUE	FALSE	Gene_Symbol=GGH Gamma-glutamyl hydrolase	IPI00023728	36 kDa		0% (0.7)	unknown	6	11
656	TRUE	FALSE	Gene_Symbol=KRT14 Keratin, type I cytoskeletal 14	IPI00384444	52 kDa	TRUE	95% (2.7)	unknown	14	2
657	TRUE	FALSE	Gene_Symbol=PGRMC2 Membrane-associated progesterone receptor component 2	IPI00005202	26 kDa		0% (0.6)	unknown	4	8
658	TRUE	FALSE	Gene_Symbol=ATP1B3 Sodium/potassium-transporting ATPase subunit beta-3	IPI00008167	32 kDa		0% (0.9)	unknown	5	7
659	TRUE	FALSE	Gene_Symbol=KRT5 Keratin, type II cytoskeletal 5	IPI00009867	62 kDa	TRUE	0% (1.7)	unknown	6	6
660	TRUE	FALSE	Gene_Symbol=RSU1 Ras suppressor protein 1	IPI00017256 (+1)	32 kDa		0% (1.1)	unknown	7	8
661	TRUE	FALSE	Gene_Symbol=MATR3 Matrin-3	IPI00017297 (+1)	95 kDa		0% (0.8)	unknown	6	10
662	TRUE	FALSE	Gene_Symbol=TOR1B Torsin-1B	IPI00023137	38 kDa		95% (0.5)	unknown	4	11
663	TRUE	FALSE	Gene_Symbol=DHRS7B Dehydrogenase/reductase SDR family member 7B	IPI00550165 (+2)	35 kDa		95% (0.2)	unknown	3	17
664	TRUE	FALSE	Gene_Symbol=PSMD14 26S proteasome non-ATPase regulatory subunit 14	IPI00024821	35 kDa		0% (0.7)	unknown	6	11
665	TRUE	FALSE	Gene_Symbol=AHSG cDNA FLJ55606, highly similar to Alpha-2-HS-glycoprotein	IPI00022431 (+2)	47 kDa		95% (2.6)	unknown	10	5
666	TRUE	FALSE	Gene_Symbol=EPDR1 Isoform 1 of Mammalian ependymin-related protein 1	IPI00259102 (+1)	25 kDa		95% (0.3)	unknown	3	13
667	TRUE	FALSE	Gene_Symbol=CD63 CD63 antigen	IPI00215998 (+6)	26 kDa		95% (2.2)	unknown	5	3
668	TRUE	FALSE	Gene_Symbol=PDIA3 14 kDa protein	IPI00893541	14 kDa	TRUE	0% (1.1)	unknown	10	9
669	TRUE	FALSE	Gene_Symbol=CUL2 cDNA FLJ56037, highly similar to Cullin-2	IPI00014311	90 kDa		0% (1.1)	unknown	7	8
670	TRUE	FALSE	Gene_Symbol=HADHB Trifunctional enzyme subunit beta, mitochondrial	IPI00022793	51 kDa		0% (0.9)	unknown	6	9
671	TRUE	FALSE	Gene_Symbol=SMC3 Structural maintenance of chromosomes protein 3	IPI00219420	142 kDa		0% (1.0)	unknown	6	8
672	TRUE	FALSE	Gene_Symbol=PFKL Isoform 1 of 6-phosphofructokinase, liver type	IPI00332371	85 kDa	TRUE	0% (0.6)	unknown	3	11
673	TRUE	FALSE	Gene_Symbol=PITPNB Isoform 1 of Phosphatidylinositol transfer protein beta isoform	IPI00334907 (+1)	32 kDa	TRUE	0% (0.7)	unknown	4	7
674	TRUE	FALSE	Gene_Symbol=APEH Acylamino-acid-releasing enzyme	IPI00337741 (+1)	81 kDa		0% (1.0)	unknown	8	10
675	TRUE	FALSE	Gene_Symbol=PRMT5 Protein arginine N-methyltransferase 5	IPI00441473	73 kDa		0% (0.8)	unknown	6	10
676	TRUE	FALSE	Gene_Symbol=GALNT2 Polypeptide N-acetylgalactosaminyltransferase 2	IPI00004669	65 kDa		95% (3.9)	unknown	9	3
677	TRUE	FALSE	Gene_Symbol=ALDH1B1 Aldehyde dehydrogenase X, mitochondrial	IPI00103467	57 kDa		0% (0.7)	unknown	6	11
678	TRUE	FALSE	Gene_Symbol=DDOST Dolichyl-diphosphooligosaccharide--protein glycosyltransferase 48 kDa subunit	IPI00297084	51 kDa		0% (1.0)	unknown	8	10
679	TRUE	FALSE	Gene_Symbol=SUCLG2 Succinyl-CoA ligase [GDP-forming] subunit beta, mitochondrial	IPI00096066	47 kDa		0% (1.3)	unknown	7	7
680	TRUE	FALSE	Gene_Symbol=NUDT21 Cleavage and polyadenylation specificity factor subunit 5	IPI00646917	26 kDa		95% (2.1)	unknown	8	5
681	TRUE	FALSE	Gene_Symbol=EIF6 Eukaryotic translation initiation factor 6	IPI00010105	27 kDa		0% (1.5)	unknown	9	8
682	TRUE	FALSE	Gene_Symbol=PPP6C Serine/threonine-protein phosphatase 6 catalytic subunit	IPI00012970 (+1)	35 kDa		95% (0.5)	unknown	4	11
683	TRUE	FALSE	Gene_Symbol=CALB2 Calretinin	IPI00027264	32 kDa		0% (1.8)	unknown	7	5
684	TRUE	FALSE	Gene_Symbol=TROVE2 Isoform Long of 60 kDa SS-A/Ro ribonucleoprotein	IPI00019450 (+3)	61 kDa		0% (0.9)	unknown	6	9
685	TRUE	FALSE	Gene_Symbol=SFPQ Isoform Long of Splicing factor, proline- and glutamine-rich	IPI00010740	76 kDa		95% (2.9)	unknown	9	4
686	TRUE	FALSE	Gene_Symbol=CPD Carboxypeptidase D	IPI00027078	153 kDa		95% (0.1)	unknown	1	9
687	TRUE	FALSE	Gene_Symbol=NANS Sialic acid synthase	IPI00147874	40 kDa		0% (1.3)	unknown	8	8
688	TRUE	FALSE	Gene_Symbol=LGALS1 Galectin-1	IPI00219219	15 kDa		0% (1.3)	unknown	6	6
689	TRUE	FALSE	Gene_Symbol=AP3B1 Isoform 1 of AP-3 complex subunit beta-1	IPI00021129	121 kDa		0% (0.8)	unknown	6	10
690	TRUE	FALSE	Gene_Symbol=ATP5C1 Isoform Liver of ATP synthase subunit gamma, mitochondrial	IPI00478410	33 kDa		95% (0.2)	unknown	2	14
691	TRUE	FALSE	Gene_Symbol=LASP1 Isoform 1 of LIM and SH3 domain protein 1	IPI00000861	30 kDa		95% (2.9)	unknown	9	4
692	TRUE	FALSE	Gene_Symbol=PLA2G15 1-O-acylceramide synthase	IPI00301459	47 kDa		0% (0.9)	unknown	6	9
693	TRUE	FALSE	Gene_Symbol=ARF1 ADP-ribosylation factor 1	IPI00215914	21 kDa	TRUE	0% (1.0)	unknown	7	9
694	TRUE	FALSE	Gene_Symbol=A2M Alpha-2-macroglobulin	IPI00478003	163 kDa		0% (0.6)	unknown	3	6
695	TRUE	FALSE	Gene_Symbol=MIF Macrophage migration inhibitory factor	IPI00293276	12 kDa		0% (1.6)	unknown	10	8
696	TRUE	FALSE	Gene_Symbol=PAFAH1B2 Platelet-activating factor acetylhydrolase IB subunit beta	IPI00026546	26 kDa		0% (0.8)	unknown	7	12
697	TRUE	FALSE	Gene_Symbol=RHOA Transforming protein RhoA	IPI00478231	22 kDa	TRUE	0% (1.5)	unknown	8	7
698	TRUE	FALSE	Gene_Symbol=PSMD7 26S proteasome non-ATPase regulatory subunit 7	IPI00019927	37 kDa		0% (0.9)	unknown	6	9
699	TRUE	FALSE	Gene_Symbol=FAH Fumarylacetoacetase	IPI00031708 (+1)	46 kDa		0% (0.6)	unknown	5	10
700	TRUE	FALSE	Gene_Symbol=LEPRE1 Isoform 3 of Prolyl 3-hydroxylase 1	IPI00045839 (+1)	91 kDa		0% (0.8)	unknown	6	10
701	TRUE	FALSE	Gene_Symbol=MAPK14 Isoform CSBP2 of Mitogen-activated protein kinase 14	IPI00002857	41 kDa	TRUE	0% (1.7)	unknown	8	6
702	TRUE	FALSE	Gene_Symbol=SORT1 Sortilin	IPI00217882	92 kDa		0% (0.8)	unknown	6	10
703	TRUE	FALSE	Gene_Symbol=MAN2B1 Lysosomal alpha-mannosidase	IPI00012989 (+1)	114 kDa		0% (1.9)	unknown	6	4
704	TRUE	FALSE	Gene_Symbol=RPS18;RPS18P9 40S ribosomal protein S18	IPI00013296	18 kDa		95% (2.3)	unknown	7	4
705	TRUE	FALSE	Gene_Symbol=AIFM1 Isoform 1 of Apoptosis-inducing factor 1, mitochondrial	IPI00000690 (+1)	67 kDa		95% (4.2)	unknown	13	4
706	TRUE	FALSE	Gene_Symbol=EIF2S2 Eukaryotic translation initiation factor 2 subunit 2	IPI00021728 (+1)	38 kDa		0% (1.7)	unknown	8	6
707	TRUE	FALSE	Gene_Symbol=EIF5B Eukaryotic translation initiation factor 5B	IPI00299254	139 kDa		0% (1.1)	unknown	5	6
708	TRUE	FALSE	Gene_Symbol=PRDX2 Peroxiredoxin-2	IPI00027350 (+1)	22 kDa	TRUE	0% (1.7)	unknown	8	5
709	TRUE	FALSE	Gene_Symbol=HPRT1 Hypoxanthine-guanine phosphoribosyltransferase	IPI00218493	25 kDa		0% (1.3)	unknown	7	7
710	TRUE	FALSE	Gene_Symbol=HMGB2 High mobility group protein B2	IPI00219097	24 kDa	TRUE	0% (1.3)	unknown	6	6
711	TRUE	FALSE	Gene_Symbol=RPL3 60S ribosomal protein L3	IPI00550021 (+2)	46 kDa		95% (0.3)	unknown	3	13
712	TRUE	FALSE	Gene_Symbol=TTLL12 Tubulin--tyrosine ligase-like protein 12	IPI00029048 (+1)	74 kDa		0% (1.6)	unknown	5	4
713	TRUE	FALSE	Gene_Symbol=SGSH N-sulphoglucosamine sulphohydrolase	IPI00019988	57 kDa		0% (1.1)	unknown	5	6
714	TRUE	FALSE	Gene_Symbol=HSPBP1 cDNA FLJ55382, highly similar to Hsp70-binding protein 1	IPI00100748	44 kDa		0% (1.3)	unknown	7	7
715	TRUE	FALSE	Gene_Symbol=PAFAH1B1 Isoform 1 of Platelet-activating factor acetylhydrolase IB subunit alpha	IPI00218728 (+1)	47 kDa		0% (1.5)	unknown	8	7
716	TRUE	FALSE	Gene_Symbol=APOA1BP cDNA FLJ56357, highly similar to Homo sapiens apolipoprotein A-I binding protein (APOA1BP), mRNA	IPI00168479 (+2)	34 kDa		0% (1.0)	unknown	6	8
717	TRUE	FALSE	Gene_Symbol=RBMX Heterogeneous nuclear ribonucleoprotein G	IPI00304692 (+1)	42 kDa		0% (1.5)	unknown	8	7
718	TRUE	FALSE	Gene_Symbol=MLEC Malectin	IPI00029046	32 kDa		0% (0.6)	unknown	4	9
719	TRUE	FALSE	Gene_Symbol=STAT1 Isoform Alpha of Signal transducer and activator of transcription 1-alpha/beta	IPI00030781 (+2)	87 kDa		95% (0.4)	unknown	3	10
720	TRUE	FALSE	Gene_Symbol=UPF1 Isoform 1 of Regulator of nonsense transcripts 1	IPI00034049 (+1)	124 kDa		0% (0.6)	unknown	3	7
721	TRUE	FALSE	Gene_Symbol=RPL8 60S ribosomal protein L8	IPI00012772 (+1)	28 kDa		0% (0.8)	unknown	5	8
722	TRUE	FALSE	Gene_Symbol=SDHB Succinate dehydrogenase [ubiquinone] iron-sulfur subunit, mitochondrial	IPI00294911	32 kDa		95% (0.1)	unknown	1	9
723	TRUE	FALSE	Gene_Symbol=RPS28 40S ribosomal protein S28	IPI00719622	8 kDa		0% (1.8)	unknown	7	5
724	TRUE	FALSE	Gene_Symbol=HNRNPA3 Isoform 1 of Heterogeneous nuclear ribonucleoprotein A3	IPI00419373 (+5)	40 kDa		0% (1.9)	unknown	9	6
725	TRUE	FALSE	Gene_Symbol=GDI1 Rab GDP dissociation inhibitor alpha	IPI00010154	51 kDa	TRUE	95% (2.2)	unknown	7	7
726	TRUE	FALSE	Gene_Symbol=C12orf30 Isoform 1 of TPR repeat-containing protein C12orf30	IPI00025890	112 kDa		95% (2.3)	unknown	7	4
727	TRUE	FALSE	Gene_Symbol=ABCE1 ATP-binding cassette sub-family E member 1	IPI00303207	67 kDa		0% (1.5)	unknown	7	6
728	TRUE	FALSE	Gene_Symbol=ALDH9A1 aldehyde dehydrogenase 9A1	IPI00479877	56 kDa		0% (1.8)	unknown	7	5
729	TRUE	FALSE	Gene_Symbol=ROCK2 Rho-associated protein kinase 2	IPI00307155	161 kDa	TRUE	0% (0.6)	unknown	4	8
730	TRUE	FALSE	Gene_Symbol=DDAH2 N(G),N(G)-dimethylarginine dimethylaminohydrolase 2	IPI00000760	30 kDa	TRUE	95% (2.3)	unknown	8	5
731	TRUE	FALSE	Gene_Symbol=ACTR1A Alpha-centractin	IPI00029468 (+1)	43 kDa	TRUE	0% (1.0)	unknown	6	8
732	TRUE	FALSE	Gene_Symbol=ECM1 Isoform 1 of Extracellular matrix protein 1	IPI00003351 (+1)	61 kDa		0% (1.1)	unknown	5	6
733	TRUE	FALSE	Gene_Symbol=PFAS Phosphoribosylformylglycinamidine synthase	IPI00004534 (+1)	145 kDa		0% (0.7)	unknown	5	9
734	TRUE	FALSE	Gene_Symbol=NDRG1 Protein NDRG1	IPI00022078 (+1)	43 kDa		0% (0.9)	unknown	6	9
735	TRUE	FALSE	Gene_Symbol=UGDH UDP-glucose 6-dehydrogenase	IPI00031420 (+1)	55 kDa		95% (0.4)	unknown	3	10
736	TRUE	FALSE	Gene_Symbol=GAS6 Isoform 2 of Growth arrest-specific protein 6	IPI00032532 (+4)	75 kDa		95% (3.5)	unknown	8	3
737	TRUE	FALSE	Gene_Symbol=AP2M1 Isoform 1 of AP-2 complex subunit mu-1	IPI00022256 (+2)	50 kDa		0% (1.3)	unknown	7	7
738	TRUE	FALSE	Gene_Symbol=ATL3 Isoform 1 of Atlastin-3	IPI00550523	61 kDa		0% (0.6)	unknown	5	10
739	TRUE	FALSE	Gene_Symbol=ARHGAP1 Rho GTPase-activating protein 1	IPI00020567	50 kDa		95% (2.9)	unknown	9	4
740	TRUE	FALSE	Gene_Symbol=TUBB2A Tubulin beta-2A chain	IPI00013475	50 kDa	TRUE	0% (0.6)	unknown	5	11
741	TRUE	FALSE	Gene_Symbol=AK1 Adenylate kinase isoenzyme 1	IPI00018342 (+1)	22 kDa		0% (1.7)	unknown	9	7
742	TRUE	FALSE	Gene_Symbol=ZNF259 Zinc finger protein ZPR1	IPI00025244 (+2)	51 kDa		0% (1.1)	unknown	6	7
743	TRUE	FALSE	Gene_Symbol=QSOX2 Sulfhydryl oxidase 2	IPI00376394	78 kDa		0% (1.3)	unknown	7	7
744	TRUE	FALSE	Gene_Symbol=VASN Vasorin	IPI00395488	72 kDa		95% (2.2)	unknown	10	6
745	TRUE	FALSE	Gene_Symbol=NSDHL Sterol-4-alpha-carboxylate 3-dehydrogenase, decarboxylating	IPI00019407	42 kDa		95% (0.4)	unknown	2	7
746	TRUE	FALSE	Gene_Symbol=NNMT Nicotinamide N-methyltransferase	IPI00027681	30 kDa		0% (1.0)	unknown	6	8
747	TRUE	FALSE	Gene_Symbol=DFNA5 Isoform Long of Non-syndromic hearing impairment protein 5	IPI00029656	55 kDa		95% (0.3)	unknown	3	12
748	TRUE	FALSE	Gene_Symbol=CAB39 Calcium-binding protein 39	IPI00032561	40 kDa	TRUE	0% (1.7)	unknown	8	6
749	TRUE	FALSE	Gene_Symbol=RAB5A Ras-related protein Rab-5A	IPI00023510 (+1)	24 kDa	TRUE	0% (0.9)	unknown	5	6
750	TRUE	FALSE	Gene_Symbol=FUCA2 Plasma alpha-L-fucosidase	IPI00012440	54 kDa		0% (0.6)	unknown	4	9
751	TRUE	FALSE	Gene_Symbol=RPL19 60S ribosomal protein L19	IPI00025329	23 kDa		0% (0.5)	unknown	4	10
752	TRUE	FALSE	Gene_Symbol=PSMB3 Proteasome subunit beta type-3	IPI00028004	23 kDa		95% (2.6)	unknown	10	5
753	TRUE	FALSE	Gene_Symbol=TMEM33 Transmembrane protein 33	IPI00299084	28 kDa		95% (0.2)	unknown	2	12
754	TRUE	FALSE	Gene_Symbol=RP2 Protein XRP2	IPI00026627	40 kDa		0% (1.1)	unknown	5	6
755	TRUE	FALSE	Gene_Symbol=MAPK1 Mitogen-activated protein kinase 1	IPI00003479	41 kDa		0% (1.3)	unknown	4	4
756	TRUE	FALSE	Gene_Symbol=RAP1GDS1 Isoform 1 of Rap1 GTPase-GDP dissociation stimulator 1	IPI00607591 (+2)	66 kDa		0% (1.3)	unknown	6	6
757	TRUE	FALSE	Gene_Symbol=ATXN10 Ataxin-10	IPI00001636 (+1)	53 kDa		0% (0.9)	unknown	4	6
758	TRUE	FALSE	Gene_Symbol=NQO2 Ribosyldihydronicotinamide dehydrogenase [quinone]	IPI00219129 (+1)	26 kDa		0% (0.9)	unknown	5	7
759	TRUE	FALSE	Gene_Symbol=SMS Isoform 1 of Spermine synthase	IPI00005102	41 kDa		0% (0.7)	unknown	4	7
760	TRUE	FALSE	Gene_Symbol=HSPA13 Heat shock 70 kDa protein 13	IPI00299299	52 kDa		0% (1.8)	unknown	7	5
761	TRUE	FALSE	Gene_Symbol=SSRP1 FACT complex subunit SSRP1	IPI00005154	81 kDa		0% (1.7)	unknown	4	3
762	TRUE	FALSE	Gene_Symbol=BUB3 Mitotic checkpoint protein BUB3	IPI00013468 (+2)	37 kDa		0% (1.8)	unknown	7	5
763	TRUE	FALSE	Gene_Symbol=SMC2 Isoform 1 of Structural maintenance of chromosomes protein 2	IPI00007927	136 kDa		0% (0.8)	unknown	5	8
764	TRUE	FALSE	Gene_Symbol=CS Citrate synthase, mitochondrial	IPI00025366	52 kDa		0% (0.6)	unknown	4	8
765	TRUE	FALSE	Gene_Symbol=NDUFS3 NADH dehydrogenase [ubiquinone] iron-sulfur protein 3, mitochondrial	IPI00025796	30 kDa		0% (0.9)	unknown	6	9
766	TRUE	FALSE	Gene_Symbol=HSD17B11 Estradiol 17-beta-dehydrogenase 11	IPI00329598	33 kDa		95% (0.4)	unknown	3	10
767	TRUE	FALSE	Gene_Symbol=LAMP1 Lysosome-associated membrane glycoprotein 1	IPI00884105	45 kDa		0% (1.9)	unknown	6	4
768	TRUE	FALSE	Gene_Symbol=RDH11 Isoform 1 of Retinol dehydrogenase 11	IPI00339384	35 kDa		95% (0.4)	unknown	3	10
769	TRUE	FALSE	Gene_Symbol=NCEH1 arylacetamide deacetylase-like 1 isoform b	IPI00002230 (+2)	49 kDa		0% (0.6)	unknown	4	9
770	TRUE	FALSE	Gene_Symbol=PSMB7 Proteasome subunit beta type-7	IPI00003217	30 kDa		0% (0.9)	unknown	4	6
771	TRUE	FALSE	Gene_Symbol=PGM3 cDNA FLJ55543, highly similar to Phosphoacetylglucosamine mutase	IPI00030116 (+2)	63 kDa		0% (1.6)	unknown	6	5
772	TRUE	FALSE	Gene_Symbol=CXorf26 UPF0368 protein Cxorf26	IPI00107104	26 kDa		0% (1.3)	unknown	4	4
773	TRUE	FALSE	Gene_Symbol=COPS6 COP9 signalosome complex subunit 6	IPI00163230 (+2)	36 kDa		0% (0.9)	unknown	4	6
774	TRUE	FALSE	Gene_Symbol=DNAJC9 DnaJ homolog subfamily C member 9	IPI00154975	30 kDa		0% (1.1)	unknown	6	7
775	TRUE	FALSE	Gene_Symbol=TPR Nucleoprotein TPR	IPI00742682	267 kDa		95% (3.9)	unknown	6	2
776	TRUE	FALSE	Gene_Symbol=NAGLU Alpha-N-acetylglucosaminidase	IPI00008787	82 kDa		0% (0.7)	unknown	4	7
777	TRUE	FALSE	Gene_Symbol=SPR Sepiapterin reductase	IPI00017469	28 kDa		0% (0.6)	unknown	4	9
778	TRUE	FALSE	Gene_Symbol=PLOD2 Isoform 2 of Procollagen-lysine,2-oxoglutarate 5-dioxygenase 2	IPI00337495 (+1)	87 kDa		95% (0.1)	unknown	1	12
779	TRUE	FALSE	Gene_Symbol=PVR Isoform Beta of Poliovirus receptor	IPI00219425 (+3)	40 kDa		0% (0.8)	unknown	3	5
780	TRUE	FALSE	Gene_Symbol=PAK2;LOC646214 Serine/threonine-protein kinase PAK 2	IPI00419979	58 kDa		95% (0.2)	unknown	1	6
781	TRUE	FALSE	Gene_Symbol=ABCF1 Isoform 2 of ATP-binding cassette sub-family F member 1	IPI00013495 (+1)	92 kDa		95% (0.2)	unknown	2	13
782	TRUE	FALSE	Gene_Symbol=FAM184B Protein FAM184B	IPI00297208-R	121 kDa		0% (1.3)	unknown	2	2
783	TRUE	FALSE	Gene_Symbol=EIF3I Eukaryotic translation initiation factor 3 subunit I	IPI00012795	37 kDa		95% (2.6)	unknown	6	3
784	TRUE	FALSE	Gene_Symbol=EHD4 EH domain-containing protein 4	IPI00005578	61 kDa	TRUE	0% (0.6)	unknown	4	8
785	TRUE	FALSE	Gene_Symbol=PLXNB2 Plexin-B2	IPI00853369	205 kDa		0% (1.1)	unknown	5	6
786	TRUE	FALSE	Gene_Symbol=DNAJB11 DnaJ homolog subfamily B member 11	IPI00008454	41 kDa		0% (1.3)	unknown	7	7
787	TRUE	FALSE	Gene_Symbol=PCK2 Phosphoenolpyruvate carboxykinase [GTP], mitochondrial	IPI00294380 (+1)	71 kDa		0% (1.5)	unknown	8	7
788	TRUE	FALSE	Gene_Symbol=TSN Translin	IPI00018768 (+2)	26 kDa		0% (1.0)	unknown	4	5
789	TRUE	FALSE	Gene_Symbol=PPP4C Serine/threonine-protein phosphatase 4 catalytic subunit	IPI00012833	35 kDa	TRUE	0% (0.6)	unknown	4	7
790	TRUE	FALSE	Gene_Symbol=LMNB1 Lamin-B1	IPI00217975	66 kDa	TRUE	0% (1.7)	unknown	7	4
791	TRUE	FALSE	Gene_Symbol=RPLP2 60S acidic ribosomal protein P2	IPI00008529	12 kDa	TRUE	0% (1.5)	unknown	7	6
792	TRUE	FALSE	Gene_Symbol=TOMM70A Mitochondrial import receptor subunit TOM70	IPI00015602	67 kDa		0% (0.8)	unknown	3	5
793	TRUE	FALSE	Gene_Symbol=NCKAP1 Isoform 1 of Nck-associated protein 1	IPI00031982 (+1)	129 kDa		0% (0.6)	unknown	3	6
794	TRUE	FALSE	Gene_Symbol=RPIA Ribose-5-phosphate isomerase	IPI00026513	33 kDa		0% (0.8)	unknown	5	8
795	TRUE	FALSE	Gene_Symbol=CRYZ Quinone oxidoreductase	IPI00000792	35 kDa		0% (0.9)	unknown	5	7
796	TRUE	FALSE	Gene_Symbol=AK2 Isoform 1 of Adenylate kinase 2, mitochondrial	IPI00215901 (+2)	26 kDa		0% (1.3)	unknown	6	6
797	TRUE	FALSE	Gene_Symbol=TTC35 Tetratricopeptide repeat protein 35	IPI00014149	35 kDa		0% (0.8)	unknown	5	8
798	TRUE	FALSE	Gene_Symbol=IGFBP4 Insulin-like growth factor-binding protein 4	IPI00305380	28 kDa		0% (0.6)	unknown	3	7
799	TRUE	FALSE	Gene_Symbol=ISOC1 Isochorismatase domain-containing protein 1	IPI00304082	32 kDa		0% (0.5)	unknown	4	10
800	TRUE	FALSE	Gene_Symbol=C14orf166 UPF0568 protein C14orf166	IPI00006980 (+1)	28 kDa		0% (1.3)	unknown	6	6
801	TRUE	FALSE	Gene_Symbol=RPL15 60S ribosomal protein L15	IPI00470528 (+2)	24 kDa		0% (1.6)	unknown	5	4
802	TRUE	FALSE	Gene_Symbol=TXN Thioredoxin	IPI00216298 (+1)	12 kDa		95% (2.2)	unknown	5	3
803	TRUE	FALSE	Gene_Symbol=DNM2 Isoform 1 of Dynamin-2	IPI00033022 (+3)	98 kDa		0% (0.9)	unknown	5	7
804	TRUE	FALSE	Gene_Symbol=AHSA1 Activator of 90 kDa heat shock protein ATPase homolog 1	IPI00030706	38 kDa		95% (0.2)	unknown	1	6
805	TRUE	FALSE	Gene_Symbol=RAB10 Ras-related protein Rab-10	IPI00016513	23 kDa	TRUE	0% (0.6)	unknown	3	6
806	TRUE	FALSE	Gene_Symbol=PDHA1 Mitochondrial PDHA1	IPI00306301 (+2)	48 kDa		95% (0.4)	unknown	2	7
807	TRUE	FALSE	Gene_Symbol=SLC7A5 Large neutral amino acids transporter small subunit 1	IPI00008986	55 kDa		95% (2.3)	unknown	9	5
808	TRUE	FALSE	Gene_Symbol=NIF3L1 Isoform 1 of NIF3-like protein 1	IPI00604624 (+1)	42 kDa		0% (1.9)	unknown	9	6
809	TRUE	FALSE	Gene_Symbol=RPLP1 60S acidic ribosomal protein P1	IPI00008527	12 kDa	TRUE	0% (1.1)	unknown	5	6
810	TRUE	FALSE	Gene_Symbol=KIF23 Isoform 1 of Kinesin-like protein KIF23	IPI00291579 (+2)	110 kDa		95% (0.10)	unknown	1	13
811	TRUE	FALSE	Gene_Symbol=SIL1 Nucleotide exchange factor SIL1	IPI00296197	52 kDa		0% (0.6)	unknown	4	8
812	TRUE	FALSE	Gene_Symbol=CTSF Cathepsin F	IPI00002816	53 kDa		95% (0.2)	unknown	0	7
813	TRUE	FALSE	Gene_Symbol=NXN Isoform 1 of Nucleoredoxin	IPI00304267	48 kDa		0% (0.6)	unknown	3	7
814	TRUE	FALSE	Gene_Symbol=GLRX3 Glutaredoxin-3	IPI00008552	37 kDa		0% (0.9)	unknown	4	6
815	TRUE	FALSE	Gene_Symbol=RAB18 Ras-related protein Rab-18	IPI00014577	23 kDa		0% (0.6)	unknown	3	6
816	TRUE	FALSE	Gene_Symbol=RDX Radixin, isoform CRA_a	IPI00017367 (+1)	71 kDa	TRUE	0% (0.9)	unknown	4	5
817	TRUE	FALSE	Gene_Symbol=IPO4 Isoform 1 of Importin-4	IPI00156374 (+1)	119 kDa		0% (0.8)	unknown	5	8
818	TRUE	FALSE	Gene_Symbol=STOM Erythrocyte band 7 integral membrane protein	IPI00219682	32 kDa		0% (0.9)	unknown	4	6
819	TRUE	FALSE	Gene_Symbol=CTSC Dipeptidyl-peptidase 1	IPI00022810	52 kDa		95% (0.4)	unknown	2	7
820	TRUE	FALSE	Gene_Symbol=PSMA2 Proteasome subunit alpha type-2	IPI00219622	26 kDa		95% (3.5)	unknown	8	3
821	TRUE	FALSE	Gene_Symbol=SERPINA1 Isoform 1 of Alpha-1-antitrypsin	IPI00553177 (+1)	47 kDa		95% (0.3)	unknown	2	9
822	TRUE	FALSE	Gene_Symbol=UAP1 Isoform AGX2 of UDP-N-acetylhexosamine pyrophosphorylase	IPI00000684 (+2)	59 kDa	TRUE	0% (0.6)	unknown	4	8
823	TRUE	FALSE	Gene_Symbol=RPL23A 60S ribosomal protein L23a	IPI00021266	18 kDa		0% (0.6)	unknown	2	4
824	TRUE	FALSE	Gene_Symbol=BTD Biotinidase	IPI00218413 (+2)	61 kDa		0% (1.0)	unknown	6	8
825	TRUE	FALSE	Gene_Symbol=ITGA5 Integrin alpha-5	IPI00306604	115 kDa		0% (0.7)	unknown	4	7
826	TRUE	FALSE	Gene_Symbol=PSPH Phosphoserine phosphatase	IPI00019178 (+2)	25 kDa		95% (2.9)	unknown	9	4
827	TRUE	FALSE	Gene_Symbol=RPS25 40S ribosomal protein S25	IPI00012750 (+1)	14 kDa		95% (0.4)	unknown	2	6
828	TRUE	FALSE	Gene_Symbol=STAT3 Isoform Del-701 of Signal transducer and activator of transcription 3	IPI00306436 (+2)	88 kDa		0% (0.7)	unknown	4	7
829	TRUE	FALSE	Gene_Symbol=FAM82B Regulator of microtubule dynamics protein 1	IPI00329696 (+1)	36 kDa		0% (0.6)	unknown	3	6
830	TRUE	FALSE	Gene_Symbol=LMNB2 Lamin-B2	IPI00009771 (+1)	70 kDa	TRUE	95% (2.3)	unknown	8	3
831	TRUE	FALSE	Gene_Symbol=ARPC1B Actin-related protein 2/3 complex subunit 1B	IPI00005160 (+1)	41 kDa		0% (1.0)	unknown	4	5
832	TRUE	FALSE	Gene_Symbol=NPC2 cDNA FLJ59142, highly similar to Epididymal secretory protein E1	IPI00301579 (+1)	22 kDa		0% (0.9)	unknown	4	6
833	TRUE	FALSE	Gene_Symbol=PSMC1 26S protease regulatory subunit 4	IPI00011126	49 kDa	TRUE	95% (0.3)	unknown	2	10
834	TRUE	FALSE	Gene_Symbol=ULBP2 NKG2D ligand 2	IPI00018860 (+1)	27 kDa		95% (0.4)	unknown	3	9
835	TRUE	FALSE	Gene_Symbol=TMPO Lamina-associated polypeptide 2, isoform alpha	IPI00216230	75 kDa		95% (3.5)	unknown	8	3
836	TRUE	FALSE	Gene_Symbol=IL6 Interleukin-6	IPI00007793 (+2)	24 kDa		0% (1.3)	unknown	4	4
837	TRUE	FALSE	Gene_Symbol=LMAN2 Vesicular integral-membrane protein VIP36	IPI00009950	40 kDa		95% (0.4)	unknown	3	9
838	TRUE	FALSE	Gene_Symbol=U2AF2 Isoform 1 of Splicing factor U2AF 65 kDa subunit	IPI00031556 (+1)	54 kDa		95% (3.9)	unknown	6	2
839	TRUE	FALSE	Gene_Symbol=TMEM132A Isoform 1 of Transmembrane protein 132A	IPI00301865 (+1)	110 kDa		95% (0.2)	unknown	0	5
840	TRUE	FALSE	Gene_Symbol=B4GALT1 Isoform Long of Beta-1,4-galactosyltransferase 1	IPI00215767 (+1)	44 kDa		0% (1.0)	unknown	4	5
841	TRUE	FALSE	Gene_Symbol=KIAA0090 Isoform 4 of Uncharacterized protein KIAA0090	IPI00642244 (+3)	109 kDa		95% (0.1)	unknown	0	11
842	TRUE	FALSE	Gene_Symbol=DNAJC13 DnaJ homolog subfamily C member 13	IPI00307259	254 kDa		95% (0.1)	unknown	0	12
843	TRUE	FALSE	Gene_Symbol=RPS23 40S ribosomal protein S23	IPI00218606	16 kDa		0% (1.1)	unknown	5	6
844	TRUE	FALSE	Gene_Symbol=HIBCH Isoform 1 of 3-hydroxyisobutyryl-CoA hydrolase, mitochondrial	IPI00419802	43 kDa		0% (1.1)	unknown	6	7
845	TRUE	FALSE	Gene_Symbol=CAT Catalase	IPI00465436	60 kDa		0% (1.0)	unknown	4	5
846	TRUE	FALSE	Gene_Symbol=EIF2A Eukaryotic translation initiation factor 2A	IPI00012462	68 kDa		0% (1.3)	unknown	3	3
847	TRUE	FALSE	Gene_Symbol=NDUFS1 NADH-ubiquinone oxidoreductase 75 kDa subunit	IPI00604664 (+3)	81 kDa		0% (1.6)	unknown	5	4
848	TRUE	FALSE	Gene_Symbol=KTN1 Isoform 1 of Kinectin	IPI00328753 (+2)	156 kDa		95% (2.6)	unknown	6	3
849	TRUE	FALSE	Gene_Symbol=PDXK Isoform 1 of Pyridoxal kinase	IPI00013004	35 kDa		0% (0.7)	unknown	4	7
850	TRUE	FALSE	Gene_Symbol=RPRD1B Regulation of nuclear pre-mRNA domain-containing protein 1B	IPI00009659	37 kDa		0% (1.3)	unknown	5	5
851	TRUE	FALSE	Gene_Symbol=DDX1 ATP-dependent RNA helicase DDX1	IPI00293655	82 kDa		0% (1.7)	unknown	4	3
852	TRUE	FALSE	Gene_Symbol=APRT Adenine phosphoribosyltransferase	IPI00218693	20 kDa		0% (1.5)	unknown	7	6
853	TRUE	FALSE	Gene_Symbol=CYB5R1 NADH-cytochrome b5 reductase 1	IPI00470674	34 kDa		0% (0.6)	unknown	4	8
854	TRUE	FALSE	Gene_Symbol=IDH3A Isoform 1 of Isocitrate dehydrogenase [NAD] subunit alpha, mitochondrial	IPI00030702	40 kDa		95% (0.4)	unknown	2	6
855	TRUE	FALSE	Gene_Symbol=SQRDL Sulfide:quinone oxidoreductase, mitochondrial	IPI00009634	50 kDa		0% (0.6)	unknown	3	7
856	TRUE	FALSE	Gene_Symbol=IDI1 isopentenyl-diphosphate delta isomerase	IPI00220014	32 kDa		0% (0.7)	unknown	4	7
857	TRUE	FALSE	Gene_Symbol=MAN2B2 Isoform 1 of Epididymis-specific alpha-mannosidase	IPI00328488	114 kDa		0% (0.6)	unknown	3	7
858	TRUE	FALSE	Gene_Symbol=HSD17B4 Peroxisomal multifunctional enzyme type 2	IPI00019912	80 kDa		0% (0.9)	unknown	4	6
859	TRUE	FALSE	Gene_Symbol=ECHDC1 Isoform 1 of Enoyl-CoA hydratase domain-containing protein 1	IPI00302688 (+5)	34 kDa		0% (0.7)	unknown	4	7
860	TRUE	FALSE	Gene_Symbol=FARSB Phenylalanyl-tRNA synthetase beta chain	IPI00300074	66 kDa		0% (0.9)	unknown	4	6
861	TRUE	FALSE	Gene_Symbol=IFI16 Isoform 1 of Gamma-interferon-inducible protein Ifi-16	IPI00003443 (+2)	88 kDa		0% (0.6)	unknown	3	7
862	TRUE	FALSE	Gene_Symbol=DNASE2 Deoxyribonuclease-2-alpha	IPI00010348 (+1)	40 kDa		0% (0.6)	unknown	3	7
863	TRUE	FALSE	Gene_Symbol=DHCR7 7-dehydrocholesterol reductase	IPI00294501	54 kDa		0% (0.9)	unknown	4	6
864	TRUE	FALSE	Gene_Symbol=CPPED1 Isoform 1 of Calcineurin-like phosphoesterase domain-containing protein 1	IPI00305010	36 kDa		0% (0.6)	unknown	4	8
865	TRUE	FALSE	Gene_Symbol=PARVA Isoform 1 of Alpha-parvin	IPI00018963	42 kDa		0% (1.5)	unknown	7	6
866	TRUE	FALSE	Gene_Symbol=REXO2 Isoform 1 of Oligoribonuclease, mitochondrial (Fragment)	IPI00032830 (+1)	27 kDa		0% (0.6)	unknown	3	6
867	TRUE	FALSE	Gene_Symbol=GNA11 Guanine nucleotide-binding protein subunit alpha-11	IPI00305551	42 kDa	TRUE	0% (1.3)	unknown	3	3
868	TRUE	FALSE	Gene_Symbol=RRAGB Isoform 1 of Ras-related GTP-binding protein B	IPI00010317 (+2)	43 kDa		95% (0.2)	unknown	1	8
869	TRUE	FALSE	Gene_Symbol=MT-CO2 Cytochrome c oxidase subunit 2	IPI00017510	26 kDa		0% (0.6)	unknown	3	7
870	TRUE	FALSE	Gene_Symbol=PURA Transcriptional activator protein Pur-alpha	IPI00023591	35 kDa		0% (1.3)	unknown	4	4
871	TRUE	FALSE	Gene_Symbol=ACAT2 cDNA FLJ53975, highly similar to Acetyl-CoA acetyltransferase, cytosolic	IPI00291419	45 kDa		0% (1.3)	unknown	4	4
872	TRUE	FALSE	Gene_Symbol=TINAGL1 Isoform 1 of Tubulointerstitial nephritis antigen-like	IPI00005563 (+1)	52 kDa		95% (0.4)	unknown	2	7
873	TRUE	FALSE	Gene_Symbol=HDGF Hepatoma-derived growth factor	IPI00020956	27 kDa		95% (3.9)	unknown	6	2
874	TRUE	FALSE	Gene_Symbol=MYO1B Isoform 1 of Myosin-Ib	IPI00376344 (+2)	132 kDa		95% (0.3)	unknown	2	9
875	TRUE	FALSE	Gene_Symbol=EIF2B1 Translation initiation factor eIF-2B subunit alpha	IPI00221300	34 kDa		95% (0.5)	unknown	3	8
876	TRUE	FALSE	Gene_Symbol=ACSL3 Long-chain-fatty-acid--CoA ligase 3	IPI00031397	80 kDa		0% (0.7)	unknown	4	7
877	TRUE	FALSE	Gene_Symbol=SFRS7 Isoform 1 of Splicing factor, arginine/serine-rich 7	IPI00003377 (+3)	27 kDa	TRUE	95% (0.4)	unknown	2	6
878	TRUE	FALSE	Gene_Symbol=PABPC4 Isoform 1 of Polyadenylate-binding protein 4	IPI00012726 (+3)	71 kDa	TRUE	0% (1.1)	unknown	2	4
879	TRUE	FALSE	Gene_Symbol=PRKAR2A Protein kinase, cAMP-dependent, regulatory, type II, alpha, isoform CRA_b	IPI00063234 (+3)	43 kDa		0% (0.6)	unknown	3	7
880	TRUE	FALSE	Gene_Symbol=MINPP1 Isoform 2 of Multiple inositol polyphosphate phosphatase 1	IPI00028553 (+2)	35 kDa		0% (0.6)	unknown	4	8
881	TRUE	FALSE	Gene_Symbol=SNRPE Small nuclear ribonucleoprotein E	IPI00029266 (+1)	11 kDa		0% (0.8)	unknown	3	5
882	TRUE	FALSE	Gene_Symbol=API5 Isoform 2 of Apoptosis inhibitor 5	IPI00554742 (+2)	57 kDa		95% (9.2)	unknown	8	1
883	TRUE	FALSE	Gene_Symbol=UBE2N Ubiquitin-conjugating enzyme E2 N	IPI00003949 (+1)	17 kDa		0% (1.6)	unknown	5	4
884	TRUE	FALSE	Gene_Symbol=FAM129A Protein Niban	IPI00328350 (+1)	103 kDa		95% (2.3)	unknown	7	4
885	TRUE	FALSE	Gene_Symbol=GUSB Isoform Long of Beta-glucuronidase	IPI00027745 (+2)	75 kDa		95% (0.2)	unknown	1	6
886	TRUE	FALSE	Gene_Symbol=NNT NAD(P) transhydrogenase, mitochondrial	IPI00337541	114 kDa		95% (0.1)	unknown	0	10
887	TRUE	FALSE	Gene_Symbol=DECR1 2,4-dienoyl-CoA reductase, mitochondrial	IPI00003482	36 kDa		95% (0.4)	unknown	2	7
888	TRUE	FALSE	Gene_Symbol=DEK Protein DEK	IPI00020021 (+2)	43 kDa		0% (0.6)	unknown	3	6
889	TRUE	FALSE	Gene_Symbol=TNPO3 Isoform 2 of Transportin-3	IPI00395694 (+1)	104 kDa		95% (0.1)	unknown	0	10
890	TRUE	FALSE	Gene_Symbol=UBR4 Isoform 4 of E3 ubiquitin-protein ligase UBR4	IPI00640981 (+3)	574 kDa		95% (0.2)	unknown	0	7
891	TRUE	FALSE	Gene_Symbol=HEBP2 HEBP2 protein (Fragment)	IPI00644697	24 kDa		0% (1.0)	unknown	4	5
892	TRUE	FALSE	Gene_Symbol=MVD Diphosphomevalonate decarboxylase	IPI00022745 (+1)	43 kDa		0% (0.5)	unknown	2	5
893	TRUE	FALSE	Gene_Symbol=PCMT1 protein-L-isoaspartate (D-aspartate) O-methyltransferase 1	IPI00411680 (+1)	30 kDa		0% (1.9)	unknown	6	4
894	TRUE	FALSE	Gene_Symbol=PDPR Pyruvate dehydrogenase phosphatase regulatory subunit, mitochondrial	IPI00168407	99 kDa		0% (1.3)	unknown	5	5
895	TRUE	FALSE	Gene_Symbol=PSMC5 26S protease regulatory subunit 8	IPI00023919 (+1)	46 kDa	TRUE	0% (0.9)	unknown	4	6
896	TRUE	FALSE	Gene_Symbol=GSTM1 Isoform 2 of Glutathione S-transferase Mu 1	IPI00152326 (+2)	21 kDa		0% (0.5)	unknown	2	5
897	TRUE	FALSE	Gene_Symbol=AK3 GTP:AMP phosphotransferase mitochondrial	IPI00465256	26 kDa		95% (0.4)	unknown	2	6
898	TRUE	FALSE	Gene_Symbol=LETM1 Isoform 1 of LETM1 and EF-hand domain-containing protein 1, mitochondrial	IPI00017592	83 kDa		0% (0.5)	unknown	2	5
899	TRUE	FALSE	Gene_Symbol=MRC2 C-type mannose receptor 2	IPI00005707	167 kDa		0% (0.8)	unknown	3	5
900	TRUE	FALSE	Gene_Symbol=MFI2 Isoform 1 of Melanotransferrin	IPI00029275	80 kDa		0% (0.7)	unknown	4	7
901	TRUE	FALSE	Gene_Symbol=ACAA1 3-ketoacyl-CoA thiolase, peroxisomal	IPI00012828 (+1)	44 kDa		0% (1.3)	unknown	5	5
902	TRUE	FALSE	Gene_Symbol=UBE2K Isoform 1 of Ubiquitin-conjugating enzyme E2 K	IPI00021370 (+1)	22 kDa		0% (1.3)	unknown	5	5
903	TRUE	FALSE	Gene_Symbol=SMPD1 Isoform 1 of Sphingomyelin phosphodiesterase	IPI00296461	70 kDa		0% (0.7)	unknown	4	7
904	TRUE	FALSE	Gene_Symbol=GCLM Glutamate--cysteine ligase regulatory subunit	IPI00010090	31 kDa		0% (0.6)	unknown	3	7
905	TRUE	FALSE	Gene_Symbol=SLC25A1 Tricarboxylate transport protein, mitochondrial	IPI00294159	34 kDa		0% (0.6)	unknown	2	4
906	TRUE	FALSE	Gene_Symbol=OXSR1 Serine/threonine-protein kinase OSR1	IPI00010080 (+1)	58 kDa		0% (1.0)	unknown	4	5
907	TRUE	FALSE	Gene_Symbol=FKBP3 FK506-binding protein 3	IPI00024157	25 kDa		0% (1.3)	unknown	4	4
908	TRUE	FALSE	Gene_Symbol=SNRPA1 U2 small nuclear ribonucleoprotein A'	IPI00297477	28 kDa		0% (1.6)	unknown	6	5
909	TRUE	FALSE	Gene_Symbol=NUDC Nuclear migration protein nudC	IPI00550746 (+1)	38 kDa		95% (2.2)	unknown	5	3
910	TRUE	FALSE	Gene_Symbol=STXBP1 Isoform 2 of Syntaxin-binding protein 1	IPI00046057 (+2)	69 kDa		95% (2.6)	unknown	4	2
911	TRUE	FALSE	Gene_Symbol=RAD50 Isoform 3 of DNA repair protein RAD50	IPI00107531 (+2)	138 kDa		95% (3.5)	unknown	8	3
912	TRUE	FALSE	Gene_Symbol=PSMD8 proteasome 26S non-ATPase subunit 8	IPI00010201 (+1)	40 kDa		0% (0.5)	unknown	2	5
913	TRUE	FALSE	Gene_Symbol=DNAJA1 DnaJ homolog subfamily A member 1	IPI00012535	45 kDa		95% (3.2)	unknown	5	2
914	TRUE	FALSE	Gene_Symbol=DDX17 Isoform 4 of Probable ATP-dependent RNA helicase DDX17	IPI00889541 (+1)	80 kDa	TRUE	0% (1.4)	unknown	3	5
915	TRUE	FALSE	Gene_Symbol=PYCR1 pyrroline-5-carboxylate reductase 1 isoform 2	IPI00376503 (+2)	33 kDa	TRUE	0% (0.6)	unknown	3	7
916	TRUE	FALSE	Gene_Symbol=C1QBP Complement component 1 Q subcomponent-binding protein, mitochondrial	IPI00014230	31 kDa		0% (1.6)	unknown	5	4
917	TRUE	FALSE	Gene_Symbol=SWAP70 Switch-associated protein 70	IPI00307200	69 kDa		95% (3.5)	unknown	8	3
918	TRUE	FALSE	Gene_Symbol=ARPC4;TTLL3 Actin-related protein 2/3 complex subunit 4	IPI00554811 (+2)	20 kDa		0% (0.9)	unknown	4	6
919	TRUE	FALSE	Gene_Symbol=CAPRIN1 Isoform 1 of Caprin-1	IPI00783872 (+1)	78 kDa		95% (5.8)	unknown	9	2
920	TRUE	FALSE	Gene_Symbol=EIF5 Eukaryotic translation initiation factor 5	IPI00022648	49 kDa		95% (0.4)	unknown	2	6
921	TRUE	FALSE	Gene_Symbol=CAPZA2 F-actin-capping protein subunit alpha-2	IPI00026182 (+1)	33 kDa	TRUE	0% (1.7)	unknown	5	4
922	TRUE	FALSE	Gene_Symbol=GRPEL1 GrpE protein homolog 1, mitochondrial	IPI00029557 (+1)	24 kDa		0% (0.6)	unknown	3	6
923	TRUE	FALSE	Gene_Symbol=LACTB2 Beta-lactamase-like protein 2	IPI00006952	33 kDa		0% (0.9)	unknown	4	6
924	TRUE	FALSE	Gene_Symbol=RTN4 Isoform 2 of Reticulon-4	IPI00298289	40 kDa		0% (1.1)	unknown	5	6
925	TRUE	FALSE	Gene_Symbol=RAB5B Ras-related protein Rab-5B	IPI00017344	24 kDa	TRUE	0% (0.7)	unknown	4	7
926	TRUE	FALSE	Gene_Symbol=STXBP2 cDNA FLJ54775, highly similar to Syntaxin-binding protein 2	IPI00019971 (+3)	68 kDa		0% (0.6)	unknown	3	6
927	TRUE	FALSE	Gene_Symbol=GNAI3 Guanine nucleotide-binding protein G(k) subunit alpha	IPI00220578	41 kDa	TRUE	0% (0.8)	unknown	3	5
928	TRUE	FALSE	Gene_Symbol=PSMG2 Proteasome assembly chaperone 2	IPI00644482	29 kDa		95% (0.4)	unknown	2	7
929	TRUE	FALSE	Gene_Symbol=SLC16A3 Monocarboxylate transporter 4	IPI00006666	49 kDa		95% (0.2)	unknown	1	7
930	TRUE	FALSE	Gene_Symbol=MTCH2 Mitochondrial carrier homolog 2	IPI00003833	33 kDa		95% (0.2)	unknown	1	8
931	TRUE	FALSE	Gene_Symbol=TEAD1 Transcriptional enhancer factor TEF-1	IPI00002901	48 kDa	TRUE	0% (1.1)	unknown	1	0
932	TRUE	FALSE	Gene_Symbol=PPIC Peptidyl-prolyl cis-trans isomerase C	IPI00024129	23 kDa		0% (0.7)	unknown	4	7
933	TRUE	FALSE	Gene_Symbol=DIRAS2 GTP-binding protein Di-Ras2	IPI00063302	22 kDa		0% (1.1)	unknown	1	0
934	TRUE	FALSE	Gene_Symbol=OSBPL8 Oxysterol-binding protein	IPI00163644 (+3)	101 kDa		0% (0.8)	unknown	3	5
935	TRUE	FALSE	Gene_Symbol=ADPRHL2 Poly(ADP-ribose) glycohydrolase ARH3	IPI00015865	39 kDa		0% (0.6)	unknown	3	6
936	TRUE	FALSE	Gene_Symbol=GSR Isoform Mitochondrial of Glutathione reductase, mitochondrial	IPI00016862 (+1)	56 kDa		95% (2.2)	unknown	5	3
937	TRUE	FALSE	Gene_Symbol=C9orf64 UPF0553 protein C9orf64	IPI00170972	39 kDa		0% (1.0)	unknown	4	5
938	TRUE	FALSE	Gene_Symbol=GAPVD1 Isoform 6 of GTPase-activating protein and VPS9 domain-containing protein 1	IPI00292753 (+5)	166 kDa		0% (1.7)	unknown	4	3
939	TRUE	FALSE	Gene_Symbol=CTSS Cathepsin S	IPI00299150 (+1)	37 kDa		0% (0.9)	unknown	4	6
940	TRUE	FALSE	Gene_Symbol=CCBL2 Isoform 1 of Kynurenine--oxoglutarate transaminase 3	IPI00465373 (+1)	51 kDa		0% (1.0)	unknown	4	5
941	TRUE	FALSE	Gene_Symbol=HMGB1 High mobility group protein B1	IPI00419258	25 kDa	TRUE	0% (0.6)	unknown	2	5
942	TRUE	FALSE	Gene_Symbol=MAT2A S-adenosylmethionine synthetase isoform type-2	IPI00010157	44 kDa		0% (1.0)	unknown	3	4
943	TRUE	FALSE	Gene_Symbol=EXOSC2 Exosome complex exonuclease RRP4	IPI00015905	33 kDa		0% (0.8)	unknown	3	5
944	TRUE	FALSE	Gene_Symbol=GNA13 Guanine nucleotide-binding protein subunit alpha-13	IPI00290928	44 kDa	TRUE	0% (1.0)	unknown	4	6
945	TRUE	FALSE	Gene_Symbol=CSRP1 Cysteine and glycine-rich protein 1	IPI00442073	21 kDa		0% (1.3)	unknown	4	4
946	TRUE	FALSE	Gene_Symbol=IKIP Isoform 1 of Inhibitor of nuclear factor kappa-B kinase-interacting protein	IPI00797136	39 kDa	TRUE	95% (5.7)	unknown	5	1
947	TRUE	FALSE	Gene_Symbol=XPO7 Exportin-7	IPI00302458 (+2)	124 kDa		0% (0.6)	unknown	3	7
948	TRUE	FALSE	Gene_Symbol=CAP2 Adenylyl cyclase-associated protein 2	IPI00027342 (+1)	53 kDa		0% (0.8)	unknown	3	5
949	TRUE	FALSE	Gene_Symbol=PGP Phosphoglycolate phosphatase	IPI00177008	34 kDa		0% (1.9)	unknown	3	2
950	TRUE	FALSE	Gene_Symbol=THOP1 Thimet oligopeptidase	IPI00549189	79 kDa		0% (1.0)	unknown	4	5
951	TRUE	FALSE	Gene_Symbol=IFIT3 Interferon-induced protein with tetratricopeptide repeats 3	IPI00024254	56 kDa		0% (0.5)	unknown	2	5
952	TRUE	FALSE	Gene_Symbol=COL6A2 Isoform 2C2 of Collagen alpha-2(VI) chain	IPI00304840	109 kDa		95% (5.7)	unknown	5	1
953	TRUE	FALSE	Gene_Symbol=ATP5O ATP synthase subunit O, mitochondrial	IPI00007611	23 kDa		0% (0.6)	unknown	3	6
954	TRUE	FALSE	Gene_Symbol=SOD2 Superoxide dismutase [Mn], mitochondrial	IPI00022314 (+2)	25 kDa		95% (3.2)	unknown	5	2
955	TRUE	FALSE	Gene_Symbol=ECH1 Delta(3,5)-Delta(2,4)-dienoyl-CoA isomerase, mitochondrial	IPI00011416	36 kDa		95% (0.4)	unknown	2	6
956	TRUE	FALSE	Gene_Symbol=SACM1L Phosphatidylinositide phosphatase SAC1	IPI00022275 (+2)	67 kDa		0% (0.5)	unknown	2	5
957	TRUE	FALSE	Gene_Symbol=SDHA 57 kDa protein	IPI00217143	57 kDa	TRUE	95% (3.9)	unknown	6	2
958	TRUE	FALSE	Gene_Symbol=RPL22 60S ribosomal protein L22	IPI00219153 (+1)	15 kDa		0% (0.6)	unknown	3	6
959	TRUE	FALSE	Gene_Symbol=SUCLG1 Succinyl-CoA ligase [GDP-forming] subunit alpha, mitochondrial	IPI00872762 (+1)	36 kDa		0% (1.7)	unknown	4	3
960	TRUE	FALSE	Gene_Symbol=MAPRE1 Microtubule-associated protein RP/EB family member 1	IPI00017596 (+1)	30 kDa		0% (1.3)	unknown	3	3
961	TRUE	FALSE	Gene_Symbol=EXT1 Exostosin-1	IPI00293128	86 kDa		0% (1.0)	unknown	3	4
962	TRUE	FALSE	Gene_Symbol=NUDCD1 Isoform 2 of NudC domain-containing protein 1	IPI00306398 (+2)	64 kDa		0% (1.7)	unknown	4	3
963	TRUE	FALSE	Gene_Symbol=MTX1 Isoform 1 of Metaxin-1	IPI00013678 (+1)	51 kDa		0% (0.9)	unknown	4	6
964	TRUE	FALSE	Gene_Symbol=MAN2A1 Alpha-mannosidase 2	IPI00003802	131 kDa		0% (0.6)	unknown	3	6
965	TRUE	FALSE	Gene_Symbol=CANT1 Isoform 1 of Soluble calcium-activated nucleotidase 1	IPI00103175 (+1)	45 kDa		0% (0.9)	unknown	4	6
966	TRUE	FALSE	Gene_Symbol=DPP7 Dipeptidyl-peptidase 2	IPI00296141	54 kDa		0% (0.8)	unknown	3	5
967	TRUE	FALSE	Gene_Symbol=SCPEP1 Isoform 1 of Retinoid-inducible serine carboxypeptidase	IPI00012426	51 kDa		0% (0.6)	unknown	3	6
968	TRUE	FALSE	Gene_Symbol=SMC4 Isoform 1 of Structural maintenance of chromosomes protein 4	IPI00411559	147 kDa		95% (0.2)	unknown	1	7
969	TRUE	FALSE	Gene_Symbol=STK24 Isoform B of Serine/threonine-protein kinase 24	IPI00002212 (+3)	49 kDa		95% (3.0)	unknown	7	3
970	TRUE	FALSE	Gene_Symbol=CDC37 Hsp90 co-chaperone Cdc37	IPI00013122	44 kDa		0% (0.8)	unknown	3	5
971	TRUE	FALSE	Gene_Symbol=SCFD1 Sec1 family domain-containing protein 1	IPI00165261 (+3)	72 kDa		0% (1.3)	unknown	5	5
972	TRUE	FALSE	Gene_Symbol=LOC723972;ANP32A Acidic leucine-rich nuclear phosphoprotein 32 family member A	IPI00025849 (+2)	29 kDa	TRUE	95% (3.2)	unknown	7	2
973	TRUE	FALSE	Gene_Symbol=MCAM Isoform 1 of Cell surface glycoprotein MUC18	IPI00016334	72 kDa		0% (1.3)	unknown	5	5
974	TRUE	FALSE	Gene_Symbol=PUF60 Isoform 1 of Poly(U)-binding-splicing factor PUF60	IPI00069750 (+5)	60 kDa		95% (6.9)	unknown	6	1
975	TRUE	FALSE	Gene_Symbol=CMPK1 UMP-CMP kinase 1 isoform a	IPI00219953 (+1)	26 kDa		0% (1.0)	unknown	4	5
976	TRUE	FALSE	Gene_Symbol=PTGR1 Prostaglandin reductase 1	IPI00292657 (+1)	36 kDa		0% (0.7)	unknown	4	7
977	TRUE	FALSE	Gene_Symbol=KPNA3 Importin subunit alpha-3	IPI00299033	58 kDa		0% (1.6)	unknown	6	5
978	TRUE	FALSE	Gene_Symbol=SSR1 Isoform 1 of Translocon-associated protein subunit alpha	IPI00301021	32 kDa		0% (0.6)	unknown	1	2
979	TRUE	FALSE	Gene_Symbol=LOC389842 similar to RanBP1	IPI00399212 (+5)	23 kDa		0% (0.5)	unknown	2	5
980	TRUE	FALSE	Gene_Symbol=SH3GL1 cDNA, FLJ96508, Homo sapiens SH3-domain GRB2-like 1 (SH3GL1), mRNA	IPI00019169	41 kDa		0% (1.6)	unknown	6	5
981	TRUE	FALSE	Gene_Symbol=EIF3H Eukaryotic translation initiation factor 3, subunit 3 gamma, 40kDa, isoform CRA_b	IPI00647650 (+1)	42 kDa		95% (2.6)	unknown	6	3
982	TRUE	FALSE	Gene_Symbol=RAB34 Isoform 1 of Ras-related protein Rab-34	IPI00328180 (+6)	29 kDa		95% (0.2)	unknown	1	7
983	TRUE	FALSE	Gene_Symbol=LIPA Isoform 1 of Lysosomal acid lipase/cholesteryl ester hydrolase	IPI00007207 (+3)	45 kDa		0% (0.6)	unknown	2	4
984	TRUE	FALSE	Gene_Symbol=NOTCH2 Neurogenic locus notch homolog protein 2	IPI00297655	265 kDa		95% (4.5)	unknown	7	2
985	TRUE	FALSE	Gene_Symbol=L1CAM Isoform 2 of Neural cell adhesion molecule L1	IPI00334532 (+2)	140 kDa		95% (0.4)	unknown	2	7
986	TRUE	FALSE	Gene_Symbol=EFHD2 EF-hand domain-containing protein D2	IPI00060181	27 kDa		95% (3.2)	unknown	5	2
987	TRUE	FALSE	Gene_Symbol=IGF2BP3 Isoform 1 of Insulin-like growth factor 2 mRNA-binding protein 3	IPI00658000	64 kDa		0% (0.6)	unknown	2	4
988	TRUE	FALSE	Gene_Symbol=CAPG Macrophage-capping protein	IPI00027341	39 kDa	TRUE	0% (1.5)	unknown	5	6
989	TRUE	FALSE	Gene_Symbol=DNAJC3 Isoform 1 of DnaJ homolog subfamily C member 3	IPI00006713	58 kDa		95% (0.3)	unknown	0	4
990	TRUE	FALSE	Gene_Symbol=CBR3 Carbonyl reductase [NADPH] 3	IPI00290462	31 kDa	TRUE	0% (0.5)	unknown	1	4
991	TRUE	FALSE	Gene_Symbol=SLC25A22 Mitochondrial glutamate carrier 1	IPI00003004	34 kDa		0% (1.3)	unknown	3	3
992	TRUE	FALSE	Gene_Symbol=CSNK2A2 Casein kinase II subunit alpha'	IPI00020602	41 kDa	TRUE	0% (1.0)	unknown	4	5
993	TRUE	FALSE	Gene_Symbol=TBCD Isoform 4 of Tubulin-specific chaperone D	IPI00030774 (+1)	139 kDa		0% (0.6)	unknown	2	4
994	TRUE	FALSE	Gene_Symbol=ATP6V1C1 V-type proton ATPase subunit C 1	IPI00007814 (+1)	44 kDa		0% (0.5)	unknown	2	5
995	TRUE	FALSE	Gene_Symbol=PSMB5 Proteasome subunit beta type-5	IPI00479306	28 kDa		95% (2.6)	unknown	6	3
996	TRUE	FALSE	Gene_Symbol=CHID1 Isoform 3 of Chitinase domain-containing protein 1	IPI00045536 (+3)	42 kDa		0% (0.6)	unknown	3	6
997	TRUE	FALSE	Gene_Symbol=SEC13 Protein SEC13 homolog	IPI00375370 (+3)	36 kDa		0% (0.8)	unknown	3	5
998	TRUE	FALSE	Gene_Symbol=NDUFA9 NADH dehydrogenase [ubiquinone] 1 alpha subcomplex subunit 9, mitochondrial	IPI00003968	43 kDa		0% (0.6)	unknown	1	2
999	TRUE	FALSE	Gene_Symbol=PPP5C Serine/threonine-protein phosphatase 5	IPI00019812 (+1)	57 kDa		95% (2.2)	unknown	5	3
1000	TRUE	FALSE	Gene_Symbol=CLIC3 Chloride intracellular channel protein 3	IPI00000692 (+1)	27 kDa		0% (0.6)	unknown	3	7
1001	TRUE	FALSE	Gene_Symbol=UBA6 Isoform 1 of Ubiquitin-like modifier-activating enzyme 6	IPI00023647	118 kDa		0% (1.3)	unknown	3	3
1002	TRUE	FALSE	Gene_Symbol=SEPT7 51 kDa protein	IPI00033025 (+2)	51 kDa	TRUE	0% (1.0)	unknown	3	6
1003	TRUE	FALSE	Gene_Symbol=ANXA7 Putative uncharacterized protein ANXA7	IPI00002460 (+1)	53 kDa		95% (0.4)	unknown	1	3
1004	TRUE	FALSE	Gene_Symbol=RCN1 Reticulocalbin-1	IPI00015842	39 kDa		0% (1.3)	unknown	4	4
1005	TRUE	FALSE	Gene_Symbol=IMPA1 Inositol monophosphatase	IPI00020906 (+1)	30 kDa		95% (2.2)	unknown	5	3
1006	TRUE	FALSE	Gene_Symbol=GALNT7 N-acetylgalactosaminyltransferase 7	IPI00328391	75 kDa		95% (2.6)	unknown	4	2
1007	TRUE	FALSE	Gene_Symbol=NIT1 Isoform 2 of Nitrilase homolog 1	IPI00023779 (+2)	36 kDa		95% (0.3)	unknown	1	4
1008	TRUE	FALSE	Gene_Symbol=TSTA3 GDP-L-fucose synthetase	IPI00014361 (+2)	36 kDa		95% (3.9)	unknown	6	2
1009	TRUE	FALSE	Gene_Symbol=P4HA1 Isoform 1 of Prolyl 4-hydroxylase subunit alpha-1	IPI00009923 (+2)	61 kDa		0% (0.6)	unknown	3	6
1010	TRUE	FALSE	Gene_Symbol=SEC22B Vesicle-trafficking protein SEC22b	IPI00006865	25 kDa		0% (0.6)	unknown	3	6
1011	TRUE	FALSE	Gene_Symbol=RTCD1 Isoform 1 of RNA 3'-terminal phosphate cyclase	IPI00011726 (+1)	39 kDa		0% (0.5)	unknown	2	5
1012	TRUE	FALSE	Gene_Symbol=KIAA0196 Strumpellin	IPI00029175 (+1)	134 kDa		0% (0.5)	unknown	2	5
1013	TRUE	FALSE	Gene_Symbol=ENOPH1 Isoform 1 of Enolase-phosphatase E1	IPI00038378	29 kDa		0% (0.8)	unknown	3	5
1014	TRUE	FALSE	Gene_Symbol=ARPC1A;ARPC1B Actin-related protein 2/3 complex subunit 1A	IPI00333068	42 kDa		95% (6.9)	unknown	6	1
1015	TRUE	FALSE	Gene_Symbol=GNB2 Guanine nucleotide-binding protein G(I)/G(S)/G(T) subunit beta-2	IPI00003348	37 kDa	TRUE	0% (0.6)	unknown	1	6
1016	TRUE	FALSE	Gene_Symbol=WDR5 WD repeat-containing protein 5	IPI00005492	37 kDa		0% (1.6)	unknown	5	4
1017	TRUE	FALSE	Gene_Symbol=ACP1 Isoform 1 of Low molecular weight phosphotyrosine protein phosphatase	IPI00219861	18 kDa		0% (0.6)	unknown	2	4
1018	TRUE	FALSE	Gene_Symbol=DPP9 Isoform 5 of Dipeptidyl peptidase 9	IPI00604645 (+2)	94 kDa		0% (0.6)	unknown	2	4
1019	TRUE	FALSE	Gene_Symbol=RAB2A Ras-related protein Rab-2A	IPI00031169 (+1)	24 kDa		0% (0.6)	unknown	2	4
1020	TRUE	FALSE	Gene_Symbol=RALA Ras-related protein Ral-A	IPI00217519	24 kDa	TRUE	0% (0.5)	unknown	2	5
1021	TRUE	FALSE	Gene_Symbol=ARPC3 Actin-related protein 2/3 complex subunit 3	IPI00005162 (+2)	21 kDa		0% (0.5)	unknown	2	5
1022	TRUE	FALSE	Gene_Symbol=ASNA1 Arsenical pump-driving ATPase	IPI00013466 (+1)	39 kDa		95% (2.6)	unknown	4	2
1023	TRUE	FALSE	Gene_Symbol=FMNL1 Isoform 2 of Formin-like protein 1	IPI00025202 (+1)	122 kDa		0% (1.7)	unknown	4	3
1024	TRUE	FALSE	Gene_Symbol=SERPINC1 Antithrombin-III	IPI00032179	53 kDa		0% (0.9)	unknown	2	3
1025	TRUE	FALSE	Gene_Symbol=CST3 Cystatin-C	IPI00032293	16 kDa		0% (1.3)	unknown	5	5
1026	TRUE	FALSE	Gene_Symbol=RPL30 60S ribosomal protein L30	IPI00219156 (+1)	13 kDa		0% (1.3)	unknown	4	4
1027	TRUE	FALSE	Gene_Symbol=AP1B1 Isoform A of AP-1 complex subunit beta-1	IPI00328257 (+3)	105 kDa	TRUE	0% (1.4)	unknown	4	4
1028	TRUE	FALSE	Gene_Symbol=TSNAX Translin-associated protein X	IPI00293350	33 kDa		95% (8.0)	unknown	7	1
1029	TRUE	FALSE	Gene_Symbol=CDC42 Isoform 2 of Cell division control protein 42 homolog	IPI00016786 (+2)	21 kDa		0% (1.9)	unknown	6	4
1030	TRUE	FALSE	Gene_Symbol=ETHE1 Protein ETHE1, mitochondrial	IPI00003766	28 kDa		0% (0.9)	unknown	2	3
1031	TRUE	FALSE	Gene_Symbol=NONO Non-POU domain-containing octamer-binding protein	IPI00304596	54 kDa		95% (3.4)	unknown	3	1
1032	TRUE	FALSE	Gene_Symbol=CSTF3 Cleavage stimulation factor 77 kDa subunit	IPI00015195	83 kDa		95% (6.9)	unknown	6	1
1033	TRUE	FALSE	Gene_Symbol=TIMP3 Metalloproteinase inhibitor 3	IPI00218247 (+1)	24 kDa		95% (5.7)	unknown	5	0
1034	TRUE	FALSE	Gene_Symbol=B3GAT3 Galactosylgalactosylxylosylprotein 3-beta-glucuronosyltransferase 3	IPI00304331 (+1)	37 kDa	TRUE	0% (0.8)	unknown	2	4
1035	TRUE	FALSE	Gene_Symbol=MMP1 Interstitial collagenase	IPI00008561 (+1)	54 kDa		95% (11)	unknown	10	0
1036	TRUE	FALSE	Gene_Symbol=TOR1AIP1 Torsin A interacting protein 1	IPI00644766 (+2)	48 kDa		95% (0.4)	unknown	2	6
1037	TRUE	FALSE	Gene_Symbol=SMCHD1 Isoform 2 of Structural maintenance of chromosomes flexible hinge domain-containing protein 1	IPI00465022 (+1)	216 kDa		95% (0.2)	unknown	0	6
1038	TRUE	FALSE	Gene_Symbol=GMPPB Isoform 2 of Mannose-1-phosphate guanyltransferase beta	IPI00002496 (+1)	43 kDa		0% (1.0)	unknown	3	4
1039	TRUE	FALSE	Gene_Symbol=MCM7 Isoform 1 of DNA replication licensing factor MCM7	IPI00299904	81 kDa		0% (1.3)	unknown	3	3
1040	TRUE	FALSE	Gene_Symbol=SERPINB8 Serpin B8	IPI00032134	43 kDa	TRUE	0% (1.0)	unknown	4	4
1041	TRUE	FALSE	Gene_Symbol=PPM1F Protein phosphatase 1F	IPI00291412	50 kDa		0% (1.3)	unknown	2	2
1042	TRUE	FALSE	Gene_Symbol=DNM1L Isoform 5 of Dynamin-1-like protein	IPI00037283 (+6)	79 kDa		0% (1.3)	unknown	4	4
1043	TRUE	FALSE	Gene_Symbol=SF3B1 Splicing factor 3B subunit 1	IPI00026089	146 kDa		95% (3.2)	unknown	5	2
1044	TRUE	FALSE	Gene_Symbol=KIAA1279 KIF1-binding protein	IPI00477355	72 kDa		0% (0.6)	unknown	2	4
1045	TRUE	FALSE	Gene_Symbol=PSMD9 Isoform p27-L of 26S proteasome non-ATPase regulatory subunit 9	IPI00010860	25 kDa		95% (2.6)	unknown	4	2
1046	TRUE	FALSE	Gene_Symbol=RCC1 regulator of chromosome condensation 1 isoform a	IPI00001661 (+7)	48 kDa		0% (0.6)	unknown	2	4
1047	TRUE	FALSE	Gene_Symbol=CAPNS1 Calpain small subunit 1	IPI00025084	28 kDa		95% (3.9)	unknown	6	2
1048	TRUE	FALSE	Gene_Symbol=GRHPR Glyoxylate reductase/hydroxypyruvate reductase	IPI00037448	36 kDa		0% (0.8)	unknown	3	5
1049	TRUE	FALSE	Gene_Symbol=NSF Vesicle-fusing ATPase	IPI00006451 (+1)	83 kDa		0% (0.9)	unknown	2	3
1050	TRUE	FALSE	Gene_Symbol=PSME2 Putative uncharacterized protein PSME2	IPI00384051 (+2)	29 kDa		0% (0.6)	unknown	2	4
1051	TRUE	FALSE	Gene_Symbol=UPP1 Isoform 1 of Uridine phosphorylase 1	IPI00004406	34 kDa		0% (1.0)	unknown	3	4
1052	TRUE	FALSE	Gene_Symbol=FSCN1 Fascin	IPI00163187 (+1)	55 kDa		0% (0.6)	unknown	2	4
1053	TRUE	FALSE	Gene_Symbol=BCAT2 Branched-chain-amino-acid aminotransferase	IPI00181135 (+2)	40 kDa		0% (1.9)	unknown	3	2
1054	TRUE	FALSE	Gene_Symbol=ACAA2 3-ketoacyl-CoA thiolase, mitochondrial	IPI00001539 (+1)	42 kDa		0% (1.0)	unknown	4	5
1055	TRUE	FALSE	Gene_Symbol=SRP72 Signal recognition particle 72 kDa protein	IPI00215888	75 kDa		0% (1.0)	unknown	4	5
1056	TRUE	FALSE	Gene_Symbol=ARF4 ADP-ribosylation factor 4	IPI00215918	21 kDa	TRUE	0% (0.9)	unknown	3	5
1057	TRUE	FALSE	Gene_Symbol=NOP56 Nucleolar protein 56	IPI00411937 (+1)	66 kDa		0% (0.5)	unknown	2	5
1058	TRUE	FALSE	Gene_Symbol=PXMP2;PGAM5 Isoform 1 of Phosphoglycerate mutase family member 5	IPI00788907	32 kDa		0% (0.6)	unknown	2	4
1059	TRUE	FALSE	Gene_Symbol=SEC31A Isoform 3 of Protein transport protein Sec31A	IPI00305152 (+5)	122 kDa		95% (2.6)	unknown	4	2
1060	TRUE	FALSE	Gene_Symbol=MCCC2 Isoform 1 of Methylcrotonoyl-CoA carboxylase beta chain, mitochondrial	IPI00784044	61 kDa		0% (0.6)	unknown	2	4
1061	TRUE	FALSE	Gene_Symbol=RAB32 Ras-related protein Rab-32	IPI00014377	25 kDa		0% (1.0)	unknown	3	4
1062	TRUE	FALSE	Gene_Symbol=CHMP4B Charged multivesicular body protein 4b	IPI00025974	25 kDa		95% (3.9)	unknown	6	2
1063	TRUE	FALSE	Gene_Symbol=DIAPH1 Isoform 1 of Protein diaphanous homolog 1	IPI00852685 (+5)	141 kDa		95% (0.3)	unknown	1	5
1064	TRUE	FALSE	Gene_Symbol=PRKAG1 cDNA FLJ40287 fis, clone TESTI2027909, highly similar to 5'-AMP-ACTIVATED PROTEIN KINASE, GAMMA-1 SUBUNIT	IPI00473047 (+1)	39 kDa		0% (1.3)	unknown	2	2
1065	TRUE	FALSE	Gene_Symbol=PDCD10 Programmed cell death protein 10	IPI00298558	25 kDa		0% (1.7)	unknown	4	3
1066	TRUE	FALSE	Gene_Symbol=STUB1 Isoform 1 of STIP1 homology and U box-containing protein 1	IPI00025156	35 kDa		0% (0.8)	unknown	3	5
1067	TRUE	FALSE	Gene_Symbol=RAD23B UV excision repair protein RAD23 homolog B	IPI00008223 (+1)	43 kDa		95% (2.3)	unknown	2	1
1068	TRUE	FALSE	Gene_Symbol=RPL11 Isoform 1 of 60S ribosomal protein L11	IPI00376798 (+1)	20 kDa		0% (0.6)	unknown	2	4
1069	TRUE	FALSE	Gene_Symbol=TIAL1 Nucleolysin TIAR	IPI00005615 (+1)	42 kDa		0% (1.7)	unknown	4	3
1070	TRUE	FALSE	Gene_Symbol=EIF3D Eukaryotic translation initiation factor 3 subunit D	IPI00006181 (+1)	64 kDa		95% (2.2)	unknown	5	3
1071	TRUE	FALSE	Gene_Symbol=PTPRG Isoform 1 of Receptor-type tyrosine-protein phosphatase gamma	IPI00011651 (+2)	162 kDa		0% (0.6)	unknown	1	2
1072	TRUE	FALSE	Gene_Symbol=SAR1A GTP-binding protein SAR1a	IPI00015954	22 kDa		0% (1.7)	unknown	4	3
1073	TRUE	FALSE	Gene_Symbol=GCLC Glutamate--cysteine ligase catalytic subunit	IPI00215768	73 kDa		0% (0.6)	unknown	1	2
1074	TRUE	FALSE	Gene_Symbol=SNRNP70 Isoform 2 of U1 small nuclear ribonucleoprotein 70 kDa	IPI00219483 (+2)	51 kDa		95% (2.3)	unknown	2	1
1075	TRUE	FALSE	Gene_Symbol=FUS Isoform Short of RNA-binding protein FUS	IPI00221354 (+4)	53 kDa		95% (2.3)	unknown	2	1
1076	TRUE	FALSE	Gene_Symbol=RPL21;RPL21P19 60S ribosomal protein L21	IPI00247583 (+1)	19 kDa		0% (0.5)	unknown	2	5
1077	TRUE	FALSE	Gene_Symbol=BAT3 Isoform 1 of Large proline-rich protein BAT3	IPI00465128 (+6)	119 kDa		0% (1.0)	unknown	3	4
1078	TRUE	FALSE	Gene_Symbol=SUGT1 Isoform 2 of Suppressor of G2 allele of SKP1 homolog	IPI00791573 (+1)	38 kDa		95% (3.9)	unknown	6	2
1079	TRUE	FALSE	Gene_Symbol=DYNC1LI1 Cytoplasmic dynein 1 light intermediate chain 1	IPI00007675	57 kDa		0% (0.6)	unknown	1	2
1080	TRUE	FALSE	Gene_Symbol=UBA2 SUMO-activating enzyme subunit 2	IPI00023234	71 kDa		0% (0.8)	unknown	3	5
1081	TRUE	FALSE	Gene_Symbol=RPL13A 60S ribosomal protein L13a	IPI00304612	24 kDa		0% (0.6)	unknown	2	4
1082	TRUE	FALSE	Gene_Symbol=CD81 CD81 antigen	IPI00000190 (+1)	26 kDa		0% (0.6)	unknown	3	6
1083	TRUE	FALSE	Gene_Symbol=CDK7 Cell division protein kinase 7	IPI00000685	39 kDa		0% (1.3)	unknown	4	4
1084	TRUE	FALSE	Gene_Symbol=RPL23 60S ribosomal protein L23	IPI00010153 (+4)	15 kDa		95% (0.4)	unknown	2	6
1085	TRUE	FALSE	Gene_Symbol=ABHD10 Abhydrolase domain-containing protein 10, mitochondrial	IPI00020075	34 kDa		0% (0.8)	unknown	3	5
1086	TRUE	FALSE	Gene_Symbol=HBA1;HBA2 Hemoglobin subunit alpha	IPI00410714	15 kDa		95% (2.3)	unknown	2	1
1087	TRUE	FALSE	Gene_Symbol=RPL10 60S ribosomal protein L10	IPI00554723 (+3)	25 kDa		0% (1.3)	unknown	4	4
1088	TRUE	FALSE	Gene_Symbol=C7orf20 Protein of unknown function DUF410 family protein	IPI00419575 (+2)	37 kDa		0% (0.6)	unknown	2	4
1089	TRUE	FALSE	Gene_Symbol=POFUT1 Isoform 1 of GDP-fucose protein O-fucosyltransferase 1	IPI00058192	44 kDa		0% (0.6)	unknown	2	4
1090	TRUE	FALSE	Gene_Symbol=TMEM43 Transmembrane protein 43	IPI00301280	45 kDa		0% (0.5)	unknown	2	5
1091	TRUE	FALSE	Gene_Symbol=RPS7 40S ribosomal protein S7	IPI00013415	22 kDa		0% (1.0)	unknown	3	4
1092	TRUE	FALSE	Gene_Symbol=RNASET2 Isoform 1 of Ribonuclease T2	IPI00414896 (+2)	29 kDa		0% (0.6)	unknown	2	4
1093	TRUE	FALSE	Gene_Symbol=NIPSNAP3A Protein NipSnap homolog 3A	IPI00004845	28 kDa		0% (1.3)	unknown	2	2
1094	TRUE	FALSE	Gene_Symbol=ERLIN1 ER lipid raft associated 1	IPI00007940 (+1)	39 kDa	TRUE	95% (0.4)	unknown	1	7
1095	TRUE	FALSE	Gene_Symbol=NUP205 Nuclear pore complex protein Nup205	IPI00783781	228 kDa		95% (0.1)	unknown	0	8
1096	TRUE	FALSE	Gene_Symbol=G3BP1 Ras GTPase-activating protein-binding protein 1	IPI00012442	52 kDa		95% (4.5)	unknown	7	2
1097	TRUE	FALSE	Gene_Symbol=EMG1 Probable ribosome biogenesis protein NEP1	IPI00025347	27 kDa		95% (0.4)	unknown	2	6
1098	TRUE	FALSE	Gene_Symbol=SOD3 Extracellular superoxide dismutase [Cu-Zn]	IPI00027827	26 kDa		95% (0.2)	unknown	1	8
1099	TRUE	FALSE	Gene_Symbol=CDK2 Cell division protein kinase 2	IPI00031681 (+2)	34 kDa	TRUE	95% (0.5)	unknown	1	7
1100	TRUE	FALSE	Gene_Symbol=POR NADPH--cytochrome P450 reductase	IPI00470467 (+4)	77 kDa		95% (0.2)	unknown	1	6
1101	TRUE	FALSE	Gene_Symbol=MGAT4B Isoform 1 of Alpha-1,3-mannosyl-glycoprotein 4-beta-N-acetylglucosaminyltransferase B	IPI00477905 (+2)	63 kDa		95% (0.2)	unknown	1	7
1102	TRUE	FALSE	Gene_Symbol=WDR82 WD repeat-containing protein 82	IPI00152695 (+1)	35 kDa		0% (0.5)	unknown	2	5
1103	TRUE	FALSE	Gene_Symbol=TMED4 Isoform 1 of Transmembrane emp24 domain-containing protein 4	IPI00296259 (+2)	26 kDa	TRUE	0% (0.5)	unknown	2	5
1104	TRUE	FALSE	Gene_Symbol=SCAMP3 Isoform 1 of Secretory carrier-associated membrane protein 3	IPI00306382 (+1)	38 kDa		95% (8.0)	unknown	7	1
1105	TRUE	FALSE	Gene_Symbol=COL5A1 Collagen alpha-1(V) chain	IPI00844090	184 kDa		95% (0.2)	unknown	0	5
1106	TRUE	FALSE	Gene_Symbol=CYC1 Cytochrome c1, heme protein, mitochondrial	IPI00029264	35 kDa		95% (0.2)	unknown	0	6
1107	TRUE	FALSE	Gene_Symbol=COPS5 COP9 signalosome complex subunit 5	IPI00009958	38 kDa		0% (1.3)	unknown	3	3
1108	TRUE	FALSE	Gene_Symbol=FAR1 Fatty acyl-CoA reductase 1	IPI00478838	59 kDa		0% (1.0)	unknown	3	4
1109	TRUE	FALSE	Gene_Symbol=BASP1 Brain acid soluble protein 1	IPI00299024	23 kDa		0% (1.9)	unknown	3	2
1110	TRUE	FALSE	Gene_Symbol=PC Pyruvate carboxylase, mitochondrial	IPI00299402	130 kDa		95% (5.7)	unknown	5	1
1111	TRUE	FALSE	Gene_Symbol=DCTN1 dynactin 1 isoform 4	IPI00914026 (+2)	127 kDa		0% (0.9)	unknown	2	3
1112	TRUE	FALSE	Gene_Symbol=RPS17 40S ribosomal protein S17	IPI00221093	16 kDa		0% (1.9)	unknown	3	2
1113	TRUE	FALSE	Gene_Symbol=RPS14 40S ribosomal protein S14	IPI00026271	16 kDa		0% (1.0)	unknown	3	4
1114	TRUE	FALSE	Gene_Symbol=NCBP1 Nuclear cap-binding protein subunit 1	IPI00019380	92 kDa		0% (1.9)	unknown	3	2
1115	TRUE	FALSE	Gene_Symbol=ATP5F1 ATP synthase subunit b, mitochondrial	IPI00029133 (+1)	29 kDa		0% (0.9)	unknown	2	3
1116	TRUE	FALSE	Gene_Symbol=GRB2 Isoform 1 of Growth factor receptor-bound protein 2	IPI00021327	25 kDa		0% (1.9)	unknown	3	2
1117	TRUE	FALSE	Gene_Symbol=CRK Isoform Crk-II of Proto-oncogene C-crk	IPI00004838	34 kDa		0% (1.7)	unknown	4	3
1118	TRUE	FALSE	Gene_Symbol=ACY1 cDNA FLJ60317, highly similar to Aminoacylase-1	IPI00009268 (+1)	56 kDa		0% (1.7)	unknown	4	3
1119	TRUE	FALSE	Gene_Symbol=DUSP3 Dual specificity protein phosphatase 3	IPI00018671 (+1)	20 kDa		0% (1.0)	unknown	3	4
1120	TRUE	FALSE	Gene_Symbol=ATP6V0D1 V-type proton ATPase subunit d 1	IPI00034159 (+1)	40 kDa		0% (0.6)	unknown	1	2
1121	TRUE	FALSE	Gene_Symbol=SAMM50 Sorting and assembly machinery component 50 homolog	IPI00412713 (+1)	52 kDa	TRUE	0% (1.0)	unknown	3	4
1122	TRUE	FALSE	Gene_Symbol=NRD1 nardilysin isoform a	IPI00243221 (+2)	139 kDa		0% (1.3)	unknown	2	2
1123	TRUE	FALSE	Gene_Symbol=SORCS2 VPS10 domain-containing receptor SorCS2	IPI00044600 (+2)	128 kDa		0% (0.9)	unknown	2	3
1124	TRUE	FALSE	Gene_Symbol=GMPS GMP synthase [glutamine-hydrolyzing]	IPI00029079	77 kDa		95% (0.4)	unknown	1	3
1125	TRUE	FALSE	Gene_Symbol=ATAD3A Isoform 2 of ATPase family AAA domain-containing protein 3A	IPI00295992 (+2)	66 kDa		0% (1.0)	unknown	3	4
1126	TRUE	FALSE	Gene_Symbol=COTL1 Coactosin-like protein	IPI00017704	16 kDa		95% (2.3)	unknown	2	0
1127	TRUE	FALSE	Gene_Symbol=ACOT1 Acyl-coenzyme A thioesterase 1	IPI00333838	46 kDa		0% (1.3)	unknown	3	3
1128	TRUE	FALSE	Gene_Symbol=USP9X ubiquitin specific protease 9, X-linked isoform 4	IPI00003964 (+1)	290 kDa		0% (0.5)	unknown	2	5
1129	TRUE	FALSE	Gene_Symbol=SEC23B Protein transport protein Sec23B	IPI00017376	86 kDa	TRUE	95% (2.6)	unknown	3	3
1130	TRUE	FALSE	Gene_Symbol=COL7A1 Isoform 1 of Collagen alpha-1(VII) chain	IPI00025418 (+1)	295 kDa		95% (0.4)	unknown	2	6
1131	TRUE	FALSE	Gene_Symbol=NCLN Isoform 1 of Nicalin	IPI00470649 (+1)	63 kDa		95% (0.4)	unknown	2	6
1132	TRUE	FALSE	Gene_Symbol=OSGEP Probable O-sialoglycoprotein endopeptidase	IPI00015809	36 kDa		0% (0.5)	unknown	2	5
1133	TRUE	FALSE	Gene_Symbol=SNRPD2 Small nuclear ribonucleoprotein Sm D2	IPI00017963 (+1)	14 kDa		95% (2.2)	unknown	5	3
1134	TRUE	FALSE	Gene_Symbol=COPS2 Isoform 2 of COP9 signalosome complex subunit 2	IPI00018813 (+1)	52 kDa		0% (1.3)	unknown	3	3
1135	TRUE	FALSE	Gene_Symbol=GNE Bifunctional UDP-N-acetylglucosamine 2-epimerase/N-acetylmannosamine kinase	IPI00023162 (+2)	79 kDa		95% (0.3)	unknown	1	4
1136	TRUE	FALSE	Gene_Symbol=SNRPB Isoform SM-B' of Small nuclear ribonucleoprotein-associated proteins B and B'	IPI00027285 (+4)	25 kDa		95% (5.7)	unknown	5	1
1137	TRUE	FALSE	Gene_Symbol=MCCC1 Methylcrotonoyl-CoA carboxylase subunit alpha, mitochondrial	IPI00024580 (+1)	80 kDa		95% (2.3)	unknown	2	0
1138	TRUE	FALSE	Gene_Symbol=ME1 NADP-dependent malic enzyme	IPI00008215	64 kDa		0% (1.1)	unknown	1	0
1139	TRUE	FALSE	Gene_Symbol=TRIP13 Isoform 1 of Thyroid receptor-interacting protein 13	IPI00003505	49 kDa		0% (0.6)	unknown	2	4
1140	TRUE	FALSE	Gene_Symbol=RPS12 40S ribosomal protein S12	IPI00013917	15 kDa		0% (0.6)	unknown	1	2
1141	TRUE	FALSE	Gene_Symbol=CHCHD3 Coiled-coil-helix-coiled-coil-helix domain-containing protein 3, mitochondrial	IPI00015833 (+4)	26 kDa		0% (1.7)	unknown	4	3
1142	TRUE	FALSE	Gene_Symbol=CHORDC1 Isoform 1 of Cysteine and histidine-rich domain-containing protein 1	IPI00015897 (+1)	37 kDa		0% (1.3)	unknown	3	3
1143	TRUE	FALSE	Gene_Symbol=UBE2V2 Ubiquitin-conjugating enzyme E2 variant 2	IPI00019600	16 kDa		0% (1.3)	unknown	3	3
1144	TRUE	FALSE	Gene_Symbol=EXOSC6 Exosome complex exonuclease MTR3	IPI00073602	28 kDa		0% (1.0)	unknown	3	4
1145	TRUE	FALSE	Gene_Symbol=LRRC47 Leucine-rich repeat-containing protein 47	IPI00170935	63 kDa		95% (3.2)	unknown	5	2
1146	TRUE	FALSE	Gene_Symbol=PRKACB Isoform 2 of cAMP-dependent protein kinase catalytic subunit beta	IPI00376119 (+7)	46 kDa	TRUE	0% (0.6)	unknown	2	4
1147	TRUE	FALSE	Gene_Symbol=USP39 U4/U6.U5 tri-snRNP-associated protein 2	IPI00419844 (+2)	65 kDa		0% (0.8)	unknown	3	5
1148	TRUE	FALSE	Gene_Symbol=STAM Isoform 1 of Signal transducing adapter molecule 1	IPI00020178 (+1)	59 kDa		0% (1.7)	unknown	4	3
1149	TRUE	FALSE	Gene_Symbol=EXTL2 EXTL2 protein (Fragment)	IPI00002732 (+1)	38 kDa		0% (1.1)	unknown	1	1
1150	TRUE	FALSE	Gene_Symbol=UAP1L1 Isoform 1 of UDP-N-acetylhexosamine pyrophosphorylase-like protein 1	IPI00477962	57 kDa	TRUE	0% (0.9)	unknown	2	3
1151	TRUE	FALSE	Gene_Symbol=MCM2 DNA replication licensing factor MCM2	IPI00184330 (+1)	102 kDa		95% (2.3)	unknown	2	1
1152	TRUE	FALSE	Gene_Symbol=POLR1C Isoform 1 of DNA-directed RNA polymerases I and III subunit RPAC1	IPI00005179 (+1)	39 kDa		0% (1.3)	unknown	2	2
1153	TRUE	FALSE	Gene_Symbol=ADH5P4;ADH5 Alcohol dehydrogenase class-3	IPI00746777	40 kDa		95% (0.4)	unknown	1	3
1154	TRUE	FALSE	Gene_Symbol=TOLLIP Toll-interacting protein	IPI00100154	30 kDa		0% (0.6)	unknown	2	4
1155	TRUE	FALSE	Gene_Symbol=MVK Mevalonate kinase	IPI00010717	42 kDa		0% (1.0)	unknown	3	4
1156	TRUE	FALSE	Gene_Symbol=RALY RNA binding protein, autoantigenic (HnRNP-associated with lethal yellow homolog (Mouse)), isoform CRA_a (Fragment)	IPI00011268 (+3)	33 kDa		0% (0.9)	unknown	2	3
1157	TRUE	FALSE	Gene_Symbol=RRAS Ras-related protein R-Ras	IPI00020418	23 kDa	TRUE	0% (1.3)	unknown	4	4
1158	TRUE	FALSE	Gene_Symbol=MOBKL1B Isoform 1 of Mps one binder kinase activator-like 1B	IPI00301518 (+3)	25 kDa		0% (1.7)	unknown	4	3
1159	TRUE	FALSE	Gene_Symbol=GSTZ1 glutathione transferase zeta 1 isoform 1	IPI00556579	24 kDa		0% (0.9)	unknown	2	3
1160	TRUE	FALSE	Gene_Symbol=PARP4 Poly [ADP-ribose] polymerase 4	IPI00296909	193 kDa		95% (0.3)	unknown	1	4
1161	TRUE	FALSE	Gene_Symbol=RPS15A 40S ribosomal protein S15a	IPI00221091	15 kDa		95% (0.4)	unknown	1	3
1162	TRUE	FALSE	Gene_Symbol=RPL24 60S ribosomal protein L24	IPI00306332 (+2)	18 kDa		0% (0.6)	unknown	2	4
1163	TRUE	FALSE	Gene_Symbol=MBOAT7 Isoform 3 of Lysophospholipid acyltransferase 7	IPI00645667 (+1)	38 kDa		95% (3.4)	unknown	3	1
1164	TRUE	FALSE	Gene_Symbol=RANGAP1 Ran GTPase-activating protein 1	IPI00294879 (+1)	64 kDa		95% (2.6)	unknown	4	2
1165	TRUE	FALSE	Gene_Symbol=SCCPDH Probable saccharopine dehydrogenase	IPI00329600	47 kDa		95% (0.3)	unknown	1	5
1166	TRUE	FALSE	Gene_Symbol=CRTAP Cartilage-associated protein	IPI00748502 (+1)	47 kDa		0% (1.3)	unknown	3	3
1167	TRUE	FALSE	Gene_Symbol=RPS27 Ribosomal protein S27	IPI00397358 (+2)	17 kDa		0% (0.8)	unknown	3	5
1168	TRUE	FALSE	Gene_Symbol=NDUFV2 NADH dehydrogenase [ubiquinone] flavoprotein 2, mitochondrial	IPI00291328 (+1)	27 kDa		0% (1.3)	unknown	3	3
1169	TRUE	FALSE	Gene_Symbol=ETFB Isoform 1 of Electron transfer flavoprotein subunit beta	IPI00004902 (+1)	28 kDa		0% (1.9)	unknown	3	2
1170	TRUE	FALSE	Gene_Symbol=ATP6V1E1 V-type proton ATPase subunit E 1	IPI00003856 (+1)	26 kDa		95% (0.3)	unknown	1	4
1171	TRUE	FALSE	Gene_Symbol=TOP1 DNA topoisomerase 1	IPI00413611	91 kDa		95% (0.4)	unknown	1	3
1172	TRUE	FALSE	Gene_Symbol=DNAJC10 Isoform 1 of DnaJ homolog subfamily C member 10	IPI00293260	91 kDa		95% (0.3)	unknown	1	5
1173	TRUE	FALSE	Gene_Symbol=SIGMAR1 Isoform 3 of Sigma 1-type opioid receptor	IPI00004267 (+1)	21 kDa		0% (0.6)	unknown	2	4
1174	TRUE	FALSE	Gene_Symbol=PRPS2 Isoform 1 of Ribose-phosphate pyrophosphokinase 2	IPI00219617 (+1)	35 kDa		95% (0.2)	unknown	1	6
1175	TRUE	FALSE	Gene_Symbol=GGCT Isoform 1 of Gamma-glutamylcyclotransferase	IPI00031564	21 kDa		95% (0.3)	unknown	1	4
1176	TRUE	FALSE	Gene_Symbol=SGTA Small glutamine-rich tetratricopeptide repeat-containing protein alpha	IPI00013949 (+1)	34 kDa		95% (6.9)	unknown	6	1
1177	TRUE	FALSE	Gene_Symbol=GALK1 cDNA FLJ56840, highly similar to Galactokinase	IPI00019383 (+3)	45 kDa		95% (0.3)	unknown	1	4
1178	TRUE	FALSE	Gene_Symbol=VAPA Vesicle-associated membrane protein-associated protein A	IPI00170692 (+1)	28 kDa		95% (0.3)	unknown	1	5
1179	TRUE	FALSE	Gene_Symbol=BMP1 Isoform BMP1-3 of Bone morphogenetic protein 1	IPI00009054 (+5)	111 kDa		95% (0.4)	unknown	0	3
1180	TRUE	FALSE	Gene_Symbol=ARHGAP29 Isoform 1 of Rho GTPase-activating protein 29	IPI00152011	142 kDa		95% (0.3)	unknown	1	5
1181	TRUE	FALSE	Gene_Symbol=NUCB1 Nucleobindin-1	IPI00295542	54 kDa		0% (0.8)	unknown	3	5
1182	TRUE	FALSE	Gene_Symbol=UXS1 Isoform 2 of UDP-glucuronic acid decarboxylase 1	IPI00410544 (+2)	48 kDa		95% (0.2)	unknown	1	7
1183	TRUE	FALSE	Gene_Symbol=SLC9A3R1 Na(+)/H(+) exchange regulatory cofactor NHE-RF1	IPI00003527 (+2)	39 kDa		95% (2.2)	unknown	5	3
1184	TRUE	FALSE	Gene_Symbol=PHGDH D-3-phosphoglycerate dehydrogenase	IPI00011200 (+1)	57 kDa		95% (0.2)	unknown	0	5
1185	TRUE	FALSE	Gene_Symbol=MMS19 cDNA FLJ55586, highly similar to MMS19-like protein	IPI00154451 (+3)	116 kDa		95% (0.3)	unknown	0	4
1186	TRUE	FALSE	Gene_Symbol=KIAA1609 TLD domain-containing protein KIAA1609	IPI00412243	51 kDa		0% (1.7)	unknown	4	3
1187	TRUE	FALSE	Gene_Symbol=PYCR2;LEFTY1 Pyrroline-5-carboxylate reductase 2	IPI00470610	34 kDa	TRUE	0% (0.8)	unknown	3	4
1188	TRUE	FALSE	Gene_Symbol=RPS24 Isoform 1 of 40S ribosomal protein S24	IPI00029750 (+6)	15 kDa		95% (0.2)	unknown	1	6
1189	TRUE	FALSE	Gene_Symbol=ATP1B1 Isoform 1 of Sodium/potassium-transporting ATPase subunit beta-1	IPI00747849 (+1)	35 kDa		0% (1.0)	unknown	3	4
1190	TRUE	FALSE	Gene_Symbol=C4A;C4B complement component 4B preproprotein	IPI00418163 (+2)	193 kDa	TRUE	95% (0.2)	unknown	0	5
1191	TRUE	FALSE	Gene_Symbol=NUP160 Isoform 1 of Nuclear pore complex protein Nup160	IPI00748807 (+1)	162 kDa		95% (0.2)	unknown	1	6
1192	TRUE	FALSE	Gene_Symbol=TOP2B Isoform Beta-2 of DNA topoisomerase 2-beta	IPI00027280 (+4)	183 kDa	TRUE	0% (0.7)	unknown	1	3
1193	TRUE	FALSE	Gene_Symbol=COBRA1 Negative elongation factor B	IPI00103483	66 kDa		0% (0.6)	unknown	1	2
1194	TRUE	FALSE	Gene_Symbol=HP1BP3 Heterochromatin protein 1, binding protein 3	IPI00640417 (+5)	31 kDa		95% (0.4)	unknown	2	6
1195	TRUE	FALSE	Gene_Symbol=HLA-A HLA class I histocompatibility antigen, A-69 alpha chain	IPI00760554	41 kDa	TRUE	0% (0.9)	unknown	5	2
1196	TRUE	FALSE	Gene_Symbol=KRT16 Keratin, type I cytoskeletal 16	IPI00217963	51 kDa	TRUE	95% (2.8)	unknown	8	0
1197	TRUE	FALSE	Gene_Symbol=KIF14 Kinesin-like protein KIF14	IPI00299554	186 kDa		95% (0.2)	unknown	0	6
1198	TRUE	FALSE	Gene_Symbol=SEMG2 Semenogelin-2	IPI00025415	65 kDa		95% (0.2)	unknown	0	7
1199	TRUE	FALSE	Gene_Symbol=ACTL6A Isoform 1 of Actin-like protein 6A	IPI00003627 (+1)	47 kDa		0% (1.7)	unknown	4	3
1200	TRUE	FALSE	Gene_Symbol=HEBP1 Heme-binding protein 1	IPI00148063	21 kDa		0% (1.0)	unknown	3	4
1201	TRUE	FALSE	Gene_Symbol=PPP2R2A Serine/threonine-protein phosphatase 2A 55 kDa regulatory subunit B alpha isoform	IPI00332511 (+1)	52 kDa		95% (4.6)	unknown	4	1
1202	TRUE	FALSE	Gene_Symbol=ALAD Delta-aminolevulinic acid dehydratase	IPI00442121 (+2)	39 kDa		95% (0.4)	unknown	1	3
1203	TRUE	FALSE	Gene_Symbol=NT5DC3 Isoform 1 of 5'-nucleotidase domain-containing protein 3	IPI00465170 (+1)	63 kDa		95% (0.4)	unknown	1	3
1204	TRUE	FALSE	Gene_Symbol=SIAE Isoform 1 of Sialate O-acetylesterase	IPI00010949 (+1)	58 kDa		95% (2.6)	unknown	4	2
1205	TRUE	FALSE	Gene_Symbol=TOMM40 Isoform 1 of Mitochondrial import receptor subunit TOM40 homolog	IPI00014053	38 kDa		0% (0.9)	unknown	2	3
1206	TRUE	FALSE	Gene_Symbol=AP3D1 Isoform 1 of AP-3 complex subunit delta-1	IPI00411453 (+2)	130 kDa		0% (0.6)	unknown	1	2
1207	TRUE	FALSE	Gene_Symbol=HNRNPF Heterogeneous nuclear ribonucleoprotein F	IPI00003881	46 kDa	TRUE	0% (1.2)	unknown	2	3
1208	TRUE	FALSE	Gene_Symbol=PPM1A Isoform Alpha-1 of Protein phosphatase 1A	IPI00020950 (+1)	42 kDa		95% (0.3)	unknown	0	4
1209	TRUE	FALSE	Gene_Symbol=RAP1B Ras-related protein Rap-1b	IPI00015148	21 kDa		0% (0.5)	unknown	2	5
1210	TRUE	FALSE	Gene_Symbol=TIPRL Isoform 2 of TIP41-like protein	IPI00641815 (+1)	20 kDa		0% (0.6)	unknown	1	2
1211	TRUE	FALSE	Gene_Symbol=TMOD3 Tropomodulin-3	IPI00005087	40 kDa		95% (0.4)	unknown	1	3
1212	TRUE	FALSE	Gene_Symbol=STC1 Stanniocalcin-1	IPI00005564	28 kDa		0% (1.3)	unknown	3	3
1213	TRUE	FALSE	Gene_Symbol=C12orf5 Probable fructose-2,6-bisphosphatase TIGAR	IPI00006907	30 kDa		0% (1.7)	unknown	4	3
1214	TRUE	FALSE	Gene_Symbol=EIF4H Isoform Long of Eukaryotic translation initiation factor 4H	IPI00014263	27 kDa		0% (0.9)	unknown	2	3
1215	TRUE	FALSE	Gene_Symbol=PTPRK Isoform 1 of Receptor-type tyrosine-protein phosphatase kappa	IPI00015756 (+3)	162 kDa		0% (0.9)	unknown	2	3
1216	TRUE	FALSE	Gene_Symbol=BZW2 Basic leucine zipper and W2 domain-containing protein 2	IPI00022305 (+2)	48 kDa		0% (1.9)	unknown	3	2
1217	TRUE	FALSE	Gene_Symbol=RPL9 60S ribosomal protein L9	IPI00031691 (+1)	22 kDa		0% (1.0)	unknown	3	4
1218	TRUE	FALSE	Gene_Symbol=C10orf58 Uncharacterized protein C10orf58	IPI00296190 (+3)	26 kDa		95% (2.6)	unknown	4	2
1219	TRUE	FALSE	Gene_Symbol=DNAJC7 DnaJ homolog subfamily C member 7	IPI00329629 (+1)	56 kDa		0% (0.9)	unknown	2	3
1220	TRUE	FALSE	Gene_Symbol=UBE2R2 Ubiquitin-conjugating enzyme E2 R2	IPI00418603	27 kDa		0% (0.6)	unknown	2	4
1221	TRUE	FALSE	Gene_Symbol=MAN1B1 Endoplasmic reticulum mannosyl-oligosaccharide 1,2-alpha-mannosidase	IPI00008207	80 kDa		0% (1.3)	unknown	3	3
1222	TRUE	FALSE	Gene_Symbol=NAP1L4 cDNA FLJ59403, highly similar to Nucleosome assembly protein 1-like 4	IPI00017763 (+1)	44 kDa	TRUE	0% (1.6)	unknown	4	3
1223	TRUE	FALSE	Gene_Symbol=APIP Isoform 1 of APAF1-interacting protein	IPI00549730 (+1)	27 kDa		0% (0.9)	unknown	2	3
1224	TRUE	FALSE	Gene_Symbol=MGAT1 Alpha-1,3-mannosyl-glycoprotein 2-beta-N-acetylglucosaminyltransferase	IPI00000138	51 kDa		0% (1.3)	unknown	2	2
1225	TRUE	FALSE	Gene_Symbol=ACOT9 Isoform 1 of Acyl-coenzyme A thioesterase 9, mitochondrial	IPI00220710 (+3)	50 kDa		0% (0.6)	unknown	0	2
1226	TRUE	FALSE	Gene_Symbol=SFRS9 Splicing factor, arginine/serine-rich 9	IPI00012340	26 kDa		0% (0.9)	unknown	2	3
1227	TRUE	FALSE	Gene_Symbol=EXOSC7 Exosome complex exonuclease RRP42	IPI00014198 (+1)	32 kDa		0% (0.9)	unknown	2	3
1228	TRUE	FALSE	Gene_Symbol=DNAJB1 DnaJ homolog subfamily B member 1	IPI00015947	38 kDa		95% (2.3)	unknown	2	1
1229	TRUE	FALSE	Gene_Symbol=SLC25A4 ADP/ATP translocase 1	IPI00022891	33 kDa	TRUE	0% (0.6)	unknown	2	3
1230	TRUE	FALSE	Gene_Symbol=TMED10 Transmembrane emp24 domain-containing protein 10	IPI00028055 (+1)	25 kDa		0% (0.5)	unknown	2	5
1231	TRUE	FALSE	Gene_Symbol=SSBP1 Single-stranded DNA-binding protein, mitochondrial	IPI00029744	17 kDa		0% (1.7)	unknown	4	3
1232	TRUE	FALSE	Gene_Symbol=- 14 kDa protein	IPI00179589 (+2)	14 kDa		0% (0.6)	unknown	2	4
1233	TRUE	FALSE	Gene_Symbol=ATP5J2 Isoform 2 of ATP synthase subunit f, mitochondrial	IPI00219291 (+5)	11 kDa		0% (1.7)	unknown	4	3
1234	TRUE	FALSE	Gene_Symbol=RNMT Isoform 2 of mRNA cap guanine-N7 methyltransferase	IPI00410657 (+1)	58 kDa		0% (1.0)	unknown	0	1
1235	TRUE	FALSE	Gene_Symbol=LIMS1 cDNA FLJ55516, highly similar to Particularly interesting new Cys-His protein	IPI00788612 (+3)	38 kDa		0% (0.6)	unknown	2	4
1236	TRUE	FALSE	Gene_Symbol=SF3A3 Splicing factor 3A subunit 3	IPI00029764	59 kDa		0% (0.9)	unknown	2	3
1237	TRUE	FALSE	Gene_Symbol=PRPF4 Isoform 1 of U4/U6 small nuclear ribonucleoprotein Prp4	IPI00150269 (+1)	58 kDa		0% (1.3)	unknown	2	2
1238	TRUE	FALSE	Gene_Symbol=AFG3L2 AFG3-like protein 2	IPI00001091	89 kDa		0% (1.9)	unknown	3	2
1239	TRUE	FALSE	Gene_Symbol=S100A6 Protein S100-A6	IPI00027463	10 kDa		95% (3.4)	unknown	3	1
1240	TRUE	FALSE	Gene_Symbol=GOLPH3 Golgi phosphoprotein 3	IPI00005490	34 kDa		0% (0.6)	unknown	2	4
1241	TRUE	FALSE	Gene_Symbol=CLTA Isoform Non-brain of Clathrin light chain A	IPI00216393	24 kDa		95% (0.3)	unknown	1	5
1242	TRUE	FALSE	Gene_Symbol=RQCD1 Cell differentiation protein RCD1 homolog	IPI00023101 (+1)	34 kDa		95% (0.4)	unknown	1	3
1243	TRUE	FALSE	Gene_Symbol=IDH2 Isocitrate dehydrogenase [NADP], mitochondrial	IPI00011107	51 kDa	TRUE	0% (0.8)	unknown	2	4
1244	TRUE	FALSE	Gene_Symbol=ARL3 ADP-ribosylation factor-like protein 3	IPI00003327	20 kDa		95% (0.3)	unknown	1	5
1245	TRUE	FALSE	Gene_Symbol=ATP2B1 Isoform D of Plasma membrane calcium-transporting ATPase 1	IPI00021695 (+5)	139 kDa	TRUE	0% (0.5)	unknown	1	4
1246	TRUE	FALSE	Gene_Symbol=CNOT1 Isoform 1 of CCR4-NOT transcription complex subunit 1	IPI00166010 (+3)	267 kDa		0% (0.9)	unknown	2	3
1247	TRUE	FALSE	Gene_Symbol=DRG2 Developmentally-regulated GTP-binding protein 2	IPI00022697 (+3)	41 kDa		95% (0.3)	unknown	1	4
1248	TRUE	FALSE	Gene_Symbol=RPL27 60S ribosomal protein L27	IPI00219155 (+1)	16 kDa		95% (0.4)	unknown	1	3
1249	TRUE	FALSE	Gene_Symbol=OAF Out at first protein homolog	IPI00328703	31 kDa		0% (0.6)	unknown	2	4
1250	TRUE	FALSE	Gene_Symbol=ARHGEF1 Isoform 2 of Rho guanine nucleotide exchange factor 1	IPI00339379 (+3)	99 kDa		95% (3.4)	unknown	3	0
1251	TRUE	FALSE	Gene_Symbol=FUBP1 Isoform 1 of Far upstream element-binding protein 1	IPI00375441 (+4)	68 kDa		95% (3.4)	unknown	3	0
1252	TRUE	FALSE	Gene_Symbol=FBXL18 Isoform 4 of F-box/LRR-repeat protein 18	IPI00386731	79 kDa		95% (0.3)	unknown	0	4
1253	TRUE	FALSE	Gene_Symbol=BCCIP Isoform 1 of BRCA2 and CDKN1A-interacting protein	IPI00002203	36 kDa		95% (5.7)	unknown	5	1
1254	TRUE	FALSE	Gene_Symbol=SFRS2 Splicing factor, arginine/serine-rich 2	IPI00005978 (+2)	25 kDa		95% (0.2)	unknown	1	6
1255	TRUE	FALSE	Gene_Symbol=HK2 Hexokinase-2	IPI00102864 (+1)	102 kDa	TRUE	95% (0.1)	unknown	0	4
1256	TRUE	FALSE	Gene_Symbol=PHYHD1 Isoform 1 of Phytanoyl-CoA dioxygenase domain-containing protein 1	IPI00413674	32 kDa		95% (0.3)	unknown	0	4
1257	TRUE	FALSE	Gene_Symbol=ABCF3 Isoform 1 of ATP-binding cassette sub-family F member 3	IPI00465160 (+4)	80 kDa		95% (0.3)	unknown	1	4
1258	TRUE	FALSE	Gene_Symbol=LMAN1 Protein ERGIC-53	IPI00026530	58 kDa		95% (0.3)	unknown	0	5
1259	TRUE	FALSE	Gene_Symbol=UNC13D cDNA FLJ54883, highly similar to Unc-13 homolog D	IPI00790059 (+1)	107 kDa		95% (0.4)	unknown	0	3
1260	TRUE	FALSE	Gene_Symbol=MFGE8 Lactadherin	IPI00002236	43 kDa		95% (0.3)	unknown	0	4
1261	TRUE	FALSE	Gene_Symbol=TRIM28 Isoform 1 of Transcription intermediary factor 1-beta	IPI00438229 (+1)	89 kDa		95% (0.3)	unknown	0	5
1262	TRUE	FALSE	Gene_Symbol=KRT74 Keratin, type II cytoskeletal 74	IPI00329306 (+8)	58 kDa		95% (4.6)	unknown	4	0
1263	TRUE	FALSE	Gene_Symbol=B2M Beta-2-microglobulin	IPI00004656 (+1)	14 kDa		0% (1.9)	unknown	3	2
1264	TRUE	FALSE	Gene_Symbol=AKR1A1 Alcohol dehydrogenase [NADP+]	IPI00220271	37 kDa	TRUE	0% (0.9)	unknown	1	2
1265	TRUE	FALSE	Gene_Symbol=UBA3 NEDD8-activating enzyme E1 catalytic subunit	IPI00328154 (+1)	52 kDa		95% (3.4)	unknown	3	1
1266	TRUE	FALSE	Gene_Symbol=SEC24A Isoform 1 of Protein transport protein Sec24A	IPI00873472	120 kDa		0% (1.9)	unknown	3	2
1267	TRUE	FALSE	Gene_Symbol=FAHD2A Fumarylacetoacetate hydrolase domain-containing protein 2A	IPI00329742	35 kDa		0% (1.3)	unknown	2	2
1268	TRUE	FALSE	Gene_Symbol=SEPHS1 Selenide, water dikinase 1	IPI00029056 (+1)	43 kDa		0% (0.9)	unknown	2	3
1269	TRUE	FALSE	Gene_Symbol=MAT2B Isoform 1 of Methionine adenosyltransferase 2 subunit beta	IPI00002324 (+2)	38 kDa		0% (1.3)	unknown	3	3
1270	TRUE	FALSE	Gene_Symbol=NFU1 HIRA interacting protein 5 isoform 1	IPI00160021 (+2)	26 kDa		0% (1.9)	unknown	3	2
1271	TRUE	FALSE	Gene_Symbol=PNPO Pyridoxine-5'-phosphate oxidase	IPI00018272	30 kDa		0% (1.3)	unknown	2	2
1272	TRUE	FALSE	Gene_Symbol=IGSF8 Isoform 1 of Immunoglobulin superfamily member 8	IPI00056478 (+1)	65 kDa		0% (0.9)	unknown	2	3
1273	TRUE	FALSE	Gene_Symbol=KIAA1033 KIAA1033 protein	IPI00298991	137 kDa		95% (0.4)	unknown	1	3
1274	TRUE	FALSE	Gene_Symbol=UQCRC1 Cytochrome b-c1 complex subunit 1, mitochondrial	IPI00013847	53 kDa		0% (0.6)	unknown	1	2
1275	TRUE	FALSE	Gene_Symbol=STAU1 Isoform Long of Double-stranded RNA-binding protein Staufen homolog 1	IPI00000001 (+2)	63 kDa		0% (1.3)	unknown	2	2
1276	TRUE	FALSE	Gene_Symbol=NPC1 Niemann-Pick C1 protein	IPI00005107	142 kDa		0% (0.6)	unknown	1	2
1277	TRUE	FALSE	Gene_Symbol=SH3GLB1 Isoform 1 of Endophilin-B1	IPI00006558 (+1)	41 kDa		0% (0.6)	unknown	2	4
1278	TRUE	FALSE	Gene_Symbol=PLCB3 1-phosphatidylinositol-4,5-bisphosphate phosphodiesterase beta-3	IPI00010400	139 kDa		95% (3.4)	unknown	3	1
1279	TRUE	FALSE	Gene_Symbol=ALDH16A1 Isoform 1 of Aldehyde dehydrogenase family 16 member A1	IPI00217920 (+1)	85 kDa		0% (0.9)	unknown	2	3
1280	TRUE	FALSE	Gene_Symbol=SUB1 Activated RNA polymerase II transcriptional coactivator p15	IPI00221222	14 kDa		0% (0.9)	unknown	2	3
1281	TRUE	FALSE	Gene_Symbol=TBCB Tubulin folding cofactor B	IPI00293126 (+1)	27 kDa		0% (1.9)	unknown	3	2
1282	TRUE	FALSE	Gene_Symbol=PROS1 Vitamin K-dependent protein S	IPI00294004	75 kDa		0% (1.9)	unknown	3	2
1283	TRUE	FALSE	Gene_Symbol=IPO11 Importin-11	IPI00301107 (+1)	113 kDa		0% (0.9)	unknown	2	3
1284	TRUE	FALSE	Gene_Symbol=TXNL1 Thioredoxin-like protein 1	IPI00305692 (+1)	32 kDa		95% (3.4)	unknown	3	1
1285	TRUE	FALSE	Gene_Symbol=EIF4A2 Isoform 1 of Eukaryotic initiation factor 4A-II	IPI00328328 (+2)	46 kDa	TRUE	95% (0.5)	unknown	1	3
1286	TRUE	FALSE	Gene_Symbol=PECI Peroxisomal 3,2-trans-enoyl-CoA isomerase	IPI00419263 (+1)	40 kDa		0% (0.6)	unknown	2	4
1287	TRUE	FALSE	Gene_Symbol=ADAM10 Disintegrin and metalloproteinase domain-containing protein 10	IPI00013897	84 kDa		0% (0.6)	unknown	1	2
1288	TRUE	FALSE	Gene_Symbol=PSMD4 Isoform Rpn10A of 26S proteasome non-ATPase regulatory subunit 4	IPI00022694 (+1)	41 kDa		95% (0.4)	unknown	1	3
1289	TRUE	FALSE	Gene_Symbol=PIGK GPI-anchor transamidase	IPI00022543 (+1)	45 kDa		95% (0.4)	unknown	1	3
1290	TRUE	FALSE	Gene_Symbol=UMPS Isoform 1 of Uridine 5'-monophosphate synthase	IPI00003923	52 kDa		0% (1.9)	unknown	3	2
1291	TRUE	FALSE	Gene_Symbol=OPA1 Isoform 1 of Dynamin-like 120 kDa protein, mitochondrial	IPI00006721 (+7)	112 kDa		0% (1.1)	unknown	1	1
1292	TRUE	FALSE	Gene_Symbol=NUP133 Nuclear pore complex protein Nup133	IPI00291200 (+1)	129 kDa		0% (1.3)	unknown	2	2
1293	TRUE	FALSE	Gene_Symbol=UBE4A Isoform 2 of Ubiquitin conjugation factor E4 A	IPI00028957 (+1)	124 kDa		0% (1.3)	unknown	2	2
1294	TRUE	FALSE	Gene_Symbol=SDF4 stromal cell derived factor 4 isoform 1 precursor	IPI00009794 (+3)	40 kDa		0% (1.9)	unknown	3	2
1295	TRUE	FALSE	Gene_Symbol=PDAP1 28 kDa heat- and acid-stable phosphoprotein	IPI00013297	21 kDa		0% (0.6)	unknown	2	4
1296	TRUE	FALSE	Gene_Symbol=TMEM111 Isoform 1 of Transmembrane protein 111	IPI00020472 (+2)	30 kDa		0% (0.6)	unknown	1	2
1297	TRUE	FALSE	Gene_Symbol=RAB6A Isoform 1 of Ras-related protein Rab-6A	IPI00023526 (+1)	24 kDa	TRUE	0% (0.8)	unknown	3	3
1298	TRUE	FALSE	Gene_Symbol=EIF2B2 Translation initiation factor eIF-2B subunit beta	IPI00028083	39 kDa		0% (1.3)	unknown	3	3
1299	TRUE	FALSE	Gene_Symbol=POLDIP2 Polymerase delta-interacting protein 2	IPI00165506	42 kDa		0% (1.3)	unknown	3	3
1300	TRUE	FALSE	Gene_Symbol=ARF6 ADP-ribosylation factor 6	IPI00215920	20 kDa		0% (1.3)	unknown	2	2
1301	TRUE	FALSE	Gene_Symbol=PITPNA Phosphatidylinositol transfer protein alpha isoform	IPI00216048	32 kDa	TRUE	95% (0.3)	unknown	1	4
1302	TRUE	FALSE	Gene_Symbol=C1R cDNA FLJ54471, highly similar to Complement C1r subcomponent	IPI00296165 (+1)	82 kDa		0% (0.9)	unknown	2	3
1303	TRUE	FALSE	Gene_Symbol=SNX2 Sorting nexin-2	IPI00299095	58 kDa		0% (1.1)	unknown	1	1
1304	TRUE	FALSE	Gene_Symbol=ARPC5L Actin-related protein 2/3 complex subunit 5-like protein	IPI00414554	17 kDa		0% (0.6)	unknown	2	4
1305	TRUE	FALSE	Gene_Symbol=TXNDC17 Thioredoxin domain-containing protein 17	IPI00646689 (+1)	14 kDa		0% (0.6)	unknown	1	2
1306	TRUE	FALSE	Gene_Symbol=DIS3 Isoform 1 of Exosome complex exonuclease RRP44	IPI00746351	109 kDa		95% (0.3)	unknown	0	4
1307	TRUE	FALSE	Gene_Symbol=ARFIP1 Isoform B of Arfaptin-1	IPI00021258 (+2)	42 kDa		0% (1.9)	unknown	3	2
1308	TRUE	FALSE	Gene_Symbol=ITIH2 Inter-alpha-trypsin inhibitor heavy chain H2	IPI00305461 (+2)	106 kDa		0% (0.6)	unknown	2	4
1309	TRUE	FALSE	Gene_Symbol=CAMK2D Isoform Delta 6 of Calcium/calmodulin-dependent protein kinase type II delta chain	IPI00172636 (+11)	54 kDa		0% (0.6)	unknown	2	4
1310	TRUE	FALSE	Gene_Symbol=WDR77 Methylosome protein 50	IPI00012202	37 kDa		0% (1.9)	unknown	3	2
1311	TRUE	FALSE	Gene_Symbol=UCHL5 Isoform 2 of Ubiquitin carboxyl-terminal hydrolase isozyme L5	IPI00219512 (+7)	36 kDa		0% (0.6)	unknown	0	2
1312	TRUE	FALSE	Gene_Symbol=NUP43 Nucleoporin Nup43	IPI00742943	42 kDa		0% (1.3)	unknown	2	2
1313	TRUE	FALSE	Gene_Symbol=EXOSC8 Exosome complex exonuclease RRP43	IPI00552920 (+1)	30 kDa		0% (0.6)	unknown	1	2
1314	TRUE	FALSE	Gene_Symbol=HNRNPUL2 Heterogeneous nuclear ribonucleoprotein U-like protein 2	IPI00456887 (+1)	85 kDa		95% (2.3)	unknown	2	1
1315	TRUE	FALSE	Gene_Symbol=CA13 Carbonic anhydrase 13	IPI00394767	29 kDa		0% (1.3)	unknown	2	2
1316	TRUE	FALSE	Gene_Symbol=SNRPD3 Small nuclear ribonucleoprotein Sm D3	IPI00017964 (+2)	14 kDa		0% (1.1)	unknown	1	1
1317	TRUE	FALSE	Gene_Symbol=SAE1 SUMO-activating enzyme subunit 1	IPI00033130 (+1)	38 kDa		0% (0.9)	unknown	2	3
1318	TRUE	FALSE	Gene_Symbol=DYNC1I2 Isoform 2C of Cytoplasmic dynein 1 intermediate chain 2	IPI00216348 (+5)	68 kDa		95% (0.3)	unknown	1	4
1319	TRUE	FALSE	Gene_Symbol=GNAO1 Isoform Alpha-2 of Guanine nucleotide-binding protein G(o) subunit alpha	IPI00398700	40 kDa	TRUE	0% (0.7)	unknown	1	4
1320	TRUE	FALSE	Gene_Symbol=RAC2 Ras-related C3 botulinum toxin substrate 2	IPI00010270 (+2)	21 kDa	TRUE	95% (0.3)	unknown	1	4
1321	TRUE	FALSE	Gene_Symbol=NMT1 Isoform Short of Glycylpeptide N-tetradecanoyltransferase 1	IPI00218830 (+1)	48 kDa	TRUE	0% (0.6)	unknown	1	2
1322	TRUE	FALSE	Gene_Symbol=PDCD5 Programmed cell death protein 5	IPI00023640	14 kDa		95% (4.6)	unknown	4	1
1323	TRUE	FALSE	Gene_Symbol=NARG1 Isoform 2 of NMDA receptor-regulated protein 1	IPI00032158 (+1)	101 kDa		95% (0.3)	unknown	0	4
1324	TRUE	FALSE	Gene_Symbol=C12orf10 UPF0160 protein MYG1, mitochondrial	IPI00029444	42 kDa		95% (0.4)	unknown	1	3
1325	TRUE	FALSE	Gene_Symbol=PSMB6 Proteasome subunit beta type-6	IPI00000811 (+1)	25 kDa		95% (0.3)	unknown	1	4
1326	TRUE	FALSE	Gene_Symbol=PLCG1 1-phosphatidylinositol-4,5-bisphosphate phosphodiesterase gamma-1	IPI00016736 (+1)	149 kDa		95% (0.3)	unknown	1	5
1327	TRUE	FALSE	Gene_Symbol=IGBP1 Immunoglobulin-binding protein 1	IPI00019148	39 kDa		95% (2.3)	unknown	2	1
1328	TRUE	FALSE	Gene_Symbol=HIP1R Huntingtin-interacting protein 1-related protein	IPI00024417 (+1)	119 kDa		0% (0.9)	unknown	2	3
1329	TRUE	FALSE	Gene_Symbol=CLN5 ceroid-lipofuscinosis, neuronal 5	IPI00026050	46 kDa		95% (4.6)	unknown	4	1
1330	TRUE	FALSE	Gene_Symbol=RPL36 60S ribosomal protein L36	IPI00216237	12 kDa		95% (0.4)	unknown	1	3
1331	TRUE	FALSE	Gene_Symbol=PTPRM Receptor-type tyrosine-protein phosphatase mu	IPI00293849 (+2)	164 kDa		95% (0.2)	unknown	0	5
1332	TRUE	FALSE	Gene_Symbol=SRPRB Signal recognition particle receptor subunit beta	IPI00295098	30 kDa		0% (0.6)	unknown	2	4
1333	TRUE	FALSE	Gene_Symbol=DCPS Scavenger mRNA-decapping enzyme DcpS	IPI00335385	39 kDa		0% (0.9)	unknown	2	3
1334	TRUE	FALSE	Gene_Symbol=SERBP1 Isoform 1 of Plasminogen activator inhibitor 1 RNA-binding protein	IPI00410693 (+3)	45 kDa		95% (2.6)	unknown	4	2
1335	TRUE	FALSE	Gene_Symbol=GSTK1 Glutathione S-transferase kappa 1	IPI00219673 (+1)	25 kDa		0% (0.9)	unknown	2	3
1336	TRUE	FALSE	Gene_Symbol=HAT1 Histone acetyltransferase type B catalytic subunit	IPI00024719	50 kDa		0% (1.9)	unknown	3	2
1337	TRUE	FALSE	Gene_Symbol=ECE1 Isoform A of Endothelin-converting enzyme 1	IPI00216758	86 kDa		95% (0.4)	unknown	0	3
1338	TRUE	FALSE	Gene_Symbol=ENG Isoform Long of Endoglin	IPI00017567 (+1)	71 kDa		95% (4.6)	unknown	4	1
1339	TRUE	FALSE	Gene_Symbol=CSTB Cystatin-B	IPI00021828	11 kDa		0% (1.9)	unknown	3	2
1340	TRUE	FALSE	Gene_Symbol=MRPL4 Isoform 1 of 39S ribosomal protein L4, mitochondrial	IPI00023334 (+1)	35 kDa		95% (0.3)	unknown	1	4
1341	TRUE	FALSE	Gene_Symbol=INPP1 Inositol polyphosphate 1-phosphatase	IPI00027139	44 kDa		0% (1.3)	unknown	3	3
1342	TRUE	FALSE	Gene_Symbol=ADAM17 Isoform B of Disintegrin and metalloproteinase domain-containing protein 17	IPI00029606 (+1)	79 kDa		0% (1.3)	unknown	2	2
1343	TRUE	FALSE	Gene_Symbol=PPP1R7 Isoform 1 of Protein phosphatase 1 regulatory subunit 7	IPI00033600 (+3)	42 kDa		0% (1.0)	unknown	0	1
1344	TRUE	FALSE	Gene_Symbol=MYADM Myeloid-associated differentiation marker	IPI00102685 (+5)	35 kDa		0% (1.3)	unknown	2	2
1345	TRUE	FALSE	Gene_Symbol=TYMS Thymidylate synthetase, isoform CRA_a	IPI00103732 (+2)	32 kDa		95% (0.3)	unknown	1	5
1346	TRUE	FALSE	Gene_Symbol=SCARB1 Isoform 1 of Scavenger receptor class B member 1	IPI00177968 (+3)	57 kDa		95% (0.3)	unknown	1	4
1347	TRUE	FALSE	Gene_Symbol=BZW1 Isoform 2 of Basic leucine zipper and W2 domain-containing protein 1	IPI00180128 (+5)	41 kDa		0% (1.0)	unknown	0	1
1348	TRUE	FALSE	Gene_Symbol=TWF1 twinfilin 1	IPI00183508 (+2)	44 kDa		0% (0.6)	unknown	2	4
1349	TRUE	FALSE	Gene_Symbol=TBC1D4 TBC1 domain family member 4	IPI00220901 (+3)	147 kDa		95% (4.6)	unknown	4	1
1350	TRUE	FALSE	Gene_Symbol=CD97 Isoform 2 of CD97 antigen	IPI00299412 (+4)	82 kDa		95% (2.6)	unknown	4	2
1351	TRUE	FALSE	Gene_Symbol=ESD S-formylglutathione hydrolase	IPI00411706 (+2)	31 kDa		0% (0.6)	unknown	2	4
1352	TRUE	FALSE	Gene_Symbol=FAM65A Isoform 1 of Protein FAM65A	IPI00418799 (+3)	132 kDa		95% (0.4)	unknown	1	3
1353	TRUE	FALSE	Gene_Symbol=RPL27A 60S ribosomal protein L27a	IPI00456758	17 kDa		0% (0.9)	unknown	2	3
1354	TRUE	FALSE	Gene_Symbol=RAC1 Isoform A of Ras-related C3 botulinum toxin substrate 1	IPI00010271 (+2)	21 kDa	TRUE	95% (0.3)	unknown	0	2
1355	TRUE	FALSE	Gene_Symbol=INF2 Putative uncharacterized protein INF2	IPI00872508 (+3)	55 kDa		95% (0.3)	unknown	1	4
1356	TRUE	FALSE	Gene_Symbol=PPP1CB Serine/threonine-protein phosphatase PP1-beta catalytic subunit	IPI00218236	37 kDa	TRUE	0% (0.8)	unknown	3	2
1357	TRUE	FALSE	Gene_Symbol=HNRPDL Isoform 1 of Heterogeneous nuclear ribonucleoprotein D-like	IPI00011274 (+2)	46 kDa	TRUE	0% (1.6)	unknown	1	0
1358	TRUE	FALSE	Gene_Symbol=SNX8 Sorting nexin-8	IPI00001885	53 kDa		0% (0.6)	unknown	1	2
1359	TRUE	FALSE	Gene_Symbol=C1orf58 BRO1 domain-containing protein BROX	IPI00065500	46 kDa		95% (2.6)	unknown	4	2
1360	TRUE	FALSE	Gene_Symbol=IDUA Alpha-L-iduronidase	IPI00018879 (+1)	73 kDa		95% (0.4)	unknown	0	3
1361	TRUE	FALSE	Gene_Symbol=SELENBP1 cDNA FLJ55757, highly similar to Selenium-binding protein 1	IPI00012303 (+1)	57 kDa		95% (2.3)	unknown	2	0
1362	TRUE	FALSE	Gene_Symbol=SSB Lupus La protein	IPI00009032 (+1)	47 kDa		95% (2.3)	unknown	2	0
1363	TRUE	FALSE	Gene_Symbol=EIF5A Isoform 2 of Eukaryotic translation initiation factor 5A-1	IPI00376005 (+1)	20 kDa		95% (2.3)	unknown	2	0
1364	TRUE	FALSE	Gene_Symbol=F11R Junctional adhesion molecule A	IPI00001754 (+3)	33 kDa		0% (1.0)	unknown	0	1
1365	TRUE	FALSE	Gene_Symbol=BCAM Lutheran blood group glycoprotein	IPI00002406 (+1)	67 kDa		0% (1.3)	unknown	3	3
1366	TRUE	FALSE	Gene_Symbol=ARHGDIB Rho GDP-dissociation inhibitor 2	IPI00003817 (+3)	23 kDa		0% (0.6)	unknown	2	4
1367	TRUE	FALSE	Gene_Symbol=QPCT Glutaminyl-peptide cyclotransferase	IPI00003919 (+1)	41 kDa		0% (0.6)	unknown	1	2
1368	TRUE	FALSE	Gene_Symbol=RAB1A Isoform 1 of Ras-related protein Rab-1A	IPI00005719 (+1)	23 kDa	TRUE	0% (0.6)	unknown	2	4
1369	TRUE	FALSE	Gene_Symbol=EWSR1 Ewing sarcoma breakpoint region 1 isoform EWS-b	IPI00009841 (+6)	69 kDa		95% (5.7)	unknown	5	1
1370	TRUE	FALSE	Gene_Symbol=UFM1 Ubiquitin-fold modifier 1	IPI00010207 (+1)	9 kDa		95% (2.3)	unknown	2	1
1371	TRUE	FALSE	Gene_Symbol=EEF1D Elongation factor 1-delta	IPI00023048 (+2)	31 kDa	TRUE	0% (1.1)	unknown	1	3
1372	TRUE	FALSE	Gene_Symbol=SYMPK Isoform 1 of Symplekin	IPI00023344 (+2)	141 kDa		95% (4.6)	unknown	4	1
1373	TRUE	FALSE	Gene_Symbol=TMED9 Transmembrane emp24 domain-containing protein 9	IPI00023542	27 kDa	TRUE	0% (0.5)	unknown	2	3
1374	TRUE	FALSE	Gene_Symbol=TRAF2 Isoform 1 of TNF receptor-associated factor 2	IPI00030278 (+3)	56 kDa		0% (1.3)	unknown	2	2
1375	TRUE	FALSE	Gene_Symbol=LSM2 U6 snRNA-associated Sm-like protein LSm2	IPI00032460	11 kDa		0% (0.6)	unknown	2	4
1376	TRUE	FALSE	Gene_Symbol=KIAA1967 Isoform 1 of Protein KIAA1967	IPI00182757 (+1)	103 kDa		0% (0.6)	unknown	1	2
1377	TRUE	FALSE	Gene_Symbol=PRKACA Isoform 2 of cAMP-dependent protein kinase catalytic subunit alpha	IPI00217960 (+1)	40 kDa	TRUE	0% (1.3)	unknown	2	3
1378	TRUE	FALSE	Gene_Symbol=HMGCL Hydroxymethylglutaryl-CoA lyase, mitochondrial	IPI00293564 (+2)	34 kDa		0% (0.9)	unknown	2	3
1379	TRUE	FALSE	Gene_Symbol=LOC646821 similar to beta-actin	IPI00739464	17 kDa		0% (0.6)	unknown	2	4
1380	TRUE	FALSE	Gene_Symbol=LZTFL1 Leucine zipper transcription factor-like protein 1	IPI00299465 (+1)	35 kDa		95% (5.7)	unknown	5	0
1381	TRUE	FALSE	Gene_Symbol=TAGLN Transgelin	IPI00216138 (+1)	23 kDa		95% (5.7)	unknown	5	0
1382	TRUE	FALSE	Gene_Symbol=CTSH Cathepsin H	IPI00297487 (+1)	37 kDa		95% (0.2)	unknown	0	5
1383	TRUE	FALSE	Gene_Symbol=TFPI Isoform Alpha of Tissue factor pathway inhibitor	IPI00021834	35 kDa		95% (0.4)	unknown	0	3
1384	TRUE	FALSE	Gene_Symbol=NCAPD2 Condensin complex subunit 1	IPI00299524	157 kDa		95% (0.3)	unknown	0	4
1385	TRUE	FALSE	Gene_Symbol=TRA2A Isoform Long of Transformer-2 protein homolog alpha	IPI00013891 (+1)	33 kDa		95% (0.2)	unknown	0	6
1386	TRUE	FALSE	Gene_Symbol=LOC100133511 hypothetical protein, partial	IPI00887739	145 kDa	TRUE	95% (0.2)	unknown	0	5
1387	TRUE	FALSE	Gene_Symbol=KIAA1199 Isoform 2 of Protein KIAA1199	IPI00291170-R (+1)	110 kDa		95% (0.4)	unknown	1	3
1388	TRUE	FALSE	Gene_Symbol=MGEA5 meningioma expressed antigen 5 (hyaluronidase) isoform b	IPI00181391 (+3)	97 kDa		95% (0.2)	unknown	0	5
1389	TRUE	FALSE	Gene_Symbol=CIAO1 Protein CIAO1	IPI00008791	38 kDa		0% (1.9)	unknown	3	2
1390	TRUE	FALSE	Gene_Symbol=MRPS27 cDNA FLJ54536, highly similar to Mitochondrial 28S ribosomal protein S27	IPI00022002 (+1)	49 kDa		95% (0.4)	unknown	1	3
1391	TRUE	FALSE	Gene_Symbol=SEMA7A Semaphorin-7A	IPI00025257	75 kDa		0% (1.1)	unknown	1	1
1392	TRUE	FALSE	Gene_Symbol=KCTD12 BTB/POZ domain-containing protein KCTD12	IPI00060715	36 kDa		0% (0.9)	unknown	2	3
1393	TRUE	FALSE	Gene_Symbol=TH1L Isoform NELF-C of Negative elongation factor C/D	IPI00164949 (+1)	66 kDa		0% (1.9)	unknown	3	2
1394	TRUE	FALSE	Gene_Symbol=RPS13 40S ribosomal protein S13	IPI00221089	17 kDa		0% (0.9)	unknown	2	3
1395	TRUE	FALSE	Gene_Symbol=UBLCP1 Ubiquitin-like domain-containing CTD phosphatase 1	IPI00291669	37 kDa		95% (2.3)	unknown	2	0
1396	TRUE	FALSE	Gene_Symbol=IQGAP3 Ras GTPase-activating-like protein IQGAP3	IPI00328905	185 kDa	TRUE	95% (0.4)	unknown	1	3
1397	TRUE	FALSE	Gene_Symbol=OLFML2A Isoform 1 of Olfactomedin-like protein 2A	IPI00385326	73 kDa		0% (0.9)	unknown	2	3
1398	TRUE	FALSE	Gene_Symbol=SKIV2L2 Superkiller viralicidic activity 2-like 2	IPI00647217	118 kDa		0% (1.3)	unknown	2	2
1399	TRUE	FALSE	Gene_Symbol=LTBP4 Isoform 3 of Latent-transforming growth factor beta-binding protein 4	IPI00792792 (+1)	169 kDa		0% (1.9)	unknown	3	2
1400	TRUE	FALSE	Gene_Symbol=PTPN11 Isoform 2 of Tyrosine-protein phosphatase non-receptor type 11	IPI00298347 (+2)	68 kDa		0% (1.3)	unknown	2	2
1401	TRUE	FALSE	Gene_Symbol=AP3M1 AP-3 complex subunit mu-1	IPI00032459 (+1)	47 kDa		0% (1.3)	unknown	2	2
1402	TRUE	FALSE	Gene_Symbol=GFM1 Elongation factor G 1, mitochondrial	IPI00154473 (+2)	83 kDa		95% (2.3)	unknown	2	1
1403	TRUE	FALSE	Gene_Symbol=RRAGD Isoform 1 of Ras-related GTP-binding protein D	IPI00009737 (+3)	46 kDa		95% (2.3)	unknown	2	0
1404	TRUE	FALSE	Gene_Symbol=ACBD3 Golgi resident protein GCP60	IPI00009315	61 kDa		0% (1.9)	unknown	3	2
1405	TRUE	FALSE	Gene_Symbol=SAPS3 Isoform 4 of Serine/threonine-protein phosphatase 6 regulatory subunit 3	IPI00019540 (+6)	89 kDa		0% (1.3)	unknown	2	2
1406	TRUE	FALSE	Gene_Symbol=IGFBP1 Insulin-like growth factor-binding protein 1	IPI00031086 (+1)	28 kDa		0% (1.9)	unknown	3	2
1407	TRUE	FALSE	Gene_Symbol=RBM39 Isoform 1 of RNA-binding protein 39	IPI00163505 (+4)	59 kDa		95% (3.4)	unknown	3	1
1408	TRUE	FALSE	Gene_Symbol=S100A10 Protein S100-A10	IPI00183695	11 kDa		0% (1.9)	unknown	3	2
1409	TRUE	FALSE	Gene_Symbol=ASPH Aspartyl/asparaginyl beta-hydroxylase	IPI00294834	86 kDa		0% (0.9)	unknown	2	3
1410	TRUE	FALSE	Gene_Symbol=STK10 Serine/threonine-protein kinase 10	IPI00304742	112 kDa		0% (0.9)	unknown	2	3
1411	TRUE	FALSE	Gene_Symbol=DYNC1LI2 Cytoplasmic dynein 1 light intermediate chain 2	IPI00011592 (+1)	54 kDa		0% (0.6)	unknown	1	2
1412	TRUE	FALSE	Gene_Symbol=CTNNA1 Isoform 1 of Catenin alpha-1	IPI00215948	100 kDa		0% (0.6)	unknown	0	2
1413	TRUE	FALSE	Gene_Symbol=PSMB2 Proteasome subunit beta type-2	IPI00028006	23 kDa		0% (1.1)	unknown	1	1
1414	TRUE	FALSE	Gene_Symbol=NPLOC4 Isoform 2 of Nuclear protein localization protein 4 homolog	IPI00001676 (+1)	69 kDa		0% (0.6)	unknown	1	2
1415	TRUE	FALSE	Gene_Symbol=ADK Isoform Short of Adenosine kinase	IPI00234368 (+1)	39 kDa		95% (0.4)	unknown	1	3
1416	TRUE	FALSE	Gene_Symbol=RCC2 Protein RCC2	IPI00465044	56 kDa		0% (0.6)	unknown	0	2
1417	TRUE	FALSE	Gene_Symbol=SMC1A Structural maintenance of chromosomes protein 1A	IPI00291939 (+1)	143 kDa		0% (1.1)	unknown	1	1
1418	TRUE	FALSE	Gene_Symbol=NUDT19 Nucleoside diphosphate-linked moiety X motif 19, mitochondrial	IPI00869107	42 kDa		95% (2.3)	unknown	2	0
1419	TRUE	FALSE	Gene_Symbol=UROD Uroporphyrinogen decarboxylase	IPI00301489 (+1)	41 kDa		0% (1.1)	unknown	1	1
1420	TRUE	FALSE	Gene_Symbol=POLR2E DNA-directed RNA polymerases I, II, and III subunit RPABC1	IPI00291093	25 kDa		95% (2.3)	unknown	2	1
1421	TRUE	FALSE	Gene_Symbol=KDELC2 Isoform 1 of KDEL motif-containing protein 2	IPI00143921	59 kDa		0% (1.1)	unknown	1	0
1422	TRUE	FALSE	Gene_Symbol=FBL rRNA 2'-O-methyltransferase fibrillarin	IPI00025039	34 kDa		0% (0.6)	unknown	0	2
1423	TRUE	FALSE	Gene_Symbol=IRGQ Immunity-related GTPase family Q protein	IPI00103925	63 kDa		95% (3.4)	unknown	3	0
1424	TRUE	FALSE	Gene_Symbol=SDCBP Syntenin-1	IPI00299086 (+2)	32 kDa		0% (0.6)	unknown	0	2
1425	TRUE	FALSE	Gene_Symbol=TBC1D9B Isoform 1 of TBC1 domain family member 9B	IPI00307257 (+1)	141 kDa		95% (0.4)	unknown	0	3
1426	TRUE	FALSE	Gene_Symbol=HTRA1 Serine protease HTRA1	IPI00003176 (+1)	51 kDa		95% (0.4)	unknown	0	3
1427	TRUE	FALSE	Gene_Symbol=CORO7 Coronin-7	IPI00027996 (+1)	101 kDa		95% (0.4)	unknown	1	3
1428	TRUE	FALSE	Gene_Symbol=CTH Isoform 1 of Cystathionine gamma-lyase	IPI00031557 (+1)	45 kDa		95% (4.6)	unknown	4	1
1429	TRUE	FALSE	Gene_Symbol=SRP68 Isoform 2 of Signal recognition particle 68 kDa protein	IPI00102936 (+1)	67 kDa		95% (0.4)	unknown	1	3
1430	TRUE	FALSE	Gene_Symbol=HSPA4L Heat shock 70 kDa protein 4L	IPI00295485 (+1)	94 kDa	TRUE	0% (1.9)	unknown	1	3
1431	TRUE	FALSE	Gene_Symbol=NUP188 Isoform 2 of Nucleoporin NUP188 homolog	IPI00385001 (+1)	182 kDa		95% (0.4)	unknown	0	3
1432	TRUE	FALSE	Gene_Symbol=CLSTN3 Calsyntenin 3, isoform CRA_b	IPI00396423 (+1)	107 kDa		95% (0.4)	unknown	1	3
1433	TRUE	FALSE	Gene_Symbol=TOMM34 Mitochondrial import receptor subunit TOM34	IPI00009946	35 kDa		0% (0.6)	unknown	1	2
1434	TRUE	FALSE	Gene_Symbol=AACS Isoform 1 of Acetoacetyl-CoA synthetase	IPI00217272 (+1)	75 kDa		0% (1.1)	unknown	1	1
1435	TRUE	FALSE	Gene_Symbol=PMM2 Phosphomannomutase 2	IPI00006092	28 kDa		0% (1.1)	unknown	1	1
1436	TRUE	FALSE	Gene_Symbol=NLN Neurolysin, mitochondrial	IPI00010346	81 kDa		95% (3.4)	unknown	3	0
1437	TRUE	FALSE	Gene_Symbol=EHD2 EH domain-containing protein 2	IPI00100980	61 kDa		0% (0.6)	unknown	0	2
1438	TRUE	FALSE	Gene_Symbol=STT3A Dolichyl-diphosphooligosaccharide--protein glycosyltransferase subunit STT3A	IPI00297492	81 kDa		0% (0.6)	unknown	1	2
1439	TRUE	FALSE	Gene_Symbol=LRRC8A Leucine-rich repeat-containing protein 8A	IPI00002070	94 kDa		0% (0.6)	unknown	0	2
1440	TRUE	FALSE	Gene_Symbol=HMGCS1 Hydroxymethylglutaryl-CoA synthase, cytoplasmic	IPI00008475	57 kDa		0% (1.1)	unknown	1	0
1441	TRUE	FALSE	Gene_Symbol=B3GNT1 N-acetyllactosaminide beta-1,3-N-acetylglucosaminyltransferase	IPI00009997	47 kDa		95% (2.3)	unknown	2	1
1442	TRUE	FALSE	Gene_Symbol=SYNGR2 Synaptogyrin-2	IPI00013946 (+2)	25 kDa		0% (1.1)	unknown	1	1
1443	TRUE	FALSE	Gene_Symbol=EIF2AK2 Interferon-induced, double-stranded RNA-activated protein kinase	IPI00019463 (+1)	62 kDa		95% (0.3)	unknown	1	4
1444	TRUE	FALSE	Gene_Symbol=MRPL15 39S ribosomal protein L15, mitochondrial	IPI00023086	33 kDa		95% (0.4)	unknown	1	3
1445	TRUE	FALSE	Gene_Symbol=NUP155 Isoform 1 of Nuclear pore complex protein Nup155	IPI00026625 (+1)	155 kDa		95% (0.4)	unknown	1	3
1446	TRUE	FALSE	Gene_Symbol=HMBS Isoform 1 of Porphobilinogen deaminase	IPI00028160 (+1)	39 kDa		95% (0.4)	unknown	0	3
1447	TRUE	FALSE	Gene_Symbol=EXOSC9 Isoform 2 of Exosome complex exonuclease RRP45	IPI00029697 (+3)	51 kDa		95% (4.6)	unknown	4	1
1448	TRUE	FALSE	Gene_Symbol=PAPSS2 Isoform A of Bifunctional 3'-phosphoadenosine 5'-phosphosulfate synthetase 2	IPI00030009 (+2)	70 kDa		0% (1.9)	unknown	3	2
1449	TRUE	FALSE	Gene_Symbol=WBP2 WW domain-binding protein 2	IPI00032050 (+4)	28 kDa		0% (1.9)	unknown	3	2
1450	TRUE	FALSE	Gene_Symbol=EIF3K Eukaryotic translation initiation factor 3 subunit K	IPI00033143	25 kDa		95% (3.4)	unknown	3	1
1451	TRUE	FALSE	Gene_Symbol=RIC8A resistance to inhibitors of cholinesterase 8 homolog A	IPI00100106 (+2)	60 kDa		95% (0.4)	unknown	1	3
1452	TRUE	FALSE	Gene_Symbol=CHMP5 Charged multivesicular body protein 5	IPI00100796	25 kDa		95% (0.4)	unknown	1	3
1453	TRUE	FALSE	Gene_Symbol=PDP1 [Pyruvate dehydrogenase [acetyl-transferring]]-phosphatase 1, mitochondrial	IPI00218971 (+2)	61 kDa		0% (0.6)	unknown	0	2
1454	TRUE	FALSE	Gene_Symbol=MARCKS Myristoylated alanine-rich C-kinase substrate	IPI00219301	32 kDa		95% (2.3)	unknown	2	1
1455	TRUE	FALSE	Gene_Symbol=HEATR2 Isoform 1 of HEAT repeat-containing protein 2	IPI00242630 (+2)	94 kDa		0% (0.6)	unknown	1	2
1456	TRUE	FALSE	Gene_Symbol=AASDHPPT L-aminoadipate-semialdehyde dehydrogenase-phosphopantetheinyl transferase	IPI00250297	36 kDa		0% (1.9)	unknown	3	2
1457	TRUE	FALSE	Gene_Symbol=LBR Lamin-B receptor	IPI00292135	71 kDa		95% (0.4)	unknown	1	3
1458	TRUE	FALSE	Gene_Symbol=DDT D-dopachrome decarboxylase	IPI00293867	13 kDa		95% (3.4)	unknown	3	1
1459	TRUE	FALSE	Gene_Symbol=NSUN2 tRNA (cytosine-5-)-methyltransferase NSUN2	IPI00306369	86 kDa		95% (0.3)	unknown	1	4
1460	TRUE	FALSE	Gene_Symbol=MYO1E Myosin-Ie	IPI00329672	127 kDa		95% (0.3)	unknown	1	4
1461	TRUE	FALSE	Gene_Symbol=VBP1 Von Hippel-Lindau binding protein 1	IPI00334159	27 kDa		0% (1.3)	unknown	2	2
1462	TRUE	FALSE	Gene_Symbol=FTL Ferritin light chain	IPI00375676	20 kDa		95% (3.4)	unknown	3	0
1463	TRUE	FALSE	Gene_Symbol=ASAP1 Isoform 1 of Arf-GAP with SH3 domain, ANK repeat and PH domain-containing protein 1	IPI00376976 (+2)	126 kDa		0% (1.0)	unknown	0	1
1464	TRUE	FALSE	Gene_Symbol=RPL17 60S ribosomal protein L17	IPI00413324 (+1)	21 kDa		0% (0.9)	unknown	2	3
1465	TRUE	FALSE	Gene_Symbol=FAHD1 Isoform 2 of Fumarylacetoacetate hydrolase domain-containing protein 1	IPI00440828 (+2)	25 kDa		95% (0.4)	unknown	1	3
1466	TRUE	FALSE	Gene_Symbol=GALE UDP-glucose 4-epimerase	IPI00553131	38 kDa		0% (1.3)	unknown	2	2
1467	TRUE	FALSE	Gene_Symbol=PYCRL Putative uncharacterized protein PYCRL	IPI00604402 (+3)	29 kDa		95% (0.4)	unknown	1	3
1468	TRUE	FALSE	Gene_Symbol=HLA-A MHC class I antigen (Fragment)	IPI00935944	31 kDa	TRUE	0% (0.7)	unknown	1	1
1469	TRUE	FALSE	Gene_Symbol=HDAC2 Isoform 2 of Histone deacetylase 2	IPI00289601 (+1)	66 kDa		95% (2.3)	unknown	2	1
1470	TRUE	FALSE	Gene_Symbol=NOL11 Nucleolar protein 11	IPI00303813	81 kDa		0% (0.6)	unknown	1	2
1471	TRUE	FALSE	Gene_Symbol=HM13 Isoform 1 of Minor histocompatibility antigen H13	IPI00152441 (+3)	41 kDa		0% (1.1)	unknown	1	0
1472	TRUE	FALSE	Gene_Symbol=BSG Isoform 2 of Basigin	IPI00019906 (+2)	29 kDa		0% (1.1)	unknown	1	0
1473	TRUE	FALSE	Gene_Symbol=RPS10 40S ribosomal protein S10	IPI00008438 (+1)	19 kDa		0% (1.1)	unknown	1	0
1474	TRUE	FALSE	Gene_Symbol=HSDL2 Isoform 2 of Hydroxysteroid dehydrogenase-like protein 2	IPI00031107 (+1)	37 kDa		0% (0.9)	unknown	2	3
1475	TRUE	FALSE	Gene_Symbol=DDX42 Isoform 1 of ATP-dependent RNA helicase DDX42	IPI00409671 (+1)	103 kDa		95% (3.4)	unknown	3	0
1476	TRUE	FALSE	Gene_Symbol=ASS1 Argininosuccinate synthase	IPI00020632	51 kDa		0% (1.0)	unknown	0	1
1477	TRUE	FALSE	Gene_Symbol=CRAT Isoform 1 of Carnitine O-acetyltransferase	IPI00016457 (+1)	71 kDa		95% (2.3)	unknown	2	1
1478	TRUE	FALSE	Gene_Symbol=DARS2 Aspartyl-tRNA synthetase, mitochondrial	IPI00100460	74 kDa		95% (0.4)	unknown	1	3
1479	TRUE	FALSE	Gene_Symbol=FEN1 Flap endonuclease 1	IPI00026215	43 kDa		0% (0.9)	unknown	2	3
1480	TRUE	FALSE	Gene_Symbol=SCYL1 Isoform 4 of N-terminal kinase-like protein	IPI00062264 (+5)	86 kDa		95% (4.6)	unknown	4	0
1481	TRUE	FALSE	Gene_Symbol=MCM6 DNA replication licensing factor MCM6	IPI00031517	93 kDa		95% (0.4)	unknown	0	3
1482	TRUE	FALSE	Gene_Symbol=RPS19 40S ribosomal protein S19	IPI00215780	16 kDa		95% (3.4)	unknown	3	0
1483	TRUE	FALSE	Gene_Symbol=CECR5 Isoform 2 of Cat eye syndrome critical region protein 5	IPI00011511 (+1)	46 kDa		95% (2.3)	unknown	2	0
1484	TRUE	FALSE	Gene_Symbol=BAG2 BAG family molecular chaperone regulator 2	IPI00000643	24 kDa		0% (1.9)	unknown	3	2
1485	TRUE	FALSE	Gene_Symbol=DRAP1 Isoform 1 of Dr1-associated corepressor	IPI00003084 (+1)	22 kDa		0% (1.3)	unknown	2	2
1486	TRUE	FALSE	Gene_Symbol=ARL6IP5 PRA1 family protein 3	IPI00007426 (+2)	22 kDa		95% (3.4)	unknown	3	1
1487	TRUE	FALSE	Gene_Symbol=TXNIP Thioredoxin-interacting protein	IPI00007956 (+1)	44 kDa		95% (0.4)	unknown	1	3
1488	TRUE	FALSE	Gene_Symbol=SSR3 cDNA FLJ52061, highly similar to Translocon-associated protein subunit gamma	IPI00009235	23 kDa		95% (0.3)	unknown	1	4
1489	TRUE	FALSE	Gene_Symbol=TMED1 Transmembrane emp24 domain-containing protein 1	IPI00009976	25 kDa		0% (0.9)	unknown	2	3
1490	TRUE	FALSE	Gene_Symbol=NCAPG Condensin complex subunit 3	IPI00106495	114 kDa		95% (0.4)	unknown	1	3
1491	TRUE	FALSE	Gene_Symbol=COASY Isoform 1 of Bifunctional coenzyme A synthase	IPI00184821 (+2)	62 kDa		95% (0.4)	unknown	1	3
1492	TRUE	FALSE	Gene_Symbol=- 22 kDa protein	IPI00219910 (+1)	22 kDa		95% (2.3)	unknown	2	0
1493	TRUE	FALSE	Gene_Symbol=GNG12 Guanine nucleotide-binding protein G(I)/G(S)/G(O) subunit gamma-12	IPI00221232	8 kDa		0% (1.1)	unknown	1	1
1494	TRUE	FALSE	Gene_Symbol=ARHGEF2 Isoform 1 of Rho guanine nucleotide exchange factor 2	IPI00291316 (+5)	112 kDa		0% (1.3)	unknown	2	2
1495	TRUE	FALSE	Gene_Symbol=PPA2 Isoform 1 of Inorganic pyrophosphatase 2, mitochondrial	IPI00301109 (+4)	38 kDa	TRUE	95% (3.5)	unknown	4	1
1496	TRUE	FALSE	Gene_Symbol=NEK9 Serine/threonine-protein kinase Nek9	IPI00301609	107 kDa		0% (0.6)	unknown	1	2
1497	TRUE	FALSE	Gene_Symbol=PBK cDNA FLJ58333, highly similar to T-lymphokine-activated killer cell-originated protein kinase	IPI00306708	37 kDa		0% (1.9)	unknown	3	2
1498	TRUE	FALSE	Gene_Symbol=FBN1 Fibrillin-1	IPI00328113	312 kDa		95% (0.3)	unknown	1	4
1499	TRUE	FALSE	Gene_Symbol=HLA-C HLA class I histocompatibility antigen, Cw-17 alpha chain	IPI00473006	41 kDa	TRUE	0% (0.7)	unknown	2	3
1500	TRUE	FALSE	Gene_Symbol=DCTN4 Dynactin subunit 4	IPI00550852 (+2)	52 kDa		0% (0.9)	unknown	2	3
1501	TRUE	FALSE	Gene_Symbol=EXOC6B SEC15-like 2	IPI00852806	94 kDa		95% (2.3)	unknown	2	1
1502	TRUE	FALSE	Gene_Symbol=NUMA1 Isoform 2 of Nuclear mitotic apparatus protein 1	IPI00006196 (+2)	237 kDa		95% (4.6)	unknown	4	0
1503	TRUE	FALSE	Gene_Symbol=CUL1 Cullin-1	IPI00014310 (+1)	90 kDa		95% (2.3)	unknown	2	0
1504	TRUE	FALSE	Gene_Symbol=CSPG4 Chondroitin sulfate proteoglycan 4	IPI00019157	250 kDa		95% (3.4)	unknown	3	0
1505	TRUE	FALSE	Gene_Symbol=SLC25A10 Isoform 1 of Mitochondrial dicarboxylate carrier	IPI00015920 (+1)	31 kDa		95% (0.3)	unknown	0	4
1506	TRUE	FALSE	Gene_Symbol=DDX23 Probable ATP-dependent RNA helicase DDX23	IPI00006725 (+1)	96 kDa		95% (0.4)	unknown	0	3
1507	TRUE	FALSE	Gene_Symbol=CHST14 Carbohydrate sulfotransferase 14	IPI00044326	43 kDa		95% (0.3)	unknown	0	4
1508	TRUE	FALSE	Gene_Symbol=CALU cDNA FLJ31776 fis, clone NT2RI2008141, highly similar to CALUMENIN	IPI00789155 (+1)	38 kDa		0% (1.1)	unknown	1	0
1509	TRUE	FALSE	Gene_Symbol=LAMB3 Laminin subunit beta-3	IPI00299404	130 kDa		95% (0.4)	unknown	0	3
1510	TRUE	FALSE	Gene_Symbol=AK3L2;AK3L1 Adenylate kinase isoenzyme 4, mitochondrial	IPI00016568	25 kDa		95% (0.4)	unknown	0	3
1511	TRUE	FALSE	Gene_Symbol=BDH1 D-beta-hydroxybutyrate dehydrogenase, mitochondrial	IPI00025341 (+1)	38 kDa		95% (0.3)	unknown	0	4
1512	TRUE	FALSE	Gene_Symbol=SAA2;SAA1 Serum amyloid A protein	IPI00552578	14 kDa		95% (4.6)	unknown	4	0
1513	TRUE	FALSE	Gene_Symbol=HTATIP2 Isoform 1 of Oxidoreductase HTATIP2	IPI00784029	27 kDa		95% (0.4)	unknown	0	3
1514	TRUE	FALSE	Gene_Symbol=EPHX1 Epoxide hydrolase 1	IPI00009896	53 kDa		0% (1.0)	unknown	0	1
1515	TRUE	FALSE	Gene_Symbol=PDS5A Isoform 2 of Sister chromatid cohesion protein PDS5 homolog A	IPI00303063 (+1)	147 kDa		0% (0.6)	unknown	0	2
1516	TRUE	FALSE	Gene_Symbol=SRPK1 74 kDa protein	IPI00290439 (+2)	74 kDa		95% (0.4)	unknown	0	3
1517	TRUE	FALSE	Gene_Symbol=H1FX Histone H1x	IPI00021924	22 kDa		95% (0.4)	unknown	0	3
1518	TRUE	FALSE	Gene_Symbol=GLT8D3 Isoform 1 of Glycosyltransferase 8 domain-containing protein 3	IPI00217652 (+2)	51 kDa		95% (0.3)	unknown	1	5
1519	TRUE	FALSE	Gene_Symbol=CDC2L2 Isoform SV7 of PITSLRE serine/threonine-protein kinase CDC2L2	IPI00024414 (+23)	45 kDa		0% (0.6)	unknown	1	2
1520	TRUE	FALSE	Gene_Symbol=TBR1 T-box brain protein 1	IPI00003421	74 kDa		0% (0.6)	unknown	0	2
1521	TRUE	FALSE	Gene_Symbol=GNPTG N-acetylglucosamine-1-phosphotransferase subunit gamma	IPI00000137 (+1)	34 kDa		0% (1.1)	unknown	1	1
1522	TRUE	FALSE	Gene_Symbol=YKT6 Synaptobrevin homolog YKT6	IPI00008569 (+2)	22 kDa		0% (1.1)	unknown	1	1
1523	TRUE	FALSE	Gene_Symbol=TRAF1 TNF receptor-associated factor 1	IPI00011549	46 kDa		0% (1.3)	unknown	2	2
1524	TRUE	FALSE	Gene_Symbol=GIPC1 PDZ domain-containing protein GIPC1	IPI00024705 (+1)	36 kDa		0% (1.3)	unknown	2	2
1525	TRUE	FALSE	Gene_Symbol=RPL18A 60S ribosomal protein L18a	IPI00026202 (+2)	21 kDa		0% (0.6)	unknown	1	2
1526	TRUE	FALSE	Gene_Symbol=C19orf10 UPF0556 protein C19orf10	IPI00056357	19 kDa		0% (1.3)	unknown	2	2
1527	TRUE	FALSE	Gene_Symbol=MACROD1 MACRO domain-containing protein 1	IPI00155601	36 kDa		0% (1.3)	unknown	2	2
1528	TRUE	FALSE	Gene_Symbol=RPL7L1 60S ribosomal protein L7-like 1	IPI00456940	29 kDa		0% (1.3)	unknown	2	2
1529	TRUE	FALSE	Gene_Symbol=ARPC5 Isoform 1 of Actin-related protein 2/3 complex subunit 5	IPI00550234	16 kDa		0% (1.3)	unknown	2	2
1530	TRUE	FALSE	Gene_Symbol=PAAF1 Isoform 1 of Proteasomal ATPase-associated factor 1	IPI00743862 (+1)	42 kDa		0% (1.3)	unknown	2	2
1531	TRUE	FALSE	Gene_Symbol=RPS26 Ribosomal protein 26 (RPS26) pseudogene	IPI00401819 (+1)	13 kDa		0% (0.6)	unknown	1	2
1532	TRUE	FALSE	Gene_Symbol=MTX2 Metaxin-2	IPI00025717 (+3)	30 kDa		0% (0.6)	unknown	1	2
1533	TRUE	FALSE	Gene_Symbol=VPS26B Vacuolar protein sorting-associated protein 26B	IPI00059264	39 kDa	TRUE	0% (1.7)	unknown	2	1
1534	TRUE	FALSE	Gene_Symbol=RASA1 Isoform 1 of Ras GTPase-activating protein 1	IPI00026262 (+2)	116 kDa		0% (1.1)	unknown	1	1
1535	TRUE	FALSE	Gene_Symbol=JAK1 Tyrosine-protein kinase JAK1	IPI00784013	133 kDa		0% (1.1)	unknown	1	1
1536	TRUE	FALSE	Gene_Symbol=PODXL Podocalyxin-like protein 1 precursor	IPI00299116 (+2)	56 kDa		95% (2.3)	unknown	2	0
1537	TRUE	FALSE	Gene_Symbol=DHPS Isoform Long of Deoxyhypusine synthase	IPI00026829	41 kDa		0% (1.1)	unknown	1	1
1538	TRUE	FALSE	Gene_Symbol=CD2AP CD2-associated protein	IPI00412771	71 kDa		0% (1.1)	unknown	1	1
1539	TRUE	FALSE	Gene_Symbol=PITRM1 Isoform 1 of Presequence protease, mitochondrial	IPI00219613 (+2)	117 kDa		0% (1.1)	unknown	1	1
1540	TRUE	FALSE	Gene_Symbol=CLPP Putative ATP-dependent Clp protease proteolytic subunit, mitochondrial	IPI00003870	30 kDa		95% (0.4)	unknown	1	3
1541	TRUE	FALSE	Gene_Symbol=FUT8 Isoform 1 of Alpha-(1,6)-fucosyltransferase	IPI00004668	67 kDa		95% (0.4)	unknown	1	3
1542	TRUE	FALSE	Gene_Symbol=TBCE Tubulin-specific chaperone E	IPI00018402 (+1)	59 kDa		95% (0.4)	unknown	0	3
1543	TRUE	FALSE	Gene_Symbol=NUP85 Nucleoporin 85	IPI00171542 (+1)	75 kDa		95% (3.4)	unknown	3	1
1544	TRUE	FALSE	Gene_Symbol=IAH1 Isoamyl acetate-hydrolyzing esterase 1 homolog	IPI00419194	28 kDa		95% (2.3)	unknown	2	1
1545	TRUE	FALSE	Gene_Symbol=FTH1 Ferritin heavy chain	IPI00554521	21 kDa		95% (2.3)	unknown	2	1
1546	TRUE	FALSE	Gene_Symbol=RAB21 Ras-related protein Rab-21	IPI00007755	24 kDa		0% (0.6)	unknown	1	2
1547	TRUE	FALSE	Gene_Symbol=UBE2M NEDD8-conjugating enzyme Ubc12	IPI00022597	21 kDa		95% (3.4)	unknown	3	1
1548	TRUE	FALSE	Gene_Symbol=CYCS Cytochrome c	IPI00465315 (+1)	12 kDa		0% (0.6)	unknown	1	2
1549	TRUE	FALSE	Gene_Symbol=RPL26L1 60S ribosomal protein L26-like 1	IPI00007144 (+3)	17 kDa		0% (0.6)	unknown	0	2
1550	TRUE	FALSE	Gene_Symbol=GMPPA Isoform 1 of Mannose-1-phosphate guanyltransferase alpha	IPI00101782 (+1)	46 kDa		0% (0.6)	unknown	1	2
1551	TRUE	FALSE	Gene_Symbol=PURB Transcriptional activator protein Pur-beta	IPI00045051	33 kDa		95% (2.3)	unknown	2	0
1552	TRUE	FALSE	Gene_Symbol=GALM Aldose 1-epimerase	IPI00060200 (+2)	38 kDa		0% (0.6)	unknown	1	2
1553	TRUE	FALSE	Gene_Symbol=IFI35 Isoform 1 of Interferon-induced 35 kDa protein	IPI00008613 (+2)	32 kDa		0% (1.0)	unknown	0	1
1554	TRUE	FALSE	Gene_Symbol=EIF2B5 Translation initiation factor eIF-2B subunit epsilon	IPI00011898 (+2)	80 kDa		0% (1.3)	unknown	2	2
1555	TRUE	FALSE	Gene_Symbol=NECAP2 Isoform 1 of Adaptin ear-binding coat-associated protein 2	IPI00018188 (+2)	28 kDa		0% (1.3)	unknown	2	2
1556	TRUE	FALSE	Gene_Symbol=SH3BGRL SH3 domain-binding glutamic acid-rich-like protein	IPI00025318	13 kDa		0% (1.3)	unknown	2	2
1557	TRUE	FALSE	Gene_Symbol=TARDBP TDP43	IPI00025815	45 kDa		0% (0.6)	unknown	0	2
1558	TRUE	FALSE	Gene_Symbol=UQCRFS1 Cytochrome b-c1 complex subunit Rieske, mitochondrial	IPI00026964 (+1)	30 kDa		95% (2.3)	unknown	2	1
1559	TRUE	FALSE	Gene_Symbol=GRWD1 Glutamate-rich WD repeat-containing protein 1	IPI00027831 (+1)	49 kDa		95% (2.3)	unknown	2	1
1560	TRUE	FALSE	Gene_Symbol=PLP2 Proteolipid protein 2	IPI00030362	17 kDa		95% (0.4)	unknown	1	3
1561	TRUE	FALSE	Gene_Symbol=PTPN23 Tyrosine-protein phosphatase non-receptor type 23	IPI00034006 (+3)	179 kDa		95% (2.3)	unknown	2	1
1562	TRUE	FALSE	Gene_Symbol=LYPLAL1 Isoform 1 of Lysophospholipase-like protein 1	IPI00059762	26 kDa		95% (0.4)	unknown	0	3
1563	TRUE	FALSE	Gene_Symbol=UNC45A Isoform 1 of Protein unc-45 homolog A	IPI00072534 (+1)	103 kDa		95% (0.4)	unknown	1	3
1564	TRUE	FALSE	Gene_Symbol=MRTO4 mRNA turnover protein 4 homolog	IPI00106491	28 kDa		0% (0.6)	unknown	0	2
1565	TRUE	FALSE	Gene_Symbol=THOC2 THO complex 2 isoform 1	IPI00158615 (+1)	183 kDa		0% (0.6)	unknown	1	2
1566	TRUE	FALSE	Gene_Symbol=VPS29 Isoform 1 of Vacuolar protein sorting-associated protein 29	IPI00170796 (+2)	21 kDa		0% (1.3)	unknown	2	2
1567	TRUE	FALSE	Gene_Symbol=GNAQ Guanine nucleotide-binding protein G(q) subunit alpha	IPI00288947	42 kDa	TRUE	95% (2.3)	unknown	1	1
1568	TRUE	FALSE	Gene_Symbol=SPCS3 Signal peptidase complex subunit 3	IPI00300299	20 kDa		95% (0.4)	unknown	1	3
1569	TRUE	FALSE	Gene_Symbol=TOR1A Torsin family 1, member A (Torsin A), isoform CRA_a	IPI00413293 (+2)	41 kDa		95% (0.4)	unknown	1	3
1570	TRUE	FALSE	Gene_Symbol=OSTF1 Osteoclast-stimulating factor 1	IPI00414836	24 kDa		0% (1.1)	unknown	1	1
1571	TRUE	FALSE	Gene_Symbol=TTC38 Tetratricopeptide repeat protein 38	IPI00550644 (+1)	53 kDa		95% (0.4)	unknown	1	3
1572	TRUE	FALSE	Gene_Symbol=EXOC5 82 kDa protein	IPI00719051 (+1)	82 kDa		0% (1.1)	unknown	1	1
1573	TRUE	FALSE	Gene_Symbol=HYI Isoform 1 of Putative hydroxypyruvate isomerase	IPI00848045	30 kDa		95% (0.4)	unknown	1	3
1574	TRUE	FALSE	Gene_Symbol=ITPR3 Inositol 1,4,5-trisphosphate receptor type 3	IPI00291607	304 kDa		0% (0.6)	unknown	1	2
1575	TRUE	FALSE	Gene_Symbol=SERPINA7 Thyroxine-binding globulin	IPI00292946	46 kDa		0% (0.6)	unknown	1	2
1576	TRUE	FALSE	Gene_Symbol=WDR61 WD repeat-containing protein 61	IPI00019269	34 kDa		0% (0.6)	unknown	1	2
1577	TRUE	FALSE	Gene_Symbol=SLC7A1 High affinity cationic amino acid transporter 1	IPI00027728	68 kDa		0% (1.0)	unknown	0	1
1578	TRUE	FALSE	Gene_Symbol=PI4K2A Phosphatidylinositol 4-kinase type 2-alpha	IPI00020124 (+1)	54 kDa		0% (1.3)	unknown	2	2
1579	TRUE	FALSE	Gene_Symbol=RPP30 Ribonuclease P protein subunit p30	IPI00019196 (+4)	29 kDa		0% (0.6)	unknown	1	2
1580	TRUE	FALSE	Gene_Symbol=LMAN2L Isoform 2 of VIP36-like protein	IPI00218337 (+2)	41 kDa		0% (1.0)	unknown	0	1
1581	TRUE	FALSE	Gene_Symbol=- cDNA FLJ57046, highly similar to Lysosomal alpha-glucosidase	IPI00921849	72 kDa	TRUE	95% (0.2)	unknown	0	1
1582	TRUE	FALSE	Gene_Symbol=NOG Noggin	IPI00012361	26 kDa		0% (0.6)	unknown	1	2
1583	TRUE	FALSE	Gene_Symbol=SGCE sarcoglycan, epsilon isoform 1	IPI00414984 (+6)	53 kDa		0% (1.0)	unknown	0	1
1584	TRUE	FALSE	Gene_Symbol=C9orf167 Torsin family protein C9orf167	IPI00015101	47 kDa		95% (0.4)	unknown	1	3
1585	TRUE	FALSE	Gene_Symbol=RFC4 Replication factor C subunit 4	IPI00017381	40 kDa		95% (0.4)	unknown	0	3
1586	TRUE	FALSE	Gene_Symbol=SEPT10 Isoform 1 of Septin-10	IPI00374970 (+4)	53 kDa		0% (1.3)	unknown	2	2
1587	TRUE	FALSE	Gene_Symbol=C1orf128 Isoform 1 of UPF0424 protein C1orf128	IPI00015351 (+1)	24 kDa		95% (0.4)	unknown	0	3
1588	TRUE	FALSE	Gene_Symbol=TES Isoform 1 of Testin	IPI00024097 (+1)	48 kDa		0% (0.6)	unknown	0	2
1589	TRUE	FALSE	Gene_Symbol=DNAJB6 Isoform A of DnaJ homolog subfamily B member 6	IPI00024523 (+9)	36 kDa		95% (0.4)	unknown	0	3
1590	TRUE	FALSE	Gene_Symbol=NRAS GTPase NRas	IPI00000005 (+2)	21 kDa		0% (1.3)	unknown	2	2
1591	TRUE	FALSE	Gene_Symbol=PPID 40 kDa peptidyl-prolyl cis-trans isomerase	IPI00003927	41 kDa		95% (2.3)	unknown	2	0
1592	TRUE	FALSE	Gene_Symbol=SFRS3 Splicing factor, arginine/serine-rich 3	IPI00010204 (+1)	19 kDa	TRUE	0% (1.3)	unknown	1	2
1593	TRUE	FALSE	Gene_Symbol=CTBP1 C-terminal-binding protein 1	IPI00012835 (+1)	48 kDa		0% (1.3)	unknown	2	2
1594	TRUE	FALSE	Gene_Symbol=CNN2 Calponin-2	IPI00015262 (+1)	34 kDa	TRUE	0% (1.0)	unknown	1	1
1595	TRUE	FALSE	Gene_Symbol=EIF4G2 cDNA FLJ59571, highly similar to Eukaryotic translation initiation factor 4gamma 2	IPI00015952 (+2)	110 kDa		0% (1.1)	unknown	1	1
1596	TRUE	FALSE	Gene_Symbol=STK38 Serine/threonine-protein kinase 38	IPI00027251	54 kDa		0% (0.6)	unknown	1	2
1597	TRUE	FALSE	Gene_Symbol=NMT2 Glycylpeptide N-tetradecanoyltransferase 2	IPI00030223 (+2)	57 kDa	TRUE	95% (0.4)	unknown	0	2
1598	TRUE	FALSE	Gene_Symbol=TMEM109 Transmembrane protein 109	IPI00031697 (+1)	26 kDa		0% (1.3)	unknown	2	2
1599	TRUE	FALSE	Gene_Symbol=LXN Latexin	IPI00106687	26 kDa		0% (0.6)	unknown	1	2
1600	TRUE	FALSE	Gene_Symbol=LOC728825 SMT3 suppressor of mif two 3 homolog 2 isoform b precursor	IPI00140827 (+9)	11 kDa		95% (3.4)	unknown	3	1
1601	TRUE	FALSE	Gene_Symbol=MRPL33;BRE Isoform 1 of BRCA1-A complex subunit BRE	IPI00149276 (+5)	47 kDa		95% (3.4)	unknown	3	1
1602	TRUE	FALSE	Gene_Symbol=PDDC1;LOC100294349 Isoform 3 of Parkinson disease 7 domain-containing protein 1	IPI00167976 (+2)	20 kDa		0% (0.6)	unknown	1	2
1603	TRUE	FALSE	Gene_Symbol=ZNF397 Isoform 1 of Zinc finger protein 397	IPI00168810 (+2)	61 kDa		0% (1.1)	unknown	1	0
1604	TRUE	FALSE	Gene_Symbol=FAM98A Protein FAM98A	IPI00174442 (+2)	55 kDa		0% (1.3)	unknown	2	2
1605	TRUE	FALSE	Gene_Symbol=DYNLRB2 Dynein light chain roadblock-type 2	IPI00178188 (+3)	11 kDa		0% (1.3)	unknown	2	2
1606	TRUE	FALSE	Gene_Symbol=RPS29 40S ribosomal protein S29	IPI00182289	7 kDa		0% (1.1)	unknown	1	1
1607	TRUE	FALSE	Gene_Symbol=OSTC Oligosaccharyltransferase complex subunit OSTC	IPI00183603 (+1)	17 kDa		95% (2.3)	unknown	2	1
1608	TRUE	FALSE	Gene_Symbol=ARL1 ADP-ribosylation factor-like protein 1	IPI00219518 (+1)	20 kDa		0% (0.6)	unknown	1	2
1609	TRUE	FALSE	Gene_Symbol=ATP5H Isoform 1 of ATP synthase subunit d, mitochondrial	IPI00220487 (+1)	18 kDa		0% (1.3)	unknown	2	2
1610	TRUE	FALSE	Gene_Symbol=PGRMC1 Membrane-associated progesterone receptor component 1	IPI00220739	22 kDa		95% (0.4)	unknown	1	3
1611	TRUE	FALSE	Gene_Symbol=GMFB Glia maturation factor, beta	IPI00412987 (+1)	18 kDa		0% (1.3)	unknown	2	2
1612	TRUE	FALSE	Gene_Symbol=MRPL1 39S ribosomal protein L1, mitochondrial	IPI00549381	37 kDa		0% (1.1)	unknown	1	0
1613	TRUE	FALSE	Gene_Symbol=TSKU Tsukushin	IPI00641368 (+1)	38 kDa		0% (1.3)	unknown	2	2
1614	TRUE	FALSE	Gene_Symbol=LOC646048 similar to actin alpha 1 skeletal muscle protein	IPI00886911 (+1)	51 kDa		0% (0.6)	unknown	1	2
1615	TRUE	FALSE	Gene_Symbol=PTPRS Isoform PTPS of Receptor-type tyrosine-protein phosphatase S	IPI00289831 (+4)	217 kDa		95% (0.3)	unknown	0	4
1616	TRUE	FALSE	Gene_Symbol=CPNE8 cDNA FLJ25727 fis, clone TST05479	IPI00334276 (+1)	62 kDa	TRUE	95% (3.4)	unknown	2	0
1617	TRUE	FALSE	Gene_Symbol=DHRS7 Isoform 1 of Dehydrogenase/reductase SDR family member 7	IPI00006957 (+1)	38 kDa		0% (0.6)	unknown	0	2
1618	TRUE	FALSE	Gene_Symbol=ELP3 Isoform 1 of Elongator complex protein 3	IPI00165477 (+2)	62 kDa		0% (1.1)	unknown	0	1
1619	TRUE	FALSE	Gene_Symbol=AGL 175 kDa protein	IPI00328318 (+1)	175 kDa		95% (0.4)	unknown	0	3
1620	TRUE	FALSE	Gene_Symbol=DDX47 Probable ATP-dependent RNA helicase DDX47	IPI00023972 (+1)	51 kDa		95% (0.4)	unknown	0	3
1621	TRUE	FALSE	Gene_Symbol=FARSA Phenylalanyl-tRNA synthetase alpha chain	IPI00031820	58 kDa		95% (0.4)	unknown	0	3
1622	TRUE	FALSE	Gene_Symbol=TST Thiosulfate sulfurtransferase	IPI00216293 (+1)	33 kDa		0% (0.6)	unknown	0	2
1623	TRUE	FALSE	Gene_Symbol=GLG1 Isoform 2 of Golgi apparatus protein 1	IPI00414717 (+2)	137 kDa		0% (1.1)	unknown	1	0
1624	TRUE	FALSE	Gene_Symbol=UBE3C Isoform 1 of Ubiquitin-protein ligase E3C	IPI00604464	124 kDa		0% (0.6)	unknown	0	2
1625	TRUE	FALSE	Gene_Symbol=CRKL Crk-like protein	IPI00004839	34 kDa		95% (4.6)	unknown	4	0
1626	TRUE	FALSE	Gene_Symbol=PTGR2 Isoform 1 of Prostaglandin reductase 2	IPI00167515	38 kDa		95% (0.3)	unknown	0	4
1627	TRUE	FALSE	Gene_Symbol=DSP Isoform DPI of Desmoplakin	IPI00013933 (+1)	332 kDa		95% (0.4)	unknown	0	3
1628	TRUE	FALSE	Gene_Symbol=AIP AH receptor-interacting protein	IPI00010460 (+1)	38 kDa		95% (3.4)	unknown	3	0
1629	TRUE	FALSE	Gene_Symbol=RPL35A 60S ribosomal protein L35a	IPI00029731	13 kDa		0% (0.6)	unknown	0	2
1630	TRUE	FALSE	Gene_Symbol=UBQLN2 Ubiquilin-2	IPI00409659 (+1)	66 kDa		95% (3.4)	unknown	3	0
1631	TRUE	FALSE	Gene_Symbol=DCK Deoxycytidine kinase	IPI00020454	31 kDa		95% (3.4)	unknown	3	0
1632	TRUE	FALSE	Gene_Symbol=TJP2 cDNA FLJ53324, highly similar to Tight junction protein ZO-2	IPI00003843 (+6)	137 kDa		0% (0.6)	unknown	0	2
1633	TRUE	FALSE	Gene_Symbol=CTBS Di-N-acetylchitobiase	IPI00007778	44 kDa		95% (0.3)	unknown	0	4
1634	TRUE	FALSE	Gene_Symbol=ILK Integrin-linked protein kinase	IPI00013219 (+2)	51 kDa		0% (0.6)	unknown	0	2
1635	TRUE	FALSE	Gene_Symbol=PRAF2;WDR45 PRA1 family protein 2	IPI00026994	19 kDa		95% (0.4)	unknown	0	3
1636	TRUE	FALSE	Gene_Symbol=PWP2 Periodic tryptophan protein 2 homolog	IPI00300078	102 kDa		95% (0.4)	unknown	0	3
1637	TRUE	FALSE	Gene_Symbol=THOC6 Isoform 3 of THO complex subunit 6 homolog	IPI00301252 (+1)	33 kDa		95% (0.4)	unknown	0	3
1638	TRUE	FALSE	Gene_Symbol=PLXNA1 Plexin-A1	IPI00552671 (+1)	211 kDa		95% (0.4)	unknown	0	3
1639	TRUE	FALSE	Gene_Symbol=EXOC2 Exocyst complex component 2	IPI00783559	104 kDa		95% (0.4)	unknown	0	3
1640	TRUE	FALSE	Gene_Symbol=COPG2 Coatomer subunit gamma-2	IPI00002557	98 kDa	TRUE	95% (0.5)	unknown	0	3
1641	TRUE	FALSE	Gene_Symbol=GALNT3 Isoform 1 of Polypeptide N-acetylgalactosaminyltransferase 3	IPI00004670 (+1)	73 kDa		95% (0.4)	unknown	0	3
1642	TRUE	FALSE	Gene_Symbol=TFG Protein TFG	IPI00294619 (+5)	43 kDa		0% (1.3)	unknown	2	2
1643	TRUE	FALSE	Gene_Symbol=CNOT7 CCR4-NOT transcription complex subunit 7	IPI00006552 (+2)	33 kDa		95% (0.3)	unknown	0	4
1644	TRUE	FALSE	Gene_Symbol=PTTG1IP Pituitary tumor-transforming gene 1 protein-interacting protein	IPI00023974 (+2)	20 kDa		95% (4.6)	unknown	4	0
1645	TRUE	FALSE	Gene_Symbol=LOC100291812 hypothetical protein XP_002344872	IPI00936019-R (+1)	33 kDa		95% (0.4)	unknown	0	3
1646	TRUE	FALSE	Gene_Symbol=MRI1 Isoform 1 of Methylthioribose-1-phosphate isomerase	IPI00005948 (+1)	39 kDa		0% (1.1)	unknown	1	1
1647	TRUE	FALSE	Gene_Symbol=PFDN2 Prefoldin subunit 2	IPI00006052	17 kDa		95% (2.3)	unknown	2	1
1648	TRUE	FALSE	Gene_Symbol=TUBA4A Tubulin alpha-4A chain	IPI00007750 (+1)	50 kDa	TRUE	0% (0.7)	unknown	1	2
1649	TRUE	FALSE	Gene_Symbol=HS1BP3 Isoform 2 of HCLS1-binding protein 3	IPI00008253 (+1)	33 kDa		0% (1.1)	unknown	1	1
1650	TRUE	FALSE	Gene_Symbol=SRP54 Signal recognition particle 54 kDa protein	IPI00009822 (+1)	56 kDa		0% (0.6)	unknown	0	2
1651	TRUE	FALSE	Gene_Symbol=SH3BGRL3 Putative uncharacterized protein	IPI00010402 (+2)	24 kDa		95% (2.3)	unknown	2	1
1652	TRUE	FALSE	Gene_Symbol=RPS20 40S ribosomal protein S20	IPI00012493 (+1)	13 kDa		0% (0.6)	unknown	0	2
1653	TRUE	FALSE	Gene_Symbol=PRPF4B Serine/threonine-protein kinase PRP4 homolog	IPI00013721	117 kDa		95% (2.3)	unknown	2	1
1654	TRUE	FALSE	Gene_Symbol=SARNP SAP domain-containing ribonucleoprotein	IPI00014938 (+2)	24 kDa		95% (2.3)	unknown	2	1
1655	TRUE	FALSE	Gene_Symbol=GPHN Isoform 1 of Gephyrin	IPI00016006 (+1)	80 kDa		0% (1.0)	unknown	0	1
1656	TRUE	FALSE	Gene_Symbol=RAB13 Ras-related protein Rab-13	IPI00016373 (+2)	23 kDa	TRUE	0% (0.6)	unknown	1	2
1657	TRUE	FALSE	Gene_Symbol=ARL8B cDNA FLJ56285, highly similar to ADP-ribosylation factor-like protein 8B	IPI00018871 (+3)	27 kDa		0% (1.1)	unknown	1	1
1658	TRUE	FALSE	Gene_Symbol=RAE1 mRNA export factor	IPI00019733	41 kDa		0% (1.1)	unknown	1	1
1659	TRUE	FALSE	Gene_Symbol=PVRL2 Isoform Delta of Poliovirus receptor-related protein 2	IPI00022661 (+1)	58 kDa		0% (1.0)	unknown	0	1
1660	TRUE	FALSE	Gene_Symbol=CKB Creatine kinase B-type	IPI00022977 (+1)	43 kDa		0% (1.1)	unknown	1	0
1661	TRUE	FALSE	Gene_Symbol=PPCS Phosphopantothenate--cysteine ligase	IPI00023987	34 kDa		95% (2.3)	unknown	2	0
1662	TRUE	FALSE	Gene_Symbol=DHODH Dihydroorotate dehydrogenase, mitochondrial	IPI00024462	43 kDa		0% (0.6)	unknown	1	2
1663	TRUE	FALSE	Gene_Symbol=RPS11 40S ribosomal protein S11	IPI00025091	18 kDa		0% (1.0)	unknown	0	1
1664	TRUE	FALSE	Gene_Symbol=PDXP Pyridoxal phosphate phosphatase	IPI00025340	32 kDa		0% (0.6)	unknown	1	2
1665	TRUE	FALSE	Gene_Symbol=GLA Alpha-galactosidase A	IPI00025869	49 kDa		0% (0.6)	unknown	1	2
1666	TRUE	FALSE	Gene_Symbol=NHP2L1 NHP2-like protein 1	IPI00026167 (+2)	14 kDa		95% (2.3)	unknown	2	1
1667	TRUE	FALSE	Gene_Symbol=POLR2B DNA-directed RNA polymerase II subunit RPB2	IPI00027808 (+1)	134 kDa		0% (0.6)	unknown	1	2
1668	TRUE	FALSE	Gene_Symbol=PPAT Amidophosphoribosyltransferase	IPI00029534	57 kDa		0% (0.6)	unknown	1	2
1669	TRUE	FALSE	Gene_Symbol=HNMT Histamine N-methyltransferase	IPI00030023	33 kDa		0% (1.1)	unknown	1	1
1670	TRUE	FALSE	Gene_Symbol=GGPS1 Geranylgeranyl pyrophosphate synthetase	IPI00032892	35 kDa		0% (1.1)	unknown	1	1
1671	TRUE	FALSE	Gene_Symbol=MAGOHB Protein mago nashi homolog 2	IPI00059292 (+4)	17 kDa		95% (2.3)	unknown	2	0
1672	TRUE	FALSE	Gene_Symbol=DTD1 D-tyrosyl-tRNA(Tyr) deacylase 1	IPI00152692	23 kDa		95% (2.3)	unknown	2	1
1673	TRUE	FALSE	Gene_Symbol=PMPCA Mitochondrial-processing peptidase subunit alpha	IPI00166749 (+1)	58 kDa		0% (1.1)	unknown	1	1
1674	TRUE	FALSE	Gene_Symbol=HSDL1 Hydroxysteroid dehydrogenase-like protein 1	IPI00171459 (+1)	37 kDa		0% (0.6)	unknown	1	2
1675	TRUE	FALSE	Gene_Symbol=NT5C1B;RDH14 Retinol dehydrogenase 14	IPI00177940	37 kDa		0% (0.6)	unknown	1	2
1676	TRUE	FALSE	Gene_Symbol=PLAA Phospholipase A-2-activating protein	IPI00218465	87 kDa		0% (1.1)	unknown	1	1
1677	TRUE	FALSE	Gene_Symbol=S100A7 Protein S100-A7	IPI00219806	11 kDa		0% (0.6)	unknown	0	2
1678	TRUE	FALSE	Gene_Symbol=SNRPF Small nuclear ribonucleoprotein F	IPI00220528	10 kDa		0% (1.1)	unknown	1	1
1679	TRUE	FALSE	Gene_Symbol=RABGGTB Geranylgeranyl transferase type-2 subunit beta	IPI00295849 (+2)	37 kDa		0% (1.1)	unknown	1	1
1680	TRUE	FALSE	Gene_Symbol=SKP1 Isoform 1 of S-phase kinase-associated protein 1	IPI00301364	19 kDa		95% (2.3)	unknown	2	1
1681	TRUE	FALSE	Gene_Symbol=NADSYN1 Glutamine-dependent NAD(+) synthetase	IPI00306689	79 kDa		0% (0.6)	unknown	1	2
1682	TRUE	FALSE	Gene_Symbol=RPL32;SNORA7A 60S ribosomal protein L32	IPI00395998 (+4)	16 kDa		0% (1.1)	unknown	1	1
1683	TRUE	FALSE	Gene_Symbol=INTS3 Isoform 2 of Integrator complex subunit 3	IPI00418336 (+1)	118 kDa		0% (1.1)	unknown	1	1
1684	TRUE	FALSE	Gene_Symbol=CUL4A Isoform 1 of Cullin-4A	IPI00419273	88 kDa	TRUE	0% (1.8)	unknown	2	1
1685	TRUE	FALSE	Gene_Symbol=XYLT2 Isoform 1 of Xylosyltransferase 2	IPI00432723	97 kDa		0% (0.6)	unknown	1	2
1686	TRUE	FALSE	Gene_Symbol=CRYZL1 Quinone oxidoreductase-like protein 1	IPI00438923 (+2)	39 kDa		0% (0.6)	unknown	0	2
1687	TRUE	FALSE	Gene_Symbol=PFKM cDNA FLJ44241 fis, clone THYMU3008436, highly similar to 6-phosphofructokinase, muscle type	IPI00465179 (+1)	93 kDa	TRUE	0% (0.7)	unknown	2	1
1688	TRUE	FALSE	Gene_Symbol=HLA-DRB4;LOC100290966;HLA-DRB3;LOC100133661;HLA-DRB1;LOC100294276;LOC100294468;LOC649783;HLA-DRB5;LOC100294036;LOC100133811 HLA class II histocompatibility antigen, DRB1-15 beta chain	IPI00472169 (+5)	30 kDa		0% (1.1)	unknown	1	1
1689	TRUE	FALSE	Gene_Symbol=H6PD GDH/6PGL endoplasmic bifunctional protein	IPI00607861	89 kDa		0% (1.1)	unknown	1	1
1690	TRUE	FALSE	Gene_Symbol=GBP2 Interferon-induced guanylate-binding protein 2	IPI00848358	67 kDa		0% (0.6)	unknown	1	2
1691	TRUE	FALSE	Gene_Symbol=DNPEP cDNA FLJ56420, highly similar to Aspartyl aminopeptidase	IPI00015856 (+3)	54 kDa		0% (1.1)	unknown	1	1
1692	TRUE	FALSE	Gene_Symbol=PAIP1 Isoform 1 of Polyadenylate-binding protein-interacting protein 1	IPI00021466 (+3)	54 kDa		0% (0.6)	unknown	1	2
1693	TRUE	FALSE	Gene_Symbol=RAB23 Ras-related protein Rab-23	IPI00008034	27 kDa		0% (1.1)	unknown	1	1
1694	TRUE	FALSE	Gene_Symbol=RABGAP1 Isoform 1 of Rab GTPase-activating protein 1	IPI00016702 (+2)	122 kDa		0% (1.0)	unknown	0	1
1695	TRUE	FALSE	Gene_Symbol=CARS2 Probable cysteinyl-tRNA synthetase, mitochondrial	IPI00336016	62 kDa		95% (2.3)	unknown	2	0
1696	TRUE	FALSE	Gene_Symbol=USP15 Isoform 1 of Ubiquitin carboxyl-terminal hydrolase 15	IPI00000728	112 kDa		0% (1.0)	unknown	0	1
1697	TRUE	FALSE	Gene_Symbol=DTYMK Thymidylate kinase	IPI00013862 (+2)	24 kDa		0% (1.1)	unknown	1	0
1698	TRUE	FALSE	Gene_Symbol=AIDA Isoform 1 of Axin interactor, dorsalization-associated protein	IPI00303602	35 kDa		0% (1.1)	unknown	1	1
1699	TRUE	FALSE	Gene_Symbol=WDR12 Ribosome biogenesis protein WDR12	IPI00304232	48 kDa		0% (1.1)	unknown	1	1
1700	TRUE	FALSE	Gene_Symbol=PSMB8 Isoform 1 of Proteasome subunit beta type-8	IPI00000783 (+2)	30 kDa		0% (1.1)	unknown	1	1
1701	TRUE	FALSE	Gene_Symbol=FAM91A1 Protein FAM91A1	IPI00152671	94 kDa		0% (1.0)	unknown	0	1
1702	TRUE	FALSE	Gene_Symbol=NT5C2 Cytosolic purine 5'-nucleotidase	IPI00029054	65 kDa		0% (1.1)	unknown	1	1
1703	TRUE	FALSE	Gene_Symbol=ACAD9 Acyl-CoA dehydrogenase family member 9, mitochondrial	IPI00152981 (+1)	69 kDa		0% (1.1)	unknown	1	1
1704	TRUE	FALSE	Gene_Symbol=CLASP1 Isoform 1 of CLIP-associating protein 1	IPI00396279 (+3)	169 kDa		0% (1.1)	unknown	1	1
1705	TRUE	FALSE	Gene_Symbol=CSNK2B Casein kinase II subunit beta	IPI00010865 (+1)	25 kDa		0% (1.1)	unknown	1	1
1706	TRUE	FALSE	Gene_Symbol=NDUFS7 NADH dehydrogenase [ubiquinone] iron-sulfur protein 7, mitochondrial	IPI00307749 (+6)	33 kDa		0% (0.6)	unknown	0	2
1707	TRUE	FALSE	Gene_Symbol=GBP1 Interferon-induced guanylate-binding protein 1	IPI00028564	68 kDa		0% (1.1)	unknown	1	0
1708	TRUE	FALSE	Gene_Symbol=CDC23 Isoform 1 of Cell division cycle protein 23 homolog	IPI00005822	69 kDa		0% (1.1)	unknown	1	1
1709	TRUE	FALSE	Gene_Symbol=C1S Complement C1s subcomponent	IPI00017696 (+1)	77 kDa		0% (1.1)	unknown	1	1
1710	TRUE	FALSE	Gene_Symbol=UTP15 U3 small nucleolar RNA-associated protein 15 homolog	IPI00152708	58 kDa		0% (0.6)	unknown	0	2
1711	TRUE	FALSE	Gene_Symbol=TSG101 Isoform 1 of Tumor susceptibility gene 101 protein	IPI00018434	44 kDa		0% (1.1)	unknown	1	0
1712	TRUE	FALSE	Gene_Symbol=TFAM Transcription factor A, mitochondrial	IPI00020928 (+2)	29 kDa		0% (1.1)	unknown	1	0
1713	TRUE	FALSE	Gene_Symbol=FERMT2 Isoform 1 of Fermitin family homolog 2	IPI00000856 (+2)	78 kDa		0% (0.6)	unknown	0	2
1714	TRUE	FALSE	Gene_Symbol=PUS1 Isoform 2 of tRNA pseudouridine synthase A	IPI00001716 (+2)	44 kDa		0% (0.6)	unknown	1	2
1715	TRUE	FALSE	Gene_Symbol=ANXA6 annexin VI isoform 2	IPI00002459	75 kDa	TRUE	0% (0.9)	unknown	1	1
1716	TRUE	FALSE	Gene_Symbol=FKBP2 FK506-binding protein 2	IPI00002535	16 kDa		0% (0.6)	unknown	1	2
1717	TRUE	FALSE	Gene_Symbol=ATF6B Isoform 2 of Cyclic AMP-dependent transcription factor ATF-6 beta	IPI00004084 (+1)	77 kDa		0% (1.1)	unknown	1	0
1718	TRUE	FALSE	Gene_Symbol=CLNS1A Methylosome subunit pICln	IPI00004795	26 kDa		0% (0.6)	unknown	1	2
1719	TRUE	FALSE	Gene_Symbol=MRPS2 Mitochondrial 28S ribosomal protein S2	IPI00006970	36 kDa		0% (0.6)	unknown	0	2
1720	TRUE	FALSE	Gene_Symbol=SNAP23 Isoform SNAP-23a of Synaptosomal-associated protein 23	IPI00010438 (+4)	23 kDa		95% (2.3)	unknown	2	1
1721	TRUE	FALSE	Gene_Symbol=NME1 Isoform 1 of Nucleoside diphosphate kinase A	IPI00012048 (+1)	17 kDa	TRUE	95% (2.3)	unknown	2	1
1722	TRUE	FALSE	Gene_Symbol=LAPTM5 Lysosomal-associated transmembrane protein 5	IPI00013827	30 kDa		0% (1.1)	unknown	1	1
1723	TRUE	FALSE	Gene_Symbol=PTGES3 Prostaglandin E synthase 3	IPI00015029 (+5)	19 kDa		0% (0.6)	unknown	1	2
1724	TRUE	FALSE	Gene_Symbol=C11orf59 UPF0404 protein C11orf59	IPI00016670	18 kDa		0% (0.6)	unknown	1	2
1725	TRUE	FALSE	Gene_Symbol=H2AFV Histone H2A.V	IPI00018278 (+5)	14 kDa	TRUE	0% (0.8)	unknown	0	2
1726	TRUE	FALSE	Gene_Symbol=IFIT1 Interferon-induced protein with tetratricopeptide repeats 1	IPI00018300	55 kDa		0% (1.1)	unknown	1	1
1727	TRUE	FALSE	Gene_Symbol=ITPA Inosine triphosphate pyrophosphatase	IPI00018783 (+1)	21 kDa		0% (0.6)	unknown	1	2
1728	TRUE	FALSE	Gene_Symbol=C20orf20 MRG-binding protein	IPI00019451	22 kDa		0% (1.1)	unknown	1	1
1729	TRUE	FALSE	Gene_Symbol=IMP3 U3 small nucleolar ribonucleoprotein protein IMP3	IPI00019488	22 kDa		0% (1.1)	unknown	1	1
1730	TRUE	FALSE	Gene_Symbol=CCS Copper chaperone for superoxide dismutase	IPI00021389	29 kDa		0% (1.1)	unknown	1	1
1731	TRUE	FALSE	Gene_Symbol=AGA N(4)-(beta-N-acetylglucosaminyl)-L-asparaginase	IPI00026259	37 kDa		0% (1.1)	unknown	1	1
1732	TRUE	FALSE	Gene_Symbol=WDR45 Isoform 2 of WD repeat domain phosphoinositide-interacting protein 4	IPI00026634 (+4)	41 kDa		95% (2.3)	unknown	2	1
1733	TRUE	FALSE	Gene_Symbol=HMOX2 Heme oxygenase 2	IPI00026824	42 kDa		0% (1.1)	unknown	1	0
1734	TRUE	FALSE	Gene_Symbol=DHX36 Isoform 1 of Probable ATP-dependent RNA helicase DHX36	IPI00027415 (+4)	115 kDa		0% (1.0)	unknown	0	1
1735	TRUE	FALSE	Gene_Symbol=ATP5L ATP synthase subunit g, mitochondrial	IPI00027448	11 kDa		0% (1.1)	unknown	1	1
1736	TRUE	FALSE	Gene_Symbol=PSMG1 Isoform 1 of Proteasome assembly chaperone 1	IPI00030770 (+1)	33 kDa		0% (1.1)	unknown	1	0
1737	TRUE	FALSE	Gene_Symbol=- 23 kDa protein	IPI00052885 (+5)	23 kDa		95% (2.3)	unknown	2	1
1738	TRUE	FALSE	Gene_Symbol=PDGFC Isoform 1 of Platelet-derived growth factor C	IPI00099977	39 kDa		95% (2.3)	unknown	2	1
1739	TRUE	FALSE	Gene_Symbol=FLJ11506 Alpha- and gamma-adaptin-binding protein p34	IPI00100193 (+1)	35 kDa		0% (0.6)	unknown	1	2
1740	TRUE	FALSE	Gene_Symbol=PTER Phosphotriesterase-related protein	IPI00100933 (+1)	39 kDa		0% (0.6)	unknown	1	2
1741	TRUE	FALSE	Gene_Symbol=C20orf27 UPF0687 protein C20orf27	IPI00101095 (+2)	19 kDa		0% (1.1)	unknown	1	1
1742	TRUE	FALSE	Gene_Symbol=GFPT2 Glucosamine--fructose-6-phosphate aminotransferase [isomerizing] 2	IPI00216159	77 kDa	TRUE	0% (1.7)	unknown	2	1
1743	TRUE	FALSE	Gene_Symbol=SOD1 Superoxide dismutase [Cu-Zn]	IPI00218733	16 kDa		0% (0.6)	unknown	1	2
1744	TRUE	FALSE	Gene_Symbol=DKC1 H/ACA ribonucleoprotein complex subunit 4	IPI00221394 (+6)	58 kDa		0% (1.1)	unknown	1	0
1745	TRUE	FALSE	Gene_Symbol=TMBIM1 Transmembrane BAX inhibitor motif-containing protein 1	IPI00290452 (+8)	35 kDa		95% (2.3)	unknown	2	1
1746	TRUE	FALSE	Gene_Symbol=USP10 Ubiquitin carboxyl-terminal hydrolase 10	IPI00291946 (+1)	88 kDa		95% (2.3)	unknown	2	1
1747	TRUE	FALSE	Gene_Symbol=TMED5 Transmembrane emp24 domain-containing protein 5	IPI00294472	26 kDa		0% (0.6)	unknown	1	2
1748	TRUE	FALSE	Gene_Symbol=HTR3E Isoform 3 of 5-hydroxytryptamine receptor 3E	IPI00376255-R (+5)	53 kDa		0% (1.1)	unknown	1	0
1749	TRUE	FALSE	Gene_Symbol=BCAT1 Branched-chain-amino-acid aminotransferase	IPI00382412 (+2)	44 kDa		0% (1.1)	unknown	1	1
1750	TRUE	FALSE	Gene_Symbol=PLEKHH2 Isoform 1 of Pleckstrin homology domain-containing family H member 2	IPI00409758 (+3)	168 kDa		0% (1.0)	unknown	0	1
1751	TRUE	FALSE	Gene_Symbol=RAB12 Putative Ras-related protein Rab-12	IPI00419932	27 kDa	TRUE	0% (0.5)	unknown	0	1
1752	TRUE	FALSE	Gene_Symbol=DAK Bifunctional ATP-dependent dihydroxyacetone kinase/FAD-AMP lyase (cyclizing)	IPI00551024	59 kDa		95% (2.3)	unknown	2	1
1753	TRUE	FALSE	Gene_Symbol=MT-ATP6 ATP synthase F0 subunit 6	IPI00552036 (+1)	25 kDa		0% (1.0)	unknown	0	1
1754	TRUE	FALSE	Gene_Symbol=LOC440043 Similar to Phosphoglycerate mutase 1	IPI00847670	18 kDa	TRUE	0% (0.6)	unknown	0	2
1755	TRUE	FALSE	Gene_Symbol=PRSS23 cDNA FLJ51190, highly similar to Serine protease 23	IPI00910747	40 kDa	TRUE	95% (0.3)	unknown	0	2
1756	TRUE	FALSE	Gene_Symbol=MRPS7 28S ribosomal protein S7, mitochondrial	IPI00006440	28 kDa		0% (0.6)	unknown	0	2
1757	TRUE	FALSE	Gene_Symbol=ABCB10 ATP-binding cassette sub-family B member 10, mitochondrial	IPI00015826	79 kDa		0% (1.0)	unknown	0	1
1758	TRUE	FALSE	Gene_Symbol=HDLBP Vigilin	IPI00022228 (+2)	141 kDa		95% (0.4)	unknown	0	3
1759	TRUE	FALSE	Gene_Symbol=KIAA0664 147 kDa protein	IPI00024425 (+1)	147 kDa		0% (1.1)	unknown	0	1
1760	TRUE	FALSE	Gene_Symbol=COPS3 COP9 signalosome complex subunit 3	IPI00025721	48 kDa		0% (0.6)	unknown	0	2
1761	TRUE	FALSE	Gene_Symbol=DBNL Isoform 3 of Drebrin-like protein	IPI00101968 (+3)	49 kDa		95% (0.4)	unknown	0	3
1762	TRUE	FALSE	Gene_Symbol=PAM peptidylglycine alpha-amidating monooxygenase isoform a preproprotein	IPI00177543 (+4)	108 kDa		95% (0.4)	unknown	0	3
1763	TRUE	FALSE	Gene_Symbol=TNIP1 Isoform 2 of TNFAIP3-interacting protein 1	IPI00216616 (+1)	72 kDa		95% (2.3)	unknown	2	0
1764	TRUE	FALSE	Gene_Symbol=NME7 Nucleoside diphosphate kinase 7	IPI00294997 (+1)	42 kDa		0% (0.6)	unknown	0	2
1765	TRUE	FALSE	Gene_Symbol=CBX3 Chromobox protein homolog 3	IPI00297579	21 kDa	TRUE	95% (2.3)	unknown	2	0
1766	TRUE	FALSE	Gene_Symbol=TIMM44 Mitochondrial import inner membrane translocase subunit TIM44	IPI00306516	51 kDa		95% (0.4)	unknown	0	3
1767	TRUE	FALSE	Gene_Symbol=PCYT2 Ethanolamine-phosphate cytidylyltransferase	IPI00015285	44 kDa		95% (0.4)	unknown	0	3
1768	TRUE	FALSE	Gene_Symbol=CDK5 Cell division protein kinase 5	IPI00023530 (+1)	33 kDa		0% (1.1)	unknown	0	1
1769	TRUE	FALSE	Gene_Symbol=RPL35 60S ribosomal protein L35	IPI00412607	15 kDa		0% (1.1)	unknown	0	1
1770	TRUE	FALSE	Gene_Symbol=KNTC1 Kinetochore-associated protein 1	IPI00001458	251 kDa		95% (0.4)	unknown	0	3
1771	TRUE	FALSE	Gene_Symbol=PTDSS1 Phosphatidylserine synthase 1	IPI00010746 (+2)	56 kDa		95% (0.4)	unknown	0	3
1772	TRUE	FALSE	Gene_Symbol=HSD17B7 Isoform 1 of 3-keto-steroid reductase	IPI00011970 (+3)	38 kDa		0% (0.6)	unknown	0	2
1773	TRUE	FALSE	Gene_Symbol=ARD1A N-terminal acetyltransferase complex ARD1 subunit homolog A	IPI00013184 (+1)	26 kDa		0% (1.0)	unknown	0	1
1774	TRUE	FALSE	Gene_Symbol=PROSC Proline synthetase co-transcribed bacterial homolog protein	IPI00016346 (+1)	30 kDa		95% (0.4)	unknown	0	3
1775	TRUE	FALSE	Gene_Symbol=HEATR1 HEAT repeat-containing protein 1	IPI00024279 (+1)	242 kDa		0% (0.6)	unknown	0	2
1776	TRUE	FALSE	Gene_Symbol=ATRN Isoform 1 of Attractin	IPI00027235 (+4)	159 kDa		95% (0.4)	unknown	0	3
1777	TRUE	FALSE	Gene_Symbol=CPE Carboxypeptidase E precursor	IPI00031121	64 kDa		0% (1.1)	unknown	1	0
1778	TRUE	FALSE	Gene_Symbol=ABHD11 Isoform 4 of Abhydrolase domain-containing protein 11	IPI00171152 (+2)	34 kDa		0% (0.6)	unknown	0	2
1779	TRUE	FALSE	Gene_Symbol=EPHB4 Ephrin receptor	IPI00186826 (+1)	103 kDa	TRUE	0% (0.6)	unknown	0	2
1780	TRUE	FALSE	Gene_Symbol=TPM1 tropomyosin 1 alpha chain isoform 7	IPI00216134 (+2)	29 kDa	TRUE	0% (1.6)	unknown	3	0
1781	TRUE	FALSE	Gene_Symbol=KIAA1632 Isoform 2 of UPF0493 protein KIAA1632	IPI00288958 (+2)	281 kDa		0% (0.6)	unknown	0	2
1782	TRUE	FALSE	Gene_Symbol=COPS7A COP9 signalosome complex subunit 7a	IPI00301419 (+1)	30 kDa		95% (3.4)	unknown	3	0
1783	TRUE	FALSE	Gene_Symbol=PTGES2 Prostaglandin E synthase 2	IPI00303568 (+2)	42 kDa		95% (0.4)	unknown	0	3
1784	TRUE	FALSE	Gene_Symbol=IDH3B Isocitrate dehydrogenase 3, beta subunit isoform a precursor	IPI00304417 (+1)	43 kDa		0% (0.6)	unknown	0	2
1785	TRUE	FALSE	Gene_Symbol=THOC4 THO complex 4	IPI00328840	28 kDa		95% (0.4)	unknown	0	3
1786	TRUE	FALSE	Gene_Symbol=TMX2 Putative uncharacterized protein TMX2	IPI00329596 (+2)	42 kDa		95% (0.4)	unknown	0	3
1787	TRUE	FALSE	Gene_Symbol=MTCH1 Isoform 1 of Mitochondrial carrier homolog 1	IPI00386258 (+3)	42 kDa		0% (0.6)	unknown	0	2
1788	TRUE	FALSE	Gene_Symbol=NCDN Isoform 1 of Neurochondrin	IPI00549543 (+3)	79 kDa		95% (3.4)	unknown	3	0
1789	TRUE	FALSE	Gene_Symbol=MRPS9 28S ribosomal protein S9, mitochondrial	IPI00641924	46 kDa		95% (0.4)	unknown	0	3
1790	TRUE	FALSE	Gene_Symbol=SEC24D Isoform 2 of Protein transport protein Sec24D	IPI00218288 (+1)	113 kDa		0% (0.6)	unknown	0	2
1791	TRUE	FALSE	Gene_Symbol=AP2S1 Isoform 2 of AP-2 complex subunit sigma-1	IPI00183781 (+1)	12 kDa		0% (0.6)	unknown	0	2
1792	TRUE	FALSE	Gene_Symbol=ELMOD2 ELMO domain-containing protein 2	IPI00217918	35 kDa		0% (0.6)	unknown	0	2
1793	TRUE	FALSE	Gene_Symbol=ABHD12 Isoform 2 of Monoacylglycerol lipase ABHD12	IPI00060569 (+3)	46 kDa		95% (0.4)	unknown	0	3
1794	TRUE	FALSE	Gene_Symbol=GTPBP4 Nucleolar GTP-binding protein 1	IPI00385042 (+1)	74 kDa		0% (1.0)	unknown	0	1
1795	TRUE	FALSE	Gene_Symbol=SAAL1 Similar to Protein SAAL1. Isoform 2	IPI00304935	54 kDa		0% (0.6)	unknown	0	2
1796	TRUE	FALSE	Gene_Symbol=ZW10 Centromere/kinetochore protein zw10 homolog	IPI00011631	89 kDa		0% (0.6)	unknown	0	2
1797	TRUE	FALSE	Gene_Symbol=TBL3 Transducin beta-like protein 3	IPI00477971	89 kDa		0% (1.1)	unknown	0	1
1798	TRUE	FALSE	Gene_Symbol=TMX1 Thioredoxin-related transmembrane protein 1	IPI00395887	32 kDa		0% (0.6)	unknown	0	2
1799	TRUE	FALSE	Gene_Symbol=PKN1 Serine/threonine-protein kinase N1	IPI00002803 (+1)	104 kDa		0% (1.0)	unknown	0	1
1800	TRUE	FALSE	Gene_Symbol=SCYL2 SCY1-like protein 2	IPI00396218 (+3)	104 kDa		0% (1.1)	unknown	1	0
1801	TRUE	FALSE	Gene_Symbol=SFRS11 Splicing factor, arginine/serine-rich 11	IPI00464952 (+2)	54 kDa		95% (2.3)	unknown	2	1
1802	TRUE	FALSE	Gene_Symbol=UBE2D2 ubiquitin-conjugating enzyme E2D 2 isoform 2	IPI00019932 (+6)	14 kDa		0% (1.1)	unknown	1	1
1803	TRUE	FALSE	Gene_Symbol=SDPR Serum deprivation-response protein	IPI00005809	47 kDa		0% (1.1)	unknown	1	1
1804	TRUE	FALSE	Gene_Symbol=DERL1 Derlin-1	IPI00013271 (+3)	29 kDa		0% (1.0)	unknown	0	1
1805	TRUE	FALSE	Gene_Symbol=RHOT2 Isoform 1 of Mitochondrial Rho GTPase 2	IPI00465059	68 kDa		0% (0.6)	unknown	0	2
1806	TRUE	FALSE	Gene_Symbol=ENPP4 Ectonucleotide pyrophosphatase/phosphodiesterase family member 4	IPI00007249 (+1)	52 kDa		0% (1.1)	unknown	0	1
1807	TRUE	FALSE	Gene_Symbol=SF3B4 Splicing factor 3B subunit 4	IPI00017339	44 kDa		95% (3.4)	unknown	3	0
1808	TRUE	FALSE	Gene_Symbol=PRNP Major prion protein	IPI00022284 (+3)	28 kDa		95% (0.4)	unknown	0	3
1809	TRUE	FALSE	Gene_Symbol=TF Serotransferrin	IPI00022463	77 kDa		0% (1.1)	unknown	0	1
1810	TRUE	FALSE	Gene_Symbol=EBI3 Interleukin-27 subunit beta	IPI00034088	25 kDa		95% (0.4)	unknown	0	3
1811	TRUE	FALSE	Gene_Symbol=NOC3L Nucleolar complex protein 3 homolog	IPI00102815 (+1)	93 kDa		0% (1.0)	unknown	0	1
1812	TRUE	FALSE	Gene_Symbol=CLIC6 Isoform A of Chloride intracellular channel protein 6	IPI00165936 (+4)	71 kDa		0% (0.6)	unknown	0	2
1813	TRUE	FALSE	Gene_Symbol=VKORC1L1 Vitamin K epoxide reductase complex subunit 1-like protein 1	IPI00166079	20 kDa		0% (0.6)	unknown	0	2
1814	TRUE	FALSE	Gene_Symbol=HIST2H2AA4;HIST2H2AA3 Histone H2A type 2-A	IPI00216457 (+1)	14 kDa	TRUE	95% (2.6)	unknown	3	0
1815	TRUE	FALSE	Gene_Symbol=ALDH3A2 Isoform 1 of Fatty aldehyde dehydrogenase	IPI00333619 (+1)	55 kDa		95% (0.4)	unknown	0	3
1816	TRUE	FALSE	Gene_Symbol=CCNY Isoform 2 of Cyclin-Y	IPI00334743 (+2)	37 kDa		95% (0.4)	unknown	0	3
1817	TRUE	FALSE	Gene_Symbol=HRNR Hornerin	IPI00398625	282 kDa		0% (1.1)	unknown	1	0
1818	TRUE	FALSE	Gene_Symbol=NDUFA5 Putative uncharacterized protein DKFZp781K1356	IPI00412545 (+1)	14 kDa		0% (0.6)	unknown	0	2
1819	TRUE	FALSE	Gene_Symbol=MON2 Putative uncharacterized protein MON2	IPI00465246 (+3)	164 kDa		95% (0.4)	unknown	0	3
1820	TRUE	FALSE	Gene_Symbol=- Similar to Lymphocyte-specific protein 1	IPI00744727	13 kDa		0% (1.1)	unknown	1	1
1821	TRUE	FALSE	Gene_Symbol=DNM1L cDNA FLJ56381, highly similar to Dynamin-1-like protein	IPI00235412-R	85 kDa		0% (0.6)	unknown	0	2
1822	TRUE	FALSE	Gene_Symbol=PDLIM1 PDZ and LIM domain protein 1	IPI00010414	36 kDa		0% (1.1)	unknown	1	0
1823	TRUE	FALSE	Gene_Symbol=C14orf145 Isoform 1 of Uncharacterized protein C14orf145	IPI00607659 (+2)	116 kDa		0% (0.6)	unknown	0	2
1824	TRUE	FALSE	Gene_Symbol=SLC2A3 Solute carrier family 2, facilitated glucose transporter member 3	IPI00003909 (+4)	54 kDa		0% (0.6)	unknown	0	2
1825	TRUE	FALSE	Gene_Symbol=PSMB9 Isoform LMP2.L of Proteasome subunit beta type-9	IPI00000787 (+5)	23 kDa		0% (1.1)	unknown	1	1
1826	TRUE	FALSE	Gene_Symbol=ATP6V1D V-type proton ATPase subunit D	IPI00001568	28 kDa		0% (1.1)	unknown	1	1
1827	TRUE	FALSE	Gene_Symbol=HTRA2 Isoform 1 of Serine protease HTRA2, mitochondrial	IPI00001663 (+3)	49 kDa		0% (1.1)	unknown	1	1
1828	TRUE	FALSE	Gene_Symbol=RBM8A Isoform 1 of RNA-binding protein 8A	IPI00001757 (+1)	20 kDa		0% (1.1)	unknown	1	1
1829	TRUE	FALSE	Gene_Symbol=TAOK1 Isoform 1 of Serine/threonine-protein kinase TAO1	IPI00002232 (+2)	116 kDa		0% (1.0)	unknown	0	1
1830	TRUE	FALSE	Gene_Symbol=PPP2R5E Serine/threonine-protein phosphatase 2A 56 kDa regulatory subunit epsilon isoform	IPI00002853 (+1)	55 kDa		0% (1.1)	unknown	1	1
1831	TRUE	FALSE	Gene_Symbol=U2AF1 Splicing factor U2AF 35 kDa subunit	IPI00005613	28 kDa		0% (1.0)	unknown	0	1
1832	TRUE	FALSE	Gene_Symbol=PPP1CC Isoform Gamma-1 of Serine/threonine-protein phosphatase PP1-gamma catalytic subunit	IPI00005705 (+1)	37 kDa	TRUE	0% (0.6)	unknown	1	1
1833	TRUE	FALSE	Gene_Symbol=LANCL1 LanC-like protein 1	IPI00005724 (+4)	45 kDa		0% (1.1)	unknown	1	1
1834	TRUE	FALSE	Gene_Symbol=PABPN1 Isoform 1 of Polyadenylate-binding protein 2	IPI00005792 (+1)	33 kDa		0% (1.1)	unknown	1	1
1835	TRUE	FALSE	Gene_Symbol=EIF2B4 Isoform 1 of Translation initiation factor eIF-2B subunit delta	IPI00005979 (+2)	58 kDa		0% (1.1)	unknown	1	1
1836	TRUE	FALSE	Gene_Symbol=DCAF7 WD repeat-containing protein 68	IPI00006754 (+1)	39 kDa		0% (1.1)	unknown	1	1
1837	TRUE	FALSE	Gene_Symbol=ARIH2 Protein ariadne-2 homolog	IPI00007304 (+2)	58 kDa		0% (1.0)	unknown	0	1
1838	TRUE	FALSE	Gene_Symbol=LYPLA1 cDNA FLJ60607, highly similar to Acyl-protein thioesterase 1	IPI00007321 (+4)	28 kDa		0% (1.1)	unknown	1	0
1839	TRUE	FALSE	Gene_Symbol=IFITM2 Interferon-induced transmembrane protein 2	IPI00008922 (+5)	15 kDa		0% (1.1)	unknown	1	1
1840	TRUE	FALSE	Gene_Symbol=PTPLAD1 Protein tyrosine phosphatase-like protein PTPLAD1	IPI00008998 (+2)	43 kDa		0% (1.1)	unknown	1	1
1841	TRUE	FALSE	Gene_Symbol=CAV1 Isoform Alpha of Caveolin-1	IPI00009236 (+4)	20 kDa		0% (1.1)	unknown	1	1
1842	TRUE	FALSE	Gene_Symbol=DAD1 Dolichyl-diphosphooligosaccharide--protein glycosyltransferase subunit DAD1	IPI00009407	12 kDa		0% (1.1)	unknown	1	1
1843	TRUE	FALSE	Gene_Symbol=HDHD3 Haloacid dehalogenase-like hydrolase domain-containing protein 3	IPI00009931	28 kDa		0% (1.0)	unknown	0	1
1844	TRUE	FALSE	Gene_Symbol=GOLPH3L Golgi phosphoprotein 3-like	IPI00012313 (+1)	33 kDa		0% (1.1)	unknown	1	1
1845	TRUE	FALSE	Gene_Symbol=SFRS6 Isoform SRP55-1 of Splicing factor, arginine/serine-rich 6	IPI00012345 (+2)	40 kDa		0% (1.0)	unknown	0	1
1846	TRUE	FALSE	Gene_Symbol=SNRPA U1 small nuclear ribonucleoprotein A	IPI00012382 (+1)	31 kDa		0% (1.1)	unknown	1	0
1847	TRUE	FALSE	Gene_Symbol=GNB4 Guanine nucleotide-binding protein subunit beta-4	IPI00012451	38 kDa	TRUE	0% (0.6)	unknown	0	1
1848	TRUE	FALSE	Gene_Symbol=C19orf61 Isoform 1 of Protein SMG9	IPI00012669 (+1)	58 kDa		0% (1.0)	unknown	0	1
1849	TRUE	FALSE	Gene_Symbol=PTK2 Isoform 1 of Focal adhesion kinase 1	IPI00012885 (+6)	119 kDa		0% (1.0)	unknown	0	1
1850	TRUE	FALSE	Gene_Symbol=CPSF6 Isoform 1 of Cleavage and polyadenylation specificity factor subunit 6	IPI00012998 (+2)	59 kDa		0% (1.1)	unknown	1	1
1851	TRUE	FALSE	Gene_Symbol=WWP2 NEDD4-like E3 ubiquitin-protein ligase WWP2	IPI00013010 (+2)	99 kDa		0% (1.1)	unknown	1	1
1852	TRUE	FALSE	Gene_Symbol=SNX17 Sorting nexin-17	IPI00014219	53 kDa		0% (1.0)	unknown	0	1
1853	TRUE	FALSE	Gene_Symbol=STRN Isoform 1 of Striatin	IPI00014456 (+1)	86 kDa		0% (1.1)	unknown	1	0
1854	TRUE	FALSE	Gene_Symbol=TUBAL3 Isoform 1 of Tubulin alpha chain-like 3	IPI00015671 (+2)	50 kDa	TRUE	0% (0.7)	unknown	1	1
1855	TRUE	FALSE	Gene_Symbol=EPB41L2 Band 4.1-like protein 2	IPI00015973 (+2)	113 kDa		0% (1.1)	unknown	1	1
1856	TRUE	FALSE	Gene_Symbol=C20orf11 Protein C20orf11	IPI00016634 (+1)	27 kDa		0% (1.1)	unknown	1	1
1857	TRUE	FALSE	Gene_Symbol=PRKCI Protein kinase C iota type	IPI00016639	68 kDa		0% (1.1)	unknown	1	1
1858	TRUE	FALSE	Gene_Symbol=LOC100291837;RPS21 40S ribosomal protein S21	IPI00017448	9 kDa		0% (1.1)	unknown	1	1
1859	TRUE	FALSE	Gene_Symbol=SF3A1 Splicing factor 3 subunit 1	IPI00017451	89 kDa		0% (1.1)	unknown	1	1
1860	TRUE	FALSE	Gene_Symbol=HIST1H2BL Histone H2B type 1-L	IPI00018534 (+11)	14 kDa	TRUE	0% (1.1)	unknown	1	1
1861	TRUE	FALSE	Gene_Symbol=SSR4 Translocon-associated protein subunit delta precursor	IPI00019385	20 kDa		0% (1.1)	unknown	1	1
1862	TRUE	FALSE	Gene_Symbol=ADD1 Isoform 1 of Alpha-adducin	IPI00019901 (+3)	81 kDa		0% (1.1)	unknown	1	1
1863	TRUE	FALSE	Gene_Symbol=ACOT13 Acyl-coenzyme A thioesterase 13	IPI00020530 (+1)	15 kDa		0% (1.1)	unknown	1	1
1864	TRUE	FALSE	Gene_Symbol=CREG1 Protein CREG1	IPI00021997	24 kDa		0% (1.0)	unknown	0	1
1865	TRUE	FALSE	Gene_Symbol=PDLIM7 Isoform 1 of PDZ and LIM domain protein 7	IPI00023122 (+5)	50 kDa		0% (1.1)	unknown	1	0
1866	TRUE	FALSE	Gene_Symbol=SH3GLB2 Isoform 1 of Endophilin-B2	IPI00024540 (+4)	44 kDa		0% (1.1)	unknown	1	1
1867	TRUE	FALSE	Gene_Symbol=NDUFS2 NADH dehydrogenase [ubiquinone] iron-sulfur protein 2, mitochondrial	IPI00025239	53 kDa		0% (1.1)	unknown	1	1
1868	TRUE	FALSE	Gene_Symbol=BANF1 Barrier-to-autointegration factor	IPI00026087 (+1)	10 kDa		0% (1.1)	unknown	1	1
1869	TRUE	FALSE	Gene_Symbol=GALNT6 Polypeptide N-acetylgalactosaminyltransferase 6	IPI00026991	71 kDa		0% (1.1)	unknown	1	1
1870	TRUE	FALSE	Gene_Symbol=ARFGAP3;PACSIN2 Isoform 1 of Protein kinase C and casein kinase substrate in neurons protein 2	IPI00027009 (+3)	56 kDa		0% (1.1)	unknown	1	1
1871	TRUE	FALSE	Gene_Symbol=MRPL19 39S ribosomal protein L19, mitochondrial	IPI00027096	34 kDa		0% (1.1)	unknown	1	1
1872	TRUE	FALSE	Gene_Symbol=UBXN1 Isoform 1 of UBX domain-containing protein 1	IPI00027378 (+1)	33 kDa		0% (1.1)	unknown	1	1
1873	TRUE	FALSE	Gene_Symbol=MMP9 Matrix metalloproteinase-9	IPI00027509	78 kDa		0% (1.1)	unknown	1	1
1874	TRUE	FALSE	Gene_Symbol=RAB8A Ras-related protein Rab-8A	IPI00028481 (+1)	24 kDa	TRUE	0% (0.6)	unknown	1	1
1875	TRUE	FALSE	Gene_Symbol=AGPAT5 1-acyl-sn-glycerol-3-phosphate acyltransferase epsilon	IPI00028491	42 kDa		0% (1.1)	unknown	1	1
1876	TRUE	FALSE	Gene_Symbol=NDUFV1 Isoform 1 of NADH dehydrogenase [ubiquinone] flavoprotein 1, mitochondrial	IPI00028520 (+2)	51 kDa		0% (1.1)	unknown	1	1
1877	TRUE	FALSE	Gene_Symbol=GALNS N-acetylgalactosamine-6-sulfatase	IPI00029605	58 kDa		0% (1.1)	unknown	1	1
1878	TRUE	FALSE	Gene_Symbol=TNC Isoform 1 of Tenascin	IPI00031008 (+7)	241 kDa		0% (1.0)	unknown	0	1
1879	TRUE	FALSE	Gene_Symbol=COPZ1 Coatomer subunit zeta-1	IPI00032851	20 kDa		0% (1.1)	unknown	1	1
1880	TRUE	FALSE	Gene_Symbol=GPD1L Glycerol-3-phosphate dehydrogenase 1-like protein	IPI00032959	38 kDa		0% (1.1)	unknown	1	1
1881	TRUE	FALSE	Gene_Symbol=PCID2 Isoform 3 of PCI domain-containing protein 2	IPI00072541 (+4)	43 kDa		0% (1.1)	unknown	1	1
1882	TRUE	FALSE	Gene_Symbol=ANKFY1 Similar to Ankyrin repeat and FYVE domain-containing protein 1	IPI00159899 (+3)	133 kDa		0% (1.1)	unknown	1	1
1883	TRUE	FALSE	Gene_Symbol=TBCEL Tubulin-specific chaperone cofactor E-like protein	IPI00166956	48 kDa		0% (1.1)	unknown	1	1
1884	TRUE	FALSE	Gene_Symbol=KRTCAP2 Keratinocyte-associated protein 2	IPI00167030	18 kDa		0% (1.1)	unknown	1	1
1885	TRUE	FALSE	Gene_Symbol=TTC19 Tetratricopeptide repeat protein 19	IPI00170855 (+1)	56 kDa		0% (1.1)	unknown	1	1
1886	TRUE	FALSE	Gene_Symbol=RNF149 E3 ubiquitin-protein ligase RNF149	IPI00175092 (+1)	43 kDa		0% (1.0)	unknown	0	1
1887	TRUE	FALSE	Gene_Symbol=BCAR3 Isoform 1 of Breast cancer anti-estrogen resistance protein 3	IPI00179053 (+1)	93 kDa		0% (1.0)	unknown	0	1
1888	TRUE	FALSE	Gene_Symbol=BAIAP2 Isoform 5 of Brain-specific angiogenesis inhibitor 1-associated protein 2	IPI00180292 (+8)	57 kDa		0% (1.1)	unknown	1	0
1889	TRUE	FALSE	Gene_Symbol=GUK1 Guanylate kinase	IPI00182293 (+8)	22 kDa		0% (1.1)	unknown	1	1
1890	TRUE	FALSE	Gene_Symbol=PPP1R12A Isoform 1 of Protein phosphatase 1 regulatory subunit 12A	IPI00183002 (+3)	115 kDa		0% (1.1)	unknown	1	1
1891	TRUE	FALSE	Gene_Symbol=DOCK7 Isoform 2 of Dedicator of cytokinesis protein 7	IPI00183572 (+5)	241 kDa		0% (1.0)	unknown	0	1
1892	TRUE	FALSE	Gene_Symbol=PRRC1 Isoform 3 of Protein PPRC1	IPI00217053 (+6)	49 kDa		0% (1.1)	unknown	1	1
1893	TRUE	FALSE	Gene_Symbol=CA2 Carbonic anhydrase 2	IPI00218414	29 kDa		0% (1.0)	unknown	0	1
1894	TRUE	FALSE	Gene_Symbol=CHP Calcium-binding protein p22	IPI00218924 (+1)	22 kDa		0% (1.1)	unknown	1	1
1895	TRUE	FALSE	Gene_Symbol=GLRX Glutaredoxin-1	IPI00219025	12 kDa		0% (1.1)	unknown	1	1
1896	TRUE	FALSE	Gene_Symbol=CNP Isoform CNPI of 2',3'-cyclic-nucleotide 3'-phosphodiesterase	IPI00220993 (+1)	45 kDa		0% (1.0)	unknown	0	1
1897	TRUE	FALSE	Gene_Symbol=RAI14 Isoform 2 of Ankycorbin	IPI00292953 (+3)	110 kDa		0% (1.1)	unknown	1	1
1898	TRUE	FALSE	Gene_Symbol=RETSAT Isoform 1 of All-trans-retinol 13,14-reductase	IPI00296157 (+3)	67 kDa		0% (1.1)	unknown	1	1
1899	TRUE	FALSE	Gene_Symbol=RAB35 Ras-related protein Rab-35	IPI00300096	23 kDa	TRUE	0% (0.6)	unknown	1	1
1900	TRUE	FALSE	Gene_Symbol=GAR1 Isoform 1 of H/ACA ribonucleoprotein complex subunit 1	IPI00302176 (+1)	22 kDa		0% (1.1)	unknown	1	1
1901	TRUE	FALSE	Gene_Symbol=NIPSNAP1 Protein NipSnap homolog 1	IPI00304435 (+2)	33 kDa		0% (1.1)	unknown	1	0
1902	TRUE	FALSE	Gene_Symbol=SDHA cDNA FLJ61478, highly similar to Succinate dehydrogenase (ubiquinone) flavoprotein subunit, mitochondrial	IPI00305166	73 kDa	TRUE	95% (2.6)	unknown	1	1
1903	TRUE	FALSE	Gene_Symbol=DENR Density-regulated protein	IPI00306280 (+1)	22 kDa		0% (1.1)	unknown	1	0
1904	TRUE	FALSE	Gene_Symbol=SARS2 Seryl-tRNA synthetase, mitochondrial	IPI00328361 (+2)	58 kDa		0% (1.0)	unknown	0	1
1905	TRUE	FALSE	Gene_Symbol=MTDH Protein LYRIC	IPI00328715	64 kDa		0% (1.1)	unknown	1	1
1906	TRUE	FALSE	Gene_Symbol=CTNNA2 Isoform 1 of Catenin alpha-2	IPI00385055 (+3)	105 kDa		0% (1.1)	unknown	1	1
1907	TRUE	FALSE	Gene_Symbol=BXDC1 Brix domain-containing protein 1	IPI00396329 (+2)	36 kDa		0% (1.1)	unknown	1	0
1908	TRUE	FALSE	Gene_Symbol=- Similar to 3-hydroxybutyrate dehydrogenase type 2	IPI00398129 (+1)	26 kDa		0% (1.0)	unknown	0	1
1909	TRUE	FALSE	Gene_Symbol=MESDC2 Mesoderm development candidate 2	IPI00399089	26 kDa		0% (1.0)	unknown	0	1
1910	TRUE	FALSE	Gene_Symbol=CARM1 Isoform 1 of Histone-arginine methyltransferase CARM1	IPI00412880 (+1)	63 kDa		0% (1.1)	unknown	1	1
1911	TRUE	FALSE	Gene_Symbol=CFL2 Cofilin-2	IPI00413344	19 kDa	TRUE	95% (2.1)	unknown	1	1
1912	TRUE	FALSE	Gene_Symbol=NAGA Alpha-N-acetylgalactosaminidase	IPI00414909 (+2)	47 kDa		0% (1.1)	unknown	1	1
1913	TRUE	FALSE	Gene_Symbol=PPP2CB Serine/threonine-protein phosphatase 2A catalytic subunit beta isoform	IPI00429689	36 kDa	TRUE	0% (1.0)	unknown	1	1
1914	TRUE	FALSE	Gene_Symbol=DCXR L-xylulose reductase	IPI00448095 (+3)	26 kDa		0% (1.1)	unknown	1	0
1915	TRUE	FALSE	Gene_Symbol=KRT17 Keratin, type I cytoskeletal 17	IPI00450768	48 kDa	TRUE	0% (1.4)	unknown	1	1
1916	TRUE	FALSE	Gene_Symbol=THUMPD1 Putative uncharacterized protein DKFZp686C1054	IPI00465054 (+1)	49 kDa		0% (1.0)	unknown	0	1
1917	TRUE	FALSE	Gene_Symbol=JUP Junction plakoglobin	IPI00554711	82 kDa		0% (1.1)	unknown	1	0
1918	TRUE	FALSE	Gene_Symbol=EXOSC4 Exosome complex exonuclease RRP41	IPI00745613	26 kDa		0% (1.1)	unknown	1	1
1919	TRUE	FALSE	Gene_Symbol=PTCD3 Isoform 1 of Pentatricopeptide repeat-containing protein 3, mitochondrial	IPI00783302 (+4)	79 kDa		0% (1.1)	unknown	1	1
1920	TRUE	FALSE	Gene_Symbol=BRCC3 Isoform 1 of Lys-63-specific deubiquitinase BRCC36	IPI00871617	33 kDa		0% (1.1)	unknown	1	1
1921	TRUE	FALSE	Gene_Symbol=SNX9 Sorting nexin-9	IPI00001883 (+1)	67 kDa		0% (1.1)	unknown	1	0
1922	TRUE	FALSE	Gene_Symbol=C6orf211 UPF0364 protein C6orf211	IPI00002270	51 kDa		0% (1.1)	unknown	0	1
1923	TRUE	FALSE	Gene_Symbol=TBL1XR1 F-box-like/WD repeat-containing protein TBL1XR1	IPI00002922 (+1)	56 kDa		0% (1.1)	unknown	1	0
1924	TRUE	FALSE	Gene_Symbol=ARL2 ADP-ribosylation factor-like protein 2	IPI00003326	21 kDa		0% (0.6)	unknown	0	2
1925	TRUE	FALSE	Gene_Symbol=CHMP2A Charged multivesicular body protein 2a	IPI00004416	25 kDa		0% (1.1)	unknown	1	0
1926	TRUE	FALSE	Gene_Symbol=GALNT5 Polypeptide N-acetylgalactosaminyltransferase 5	IPI00005401	106 kDa		0% (0.6)	unknown	0	2
1927	TRUE	FALSE	Gene_Symbol=MRPL12 39S ribosomal protein L12, mitochondrial	IPI00005537	21 kDa		0% (1.1)	unknown	1	0
1928	TRUE	FALSE	Gene_Symbol=SERPINF1 Pigment epithelium-derived factor	IPI00006114	46 kDa		0% (1.1)	unknown	0	1
1929	TRUE	FALSE	Gene_Symbol=TAPBP Isoform 1 of Tapasin	IPI00007327 (+9)	48 kDa		0% (1.1)	unknown	0	1
1930	TRUE	FALSE	Gene_Symbol=ANAPC5 Isoform 1 of Anaphase-promoting complex subunit 5	IPI00008247 (+2)	85 kDa		0% (1.1)	unknown	0	1
1931	TRUE	FALSE	Gene_Symbol=RSL1D1 Ribosomal L1 domain-containing protein 1	IPI00008708 (+1)	55 kDa		0% (0.6)	unknown	0	2
1932	TRUE	FALSE	Gene_Symbol=TRMT112 TRM112-like protein	IPI00009010 (+1)	14 kDa		0% (1.0)	unknown	0	1
1933	TRUE	FALSE	Gene_Symbol=NUDT3 Diphosphoinositol polyphosphate phosphohydrolase 1	IPI00009148	19 kDa		0% (1.0)	unknown	0	1
1934	TRUE	FALSE	Gene_Symbol=DUSP12 Dual specificity protein phosphatase 12	IPI00009210	38 kDa		0% (1.1)	unknown	1	0
1935	TRUE	FALSE	Gene_Symbol=COPS8 COP9 signalosome complex subunit 8	IPI00009480 (+3)	23 kDa		0% (0.6)	unknown	0	2
1936	TRUE	FALSE	Gene_Symbol=MRPS22 28S ribosomal protein S22, mitochondrial	IPI00013146	41 kDa		0% (0.6)	unknown	0	2
1937	TRUE	FALSE	Gene_Symbol=FHL1 four and a half LIM domains 1 isoform 5	IPI00014398 (+11)	34 kDa		0% (1.1)	unknown	1	0
1938	TRUE	FALSE	Gene_Symbol=SPARC SPARC	IPI00014572	35 kDa		95% (2.3)	unknown	2	0
1939	TRUE	FALSE	Gene_Symbol=EML2 cDNA FLJ56452, highly similar to Echinoderm microtubule-associated protein-like 2	IPI00015944 (+1)	89 kDa		0% (1.1)	unknown	1	0
1940	TRUE	FALSE	Gene_Symbol=RHOG Rho-related GTP-binding protein RhoG	IPI00017342	21 kDa		0% (1.1)	unknown	0	1
1941	TRUE	FALSE	Gene_Symbol=ALDH3B1 Isoform 1 of Aldehyde dehydrogenase family 3 member B1	IPI00018031 (+2)	52 kDa		0% (0.6)	unknown	0	2
1942	TRUE	FALSE	Gene_Symbol=DAP3 28S ribosomal protein S29, mitochondrial	IPI00018120 (+1)	46 kDa		95% (2.3)	unknown	2	0
1943	TRUE	FALSE	Gene_Symbol=IFIT2 Interferon-induced protein with tetratricopeptide repeats 2	IPI00018298	56 kDa		0% (0.6)	unknown	0	2
1944	TRUE	FALSE	Gene_Symbol=MCM5 DNA replication licensing factor MCM5	IPI00018350 (+3)	82 kDa		0% (1.0)	unknown	0	1
1945	TRUE	FALSE	Gene_Symbol=SEMA3C cDNA FLJ55486, highly similar to Semaphorin-3C	IPI00019209	87 kDa		0% (0.6)	unknown	0	2
1946	TRUE	FALSE	Gene_Symbol=SC4MOL C-4 methylsterol oxidase	IPI00019899	35 kDa		0% (0.6)	unknown	0	2
1947	TRUE	FALSE	Gene_Symbol=PTGFRN Prostaglandin F2 receptor negative regulator	IPI00022048	99 kDa		0% (1.1)	unknown	0	1
1948	TRUE	FALSE	Gene_Symbol=UBQLN4 Ubiquilin-4	IPI00024502 (+1)	64 kDa	TRUE	95% (2.3)	unknown	2	0
1949	TRUE	FALSE	Gene_Symbol=EIF4E Eukaryotic translation initiation factor 4E	IPI00027485 (+3)	25 kDa		95% (2.3)	unknown	2	0
1950	TRUE	FALSE	Gene_Symbol=GMDS GDP-mannose 4,6 dehydratase	IPI00030207	42 kDa		0% (0.6)	unknown	0	2
1951	TRUE	FALSE	Gene_Symbol=DNAJA2 DnaJ homolog subfamily A member 2	IPI00032406	46 kDa		0% (0.6)	unknown	0	2
1952	TRUE	FALSE	Gene_Symbol=MEMO1P;MEMO1 Protein MEMO1	IPI00032426 (+2)	34 kDa		0% (0.6)	unknown	0	2
1953	TRUE	FALSE	Gene_Symbol=AASS Alpha-aminoadipic semialdehyde synthase, mitochondrial	IPI00033217 (+3)	102 kDa		0% (0.6)	unknown	0	2
1954	TRUE	FALSE	Gene_Symbol=TMEM205 Transmembrane protein 205	IPI00063130	21 kDa		0% (1.1)	unknown	0	1
1955	TRUE	FALSE	Gene_Symbol=MRPL39 Isoform 2 of 39S ribosomal protein L39, mitochondrial	IPI00084571 (+2)	40 kDa		0% (1.0)	unknown	0	1
1956	TRUE	FALSE	Gene_Symbol=SGPL1 Sphingosine-1-phosphate lyase 1	IPI00099463	64 kDa		0% (0.6)	unknown	0	2
1957	TRUE	FALSE	Gene_Symbol=MITD1 MIT domain-containing protein 1	IPI00103065 (+2)	29 kDa		0% (0.6)	unknown	0	2
1958	TRUE	FALSE	Gene_Symbol=STT3B Dolichyl-diphosphooligosaccharide--protein glycosyltransferase subunit STT3B	IPI00152377	94 kDa		0% (1.0)	unknown	0	1
1959	TRUE	FALSE	Gene_Symbol=LAS1L Isoform 4 of LAS1-like protein	IPI00152781 (+3)	33 kDa		95% (2.3)	unknown	2	0
1960	TRUE	FALSE	Gene_Symbol=GYS1 glycogen synthase 1 (muscle) isoform 2	IPI00157144 (+1)	76 kDa		0% (1.0)	unknown	0	1
1961	TRUE	FALSE	Gene_Symbol=MRPL37 39S ribosomal protein L37, mitochondrial	IPI00162330	48 kDa		0% (0.6)	unknown	0	2
1962	TRUE	FALSE	Gene_Symbol=LPCAT1 Lysophosphatidylcholine acyltransferase 1	IPI00171626	59 kDa		0% (1.1)	unknown	0	1
[truncated: 479 more rows]
